# Supplementary material for: Screening Discriminating SNPs for Chinese Indigenous Pig Breeds Identification Using a Random Forests Algorithm
Source: Genes (Basel). 2022 Nov 25;13(12):2207. doi: 10.3390/genes13122207 (PMC9778029; doi:10.3390/genes13122207)
Supplement: Supplementary file 1 [file genes-13-02207-s001.zip]

Archive with 4 entries (3 files):
- Supplementary files/
- Supplementary files/Supplementary Table S1. Genotype file after LD pruning.csv
- Supplementary files/Supplementary Table S2. Top 1K importance SNP selected by MDA and MDG measures.xls
- Supplementary files/Supplementary Table S3. Classification effect of top 100SNPs panel selected by MDA measure.xls
