# Supplementary material for: Screening Discriminating SNPs for Chinese Indigenous Pig Breeds Identification Using a Random Forests Algorithm
Source: Genes (Basel). 2022 Nov 25;13(12):2207. doi: 10.3390/genes13122207 (PMC9778029; doi:10.3390/genes13122207)
Supplement: Supplementary file 1 [file genes-13-02207-s001.zip › Supplementary files/Supplementary Table S2. Top 1K importance SNP selected by MDA and MDG measures.xls]

## Sheet: Top 1K importance_MDA
	B	BH	CA	CL	D	EH	FJ	HB	HD	JHL	JQ	JX	L	LX	MI	MMS	P	PD	SH	SMS	SW	SZ	Y	MeanDecreaseAccuracy	MeanDecreaseGini
Chr14_103972360	2.20517	2.6325	4.23796	3.32166	0.394941	3.24635	2.99142	2.72384	3.03003	3.90526	3.36111	3.94516	1.74791	4.58278	2.75808	1.97588	0.697941	7.66154	4.11935	1.25661	0.109954	1.0005	0.583185	7.53994	1.90037
Chr14_101415953	-0.451188	3.60635	4.36622	3.23676	1.72962	3.96359	3.33723	3.21887	4.31935	3.82452	3.34678	3.91859	1.97107	4.03501	3.4008	1.4929	-0.0284018	7.54839	4.31105	1.65438	-0.237475	1.01043	1.79521	7.35929	2.00035
Chr14_101947301	2.73521	2.76188	3.71135	2.73414	2.66094	3.0206	-0.541763	1.37845	3.1525	4.62861	1.19812	3.82316	1.37328	4.04645	3.19371	1.69217	0.570484	7.30811	4.12105	2.03223	-0.794787	1.9396	-1.77177	7.30721	1.79221
Chr14_106678983	2.18881	3.07963	3.73274	2.26812	-0.179177	3.42701	0.211849	1.22592	4.00411	4.1917	2.29555	3.37983	-0.916355	3.9692	2.89203	4.4982	-0.824724	7.39965	3.95557	3.1608	0.927227	1.73138	-1.55083	7.09979	1.79074
Chr14_108513544	-3.16568	-0.781457	4.381	0.311581	-1.00206	4.25865	3.61095	3.62475	3.62796	4.48665	3.46666	3.90686	-0.421337	3.7599	4.06392	4.36775	2.49815	6.96991	3.52382	2.79131	-0.875333	2.39631	4.24296	6.88159	1.75322
Chr6_154700972	1.40468	1.61248	-0.754498	1.75016	1.41402	3.02663	6.99625	2.80307	1.55205	2.41555	0.66036	-1.53365	1.38326	3.63248	2.35679	3.3074	0	2.46026	0.470556	1.0005	0.211402	1.0005	1.41531	6.64295	0.943277
Chr6_153560648	0	-1.82121	1.96642	1.98359	0	0.0414534	6.51424	1.10965	0.257522	1.0005	-1.33526	0.282258	0	3.18066	-1.59837	2.857	0	2.85228	1.0005	1.0005	2.11709	0.0672674	0	6.61247	0.851972
Chr6_5751657	1.73032	1.95536	2.08306	2.43401	1.0005	1.75621	3.55556	1.89453	1.729	3.36196	3.27996	3.21621	1.86578	4.15359	0.722883	1.03759	1.97033	3.26161	1.42219	2.1319	6.58915	1.0005	1.99537	6.44697	1.04908
Chr11_77464509	1.40468	2.02227	2.14512	2.31405	1.0005	-0.169855	3.14448	2.90602	1.71218	2.65082	1.72428	2.11278	1.0005	4.057	2.56821	0.460104	1.40695	1.49907	1.82298	1.80562	6.53616	1.3339	1.23957	6.30282	0.920443
Chr7_85866703	2.09595	3.0189	0.941956	2.30251	3.20063	2.21156	2.19924	0.268925	2.81579	3.43578	2.60693	1.19673	1.84978	2.89524	3.13945	3.22329	2.36266	3.06414	3.52552	6.31202	3.41853	1.40468	-0.478255	6.20707	1.56282
Chr14_102851700	1.16352	2.6782	3.55428	2.76374	0.49646	3.401	0.779982	2.93731	3.34464	4.447	3.38077	2.52033	1.51164	4.14643	3.06652	0.883984	1.23831	6.2531	2.97888	0.0134231	1.01055	-0.190145	-0.398353	6.19127	1.38758
Chr1_981466	1.36893	1.28033	1.67701	2.05779	0	3.24345	2.77139	2.23362	2.05102	2.36799	2.43703	1.19608	1.0005	6.41307	2.21731	1.71108	1.73259	0.81579	2.22835	-1.7292	-1.32756	0.0204082	-1.38036	6.17019	0.823161
Chr11_49645017	1.70837	3.64687	2.65866	1.33222	2.09782	0.626513	2.88626	1.19779	2.16269	6.43094	2.5901	2.4642	2.21886	0.653685	3.45612	3.3585	2.40777	3.90057	2.88827	2.63462	2.4355	0.424012	2.85381	6.16868	1.2363
Chr7_116242759	1.72986	2.56339	4.32903	2.60709	2.81842	3.33304	2.20517	3.06348	2.823	4.34883	4.03954	6.09117	1.0005	3.25541	3.54912	4.04418	2.20207	2.24615	3.8367	0.357365	2.54175	2.00088	2.80188	6.04235	1.67848
Chr13_187507207	2.47179	3.12264	5.91218	3.01509	3.2137	4.00352	1.35504	3.57526	3.62552	1.89537	-0.00874271	1.45619	3.00987	3.7207	3.60227	3.87526	2.37912	4.90306	2.31593	2.35746	4.41934	1.95126	2.7565	5.98405	1.2598
Chr14_16942674	2.60829	3.34019	2.97314	5.0478	2.21924	2.84212	2.40451	2.68001	2.98562	-1.06664	2.71958	2.2037	1.89541	3.24639	1.17674	3.01772	1.41563	3.60617	6.04776	1.80549	3.55808	1.40137	2.37906	5.89809	1.22936
Chr15_138277192	-0.401538	2.50066	2.43854	2.43061	3.04142	2.38268	2.30927	1.56791	2.27366	3.41911	1.35002	5.63286	-1.0005	3.35437	3.27161	3.19195	1.652	2.79531	3.07895	1.60592	4.57272	-0.930928	2.54122	5.87004	1.23527
Chr8_96155444	2.67744	2.57373	3.36136	2.90983	3.16426	3.56427	0.0693879	3.32992	2.78105	3.33196	1.8887	6.09058	1.72984	4.28132	3.16358	3.72498	2.60639	3.80841	4.22493	3.11052	-1.21942	1.95126	3.06198	5.82722	1.77468
Chr14_10014860	1.89157	2.28788	2.14893	2.3864	1.8881	1.32622	0.273191	2.22952	2.31262	5.74136	2.62762	2.48301	1.0005	2.58197	1.96111	2.40189	-0.736023	2.32089	3.44369	-0.385783	2.46023	-0.208796	-1.47995	5.75543	1.00234
Chr15_55742303	1.63517	-0.790449	0.828575	2.29219	1.0005	1.8959	2.21332	-0.65965	1.26501	2.05883	2.81193	1.37428	0	4.4848	4.07359	-0.0406111	0	2.50263	1.95701	1.4081	4.7458	0.210325	1.0005	5.61292	0.57261
Chr7_99242047	1.0005	2.22757	3.36989	3.29618	2.52401	-1.46902	2.48836	-1.12362	3.41507	3.74307	2.89659	2.97642	2.4715	2.88111	3.51004	-1.83571	1.32533	3.0042	6.02753	2.57603	3.39352	1.43776	3.08091	5.56924	1.0792
Chr7_116798381	2.12308	2.17123	3.14168	1.83333	3.15055	2.35762	-2.70477	2.40457	3.14313	3.60516	2.80809	5.75506	1.61826	2.33843	2.93576	3.57425	1.69917	3.98337	3.35603	2.07123	2.97173	1.0005	2.70353	5.5477	1.34916
Chr3_81200566	2.15735	2.24846	3.48113	2.54234	2.46616	3.15484	3.71334	1.05144	3.04975	3.09337	2.98468	3.26113	-0.803091	3.26629	3.18246	3.72734	2.17315	4.06676	5.83919	3.02793	3.37794	-1.59503	2.22508	5.52539	1.16109
Chr13_93475793	1.71832	3.69569	2.05565	0.995578	0.808515	1.93679	0.957801	2.52811	2.81442	5.43059	2.69131	0.419446	1.41367	-0.262833	2.56231	2.54788	1.69917	1.9625	2.19647	-0.228077	3.17367	1.0005	1.0005	5.47267	0.743549
Chr6_116031757	2.2095	2.16608	2.94057	-1.80341	1.89482	-0.710215	2.58789	-1.79442	2.18381	5.50752	2.67646	2.46659	0	-1.23183	2.53225	2.39088	1.96416	2.89168	0.0107344	2.09443	2.80631	1.36565	1.9726	5.4283	0.96711
Chr3_108433919	2.4081	2.30931	3.96194	2.26213	3.41041	2.95256	2.43028	2.94448	3.39608	3.40099	3.21987	3.79627	2.61322	3.44128	2.09735	1.14261	2.38927	3.79152	3.99966	5.92264	-1.68782	1.39633	3.06984	5.42317	1.44669
Chr9_135708114	1.95126	2.65757	4.00376	3.13703	2.80112	1.97843	2.07587	3.47358	2.82181	3.15263	2.342	-0.137342	2.45112	1.96022	3.47825	5.58789	0.0340164	-0.693208	2.27887	1.50296	4.33426	1.66899	2.73909	5.41857	1.31756
Chr3_106326030	2.31306	3.0521	3.72077	2.60027	3.60908	1.52705	1.15857	2.00403	0.798459	3.87724	2.83034	3.87472	1.32388	3.89167	2.70504	4.17928	0.784915	2.26899	3.76339	5.41254	0.58809	1.11842	1.45799	5.3512	1.19185
Chr9_57660866	1.0005	1.73188	-0.114179	1.72883	0	-2.42148	1.94177	1.80103	1.37024	0.375753	1.0005	1.72757	0	5.1517	0.366581	2.48398	1.0005	2.4214	1.14801	-0.150662	3.38275	0.108466	1.0005	5.34845	0.475395
Chr6_1456026	1.34817	3.16909	3.62983	1.14476	-1.33914	2.68468	3.0888	2.39265	2.44274	3.98647	2.54771	2.01975	1.49652	-0.785947	2.87125	3.57473	1.0005	5.40272	3.45498	3.14889	3.68132	0.200004	2.19728	5.337	1.17438
Chr15_27415749	1.37328	1.99589	3.21466	1.07665	2.82402	-0.0187469	3.13328	2.34477	2.27267	2.36376	1.64967	2.93394	0.97061	2.96223	1.35678	1.96515	1.72585	4.98006	2.6998	1.64018	3.02001	0.612823	1.41402	5.32242	1.08935
Chr11_50534038	1.73032	4.94156	2.86289	2.31315	1.60516	0.506878	-0.829644	2.67625	3.6764	5.32975	3.08632	2.62956	1.0005	3.06202	2.58991	1.65811	2.1409	2.85493	1.45044	2.26495	1.31643	-0.0965068	1.32717	5.2925	0.844676
Chr15_60937422	3.07557	-0.734125	3.40134	1.14234	3.25048	-0.759265	-1.83091	2.88625	3.23195	3.04991	3.19794	5.31824	1.0005	3.18033	2.95208	3.5474	1.70247	3.20379	3.59953	0.573005	3.39403	1.41249	3.3257	5.28318	1.23375
Chr13_203314441	1.66679	2.99956	3.10699	0.15145	2.26656	3.4551	-0.292065	2.98624	2.73836	-2.18846	3.0391	3.361	1.0005	4.02667	2.95605	2.77148	2.55456	3.28746	5.68725	2.59242	3.63246	1.3211	1.39562	5.26835	1.06948
Chr7_92007711	1.34285	2.43233	0.136597	1.41249	2.31768	0.578411	1.95785	2.55336	2.27493	1.1011	1.78081	2.87824	1.39405	2.17647	2.89187	1.89179	1.0005	3.36195	2.8057	5.24622	1.49071	1.41318	2.29583	5.24709	0.999302
Chr2_133206771	-0.400615	2.57405	2.80156	2.66194	-0.226269	1.33156	2.14775	5.22188	2.01531	3.71536	2.85358	2.31747	0.343017	3.09682	2.21329	2.98183	1.0005	0.522667	3.24066	-0.370625	3.29738	1.41318	-1.73107	5.24346	0.768337
Chr3_52884265	1.65089	0.391142	2.86015	2.29727	2.48162	3.1645	1.89673	2.47403	2.40125	2.95509	2.88385	3.00756	1.94465	3.95315	3.19596	3.22007	1.41318	4.98815	3.26313	2.14881	3.77593	1.41563	2.95814	5.2395	0.827088
Chr9_10812969	0	2.1572	1.6582	1.75446	1.39134	-1.27475	2.36593	-0.327038	0.336013	5.38982	1.66847	2.71936	1.0005	2.53695	1.31737	1.49449	1.0005	2.26659	2.69179	1.35383	-1.36894	0.246097	1.47262	5.22242	0.707139
Chr8_123804708	2.42715	4.0195	3.72552	2.51172	3.13752	1.67608	-0.0551993	1.81646	-0.583962	0.784497	3.0805	2.85414	2.29753	2.53255	1.91301	5.60225	2.0656	1.83835	3.89704	2.72269	-0.493526	-0.584563	2.82039	5.18506	1.10815
Chr7_97164060	1.60127	2.37904	3.31068	1.91837	1.58931	1.58509	-0.178423	2.5791	1.56586	2.19722	1.65731	2.67864	1.0005	3.20567	0.751093	2.25902	2.16979	2.87184	5.50463	-1.35864	3.12637	-1.51164	1.83872	5.18237	0.923344
Chr15_134817291	1.0005	5.02765	2.21118	1.38185	0	-1.0005	0	1.27685	0	0.610442	-1.0005	0	-1.0005	1.98136	1.40372	1.41521	0	0.143564	1.0005	1.71165	-0.399062	-1.0005	0	5.17302	0.409013
Chr3_58834595	1.92963	2.86798	3.26194	1.6898	2.67141	-0.905262	2.42966	2.55279	2.70007	3.4472	1.63658	3.69251	1.38946	2.46267	2.70691	5.04623	1.93321	3.72125	3.33279	1.50886	-0.429588	1.88543	2.30145	5.12785	1.08652
Chr6_154133875	0	1.48908	-1.0005	1.79032	1.24614	2.40655	5.22311	1.0005	0	-1.39318	-0.723122	0.00982509	1.0005	1.39999	1.0005	1.16445	1.0005	1.77623	-1.41473	-0.150662	3.11111	1.0005	0	5.11909	0.435661
Chr14_13822005	0.278346	-1.29305	3.04707	1.00073	2.06369	1.30807	1.2325	2.89065	2.33163	1.34108	2.124	2.66811	2.16367	2.49217	2.49687	1.76101	1.40468	3.04114	5.41529	1.76177	-0.396455	0	1.99197	5.10505	1.01674
Chr7_88439770	1.38809	1.41367	1.13263	-1.21039	2.51684	1.6378	1.40372	1.94909	1.83544	3.25582	2.33921	3.01448	1.89657	2.38136	1.97097	2.34755	1.73296	2.75283	2.72335	5.30612	3.75918	0	2.00891	5.09418	0.960766
Chr14_104555897	2.91059	3.16242	3.685	2.49912	-1.33352	3.39066	1.0396	-0.633883	2.44123	3.63304	2.79782	2.35677	0.619562	3.06669	2.93334	2.11655	1.28806	5.11855	3.13598	0.845332	-0.868211	0.624542	1.48085	5.08691	0.890477
Chr14_106100117	-0.401427	2.94243	3.45553	0.299425	0.53182	2.93043	0.205345	0.895147	2.94315	3.23088	3.016	2.49647	-1.71931	4.25759	2.65475	1.25208	-0.265056	5.31137	3.27733	-1.63896	0.0329763	0.359004	1.72599	5.01159	0.835859
Chr1_159086320	2.25798	1.71858	-0.0984273	1.41563	1.0005	1.94586	2.86853	1.22896	2.85553	2.41049	5.11492	1.72549	-1.0005	2.6688	1.99054	1.43756	0.723529	1.91984	1.64366	1.58834	2.6257	1.91594	1.0005	5.01059	0.581347
Chr3_69681949	0	1.08034	2.67282	2.23111	1.0005	1.43021	3.69855	2.11025	2.35923	2.59935	2.56094	1.67551	0	3.44783	1.35349	4.62499	0	1.283	2.49454	0.302355	1.08682	1.0005	1.0005	4.95033	0.663056
Chr8_98099770	1.0005	1.4162	3.51677	2.602	2.25721	2.95251	-0.625327	0.055105	2.77542	3.58747	-1.68228	5.13901	-1.36893	3.12842	2.41052	2.76014	1.71832	3.09736	2.19924	1.59863	2.02777	1.0005	1.92844	4.94216	1.02715
Chr12_51424862	1.0005	0.541564	3.50458	1.33361	1.39405	4.70376	1.44314	1.40137	3.32284	2.00747	-0.393642	0.526636	1.0005	2.98858	-0.103577	3.03922	0	2.43971	1.66031	2.13316	3.12337	1.39633	1.0005	4.903	0.549196
Chr6_116548630	1.34285	2.86471	2.4344	-0.0230632	0	2.03774	1.64324	-0.874526	2.32284	4.55133	2.09504	2.11143	1.41563	-0.83162	0	2.5595	0	-1.70706	1.75199	1.41118	2.89441	0	1.0005	4.8907	0.628096
Chr15_58533992	0	1.73061	-1.0005	1.10321	0	-0.185146	0	1.0005	-0.530106	-0.0344828	1.0005	-1.41249	0	1.93542	3.50718	2.98217	0	1.0005	1.99997	2.23189	-1.95966	-1.0005	0	4.88395	0.216656
Chr14_107400701	1.72078	3.2301	2.97688	0.352174	2.4568	2.90667	-1.3518	2.97454	2.83534	3.10315	1.42015	0.758221	0.894254	4.05246	2.20645	1.61419	1.51637	5.09823	3.1704	2.66405	1.73925	0.982071	0.489304	4.88288	0.850712
Chr11_12607221	2.39282	2.72734	1.3138	2.33975	2.10533	3.03277	3.32042	3.37107	3.16604	3.54077	2.92735	3.33251	1.0005	3.17511	2.58715	3.10949	1.36565	1.99689	3.00687	-0.131266	5.48994	1.0005	2.0128	4.87041	0.90732
Chr9_125399835	2.46375	2.51303	1.98561	2.53649	1.78711	2.11492	1.86137	3.24869	2.57005	3.45111	2.85955	1.85385	0	3.19134	1.47173	1.74711	1.27524	2.69011	5.14036	1.0499	1.16242	1.41318	2.28145	4.86611	0.742833
Chr11_62229579	1.5123	3.69798	4.46095	3.06806	2.32205	2.02946	3.5605	2.6194	3.07811	4.01731	3.52043	3.60813	2.32303	1.71378	3.42875	5.44426	2.35178	0.0515877	3.47958	3.5815	1.91956	1.63517	-0.330068	4.86428	1.05113
Chr11_76889111	1.41563	1.97864	1.81462	2.19975	0	-0.492506	3.07994	1.69822	1.41466	2.22988	0.563787	1.72767	1.63461	1.78089	2.3674	1.28561	2.15429	-0.123307	1.24296	0.585423	4.68102	0	1.65948	4.85898	0.594361
Chr2_85472121	1.0005	1.41145	2.22614	-0.325938	-1.31564	2.2294	-1.36774	1.68574	1.723	2.50186	1.82475	2.44785	-0.462035	5.16318	1.79864	2.6439	1.40468	2.91685	1.40016	1.0005	0.625973	1.65463	-0.245777	4.8587	0.532069
Chr3_53078919	2.58493	2.90567	1.71242	2.84832	2.70597	1.31815	3.9319	3.59207	2.37541	2.84303	3.15374	2.9925	2.15005	2.76058	2.90658	5.15141	1.92515	3.16602	3.23022	2.38876	0.0647156	2.73158	2.47247	4.85242	0.972483
Chr14_99406175	1.82125	1.71009	3.03586	2.18246	2.02373	2.22422	2.38995	3.00344	2.03301	3.22563	3.02619	2.74179	0.892699	3.04671	2.88384	0.329748	2.11759	5.12443	2.71112	0.0551969	0.171071	1.0005	2.53058	4.83235	0.93951
Chr9_88344293	-0.472659	1.37931	2.9004	1.63375	4.93367	1.94287	1.37328	0.329854	2.31389	2.58141	1.90745	2.07013	0.991266	-0.57867	1.3318	2.51806	0.562404	2.84716	2.6153	1.67147	2.72154	1.0005	-0.908134	4.82773	0.731714
Chr17_61247144	1.36106	2.51817	-0.515786	2.64846	1.41345	2.21732	2.07682	2.42086	3.03674	4.85609	0.548254	1.63088	1.0005	2.89858	2.63027	1.73698	1.4098	2.79115	0.977218	1.66416	2.45596	0.598157	1.62297	4.82113	0.677347
Chr17_11687825	0	1.0005	1.0005	-1.30767	0	1.0005	4.5915	1.35418	1.0005	1.0005	1.88028	0.120776	0	2.38478	0	0.826714	1.0005	1.0005	0.343017	1.36106	2.13003	1.0005	0	4.81067	0.348577
Chr9_59481153	1.39802	3.22727	3.18169	2.621	1.41045	2.37152	1.2126	2.1668	2.30981	5.12584	2.42968	2.85282	1.40137	3.02641	2.25954	-0.587717	0	2.91492	2.06512	-0.778365	1.53703	-1.0331	0.350848	4.78069	0.839309
Chr17_60616417	1.91116	2.59128	-1.7905	2.08021	1.0005	0.754019	1.46182	2.51149	3.22966	4.95868	2.14041	1.59708	1.30881	2.94668	1.81585	0.756508	0	2.45873	2.3181	1.23548	3.2817	1.0005	1.27481	4.77851	0.632419
Chr9_70423577	1.0005	1.95828	1.0005	1.41249	0	-0.172249	-0.723529	1.93973	1.0005	2.71575	1.73315	-1.36931	0	4.94803	1.0005	1.56613	0	2.01634	1.9553	1.52178	2.1073	0	1.29895	4.77225	0.483639
Chr15_132340768	-2.36536	1.9325	4.89828	2.2675	2.58274	2.31822	2.91133	2.84897	2.55839	1.14805	0.0493534	3.45307	1.68431	2.54273	1.60725	2.4759	1.64381	3.10951	3.12902	1.62791	3.62831	2.71713	2.00439	4.76924	0.805368
Chr6_1791933	0	5.04449	1.73414	1.40468	1.36237	-1.44967	1.4145	1.27828	1.41073	2.00876	1.6778	2.38793	1.0005	2.48653	1.80247	0.193774	0	1.69761	1.41318	0.738658	2.08955	1.72552	0	4.75795	0.535639
Chr5_48137337	0.904904	0.47786	4.83424	1.9235	2.03652	0.863375	2.39978	-1.23133	0.642089	2.46082	2.32354	-1.42861	1.66876	0.624286	1.44872	-0.0177049	1.36106	1.24258	1.29495	1.33478	3.03444	1.0005	1.54431	4.75285	0.592644
Chr1_191876545	1.0005	2.42146	4.53304	2.23153	0	0.234565	2.21048	1.0005	2.8658	3.40342	2.22882	2.12232	-0.108466	2.74264	1.97229	0.561629	1.68418	2.57141	0.973852	-1.63513	3.0623	1.95122	-0.612453	4.73786	0.699896
Chr2_87483239	1.41563	2.20635	1.40262	1.43448	2.37986	1.92449	0.79088	2.57087	2.115	2.24512	0.0173173	1.0005	0.677484	3.97163	1.39466	1.89822	1.41249	2.44313	1.44367	0	1.58983	-1.0005	-0.706869	4.72346	0.451441
Chr7_90026787	1.39405	1.47209	1.54869	1.97033	1.92638	0.888858	1.41203	2.1989	2.18631	2.40042	-0.46291	2.59583	1.0005	1.8065	1.75513	1.82296	1.57668	2.44462	2.81274	4.5471	1.99464	0	1.81204	4.71582	0.895475
Chr3_12620879	0	1.5853	2.12953	1.94697	1.68554	0.0164047	1.88212	0.135372	0	-0.247834	1.23177	4.48474	0	-1.11975	0.0614296	2.53147	1.41145	-1.49733	1.23794	1.0005	2.67115	0	1.41563	4.70725	0.485625
Chr13_17941780	1.40695	2.26739	2.202	-0.00445254	-1.41099	3.53792	3.23567	0.480848	2.18994	2.21714	2.67501	-1.24897	1.10499	2.86696	2.0474	3.44883	-0.308601	2.21281	1.44484	2.36808	4.54937	0.654022	1.39091	4.64992	0.431248
Chr1_154059266	1.86074	4.21637	1.99217	2.34829	1.29554	1.71923	0.391973	4.44961	1.67312	2.53807	-0.794928	0.589016	1.66679	2.64182	1.96617	1.11216	1.0005	3.0293	1.71799	1.0005	1.42668	1.34285	2.31804	4.64397	0.58683
Chr7_86719597	0.317126	3.06691	3.45888	2.31865	0.457485	0.844687	1.74353	2.3761	2.29171	-0.413124	2.94399	2.84568	1.66899	2.2242	0.897113	-0.764883	1.41563	2.39032	4.75719	2.1177	2.16789	0	0.832433	4.64177	0.761612
Chr3_75091458	1.0005	0.759519	0.88177	-0.0841315	1.52138	-0.478743	2.55378	3.06992	2.96123	0.29226	0.646445	2.7433	1.99513	-1.4876	1.56847	2.10464	2.19098	3.09699	4.80572	2.25478	2.71429	-0.132337	1.91427	4.63764	0.842085
Chr8_126641101	2.93053	3.36791	2.35327	2.85731	3.22607	0.0332089	1.78902	1.31426	3.62587	4.29781	3.77647	3.44778	1.88476	0.905998	2.39993	4.57198	2.6831	1.49788	3.67286	4.43777	1.17348	2.76993	3.21577	4.63253	1.0084
Chr2_138055933	1.65122	2.70023	2.87833	1.40695	2.20008	1.67354	0.303311	1.87136	0.643929	2.09971	2.2144	1.22922	1.0005	2.02599	1.14294	1.49342	1.32344	1.64001	2.78954	4.70067	1.20609	1.0005	1.79669	4.62553	0.686411
Chr13_90434776	0.224935	2.18373	-0.866265	0.505021	1.39994	2.98433	1.83927	1.87529	2.05122	4.97883	0.750489	1.81352	0.388544	2.34226	1.70934	1.29995	-0.926401	1.91693	0.363045	1.00269	3.20812	1.0005	1.73205	4.61335	0.640903
Chr1_13105182	2.0934	2.54502	0.788218	1.85227	2.38186	2.22702	-0.809462	2.4097	1.69203	3.25915	1.2389	4.68569	1.4098	2.89432	0.472359	1.31547	1.88177	3.15347	2.93106	0.159248	0.853651	1.07915	2.3103	4.61083	0.78094
Chr6_100180600	1.34285	2.84923	3.679	1.97255	1.0005	4.31797	2.92781	-1.20495	0.570513	3.01079	-1.04745	2.25194	0	2.43181	2.31062	1.99503	1.41318	1.61345	2.70388	1.99085	2.91698	1.55299	0	4.59459	0.603195
Chr7_85943249	1.80838	2.35332	2.5383	0.404646	0.250819	1.92793	3.12319	1.77214	2.18632	3.00839	2.17521	1.18227	2.18456	3.49268	0.105801	2.7863	1.65089	2.36807	4.60577	2.19979	2.89544	1.0005	-0.739103	4.59288	0.752241
Chr9_68706498	1.38809	1.11693	0.0849827	2.68531	0	1.99333	1.95422	0.531402	1.0005	-0.0186275	1.98929	2.12803	1.0005	4.8639	1.35351	2.16255	-0.138511	2.30743	2.02017	1.36169	2.8051	-1.0005	-0.868937	4.5721	0.428244
Chr15_28550542	1.38809	2.73255	2.81852	1.55026	0.598882	2.22764	1.70247	1.68487	2.81133	3.13753	2.8933	2.05802	1.39405	2.33671	2.19391	2.97419	1.2581	4.43745	2.52792	2.12219	1.51641	1.0005	-1.86957	4.57158	0.776131
Chr3_123965375	1.37931	2.43153	4.57565	1.0005	1.69006	1.72111	-0.200004	1.91749	2.00125	2.10756	2.05464	1.63202	0	2.72192	2.21909	0.317896	1.0005	2.34296	2.51986	1.97262	1.98247	0.3068	1.72377	4.55523	0.69978
Chr2_64682943	1.61648	1.73121	0.844659	1.73138	1.72744	2.42298	1.32014	1.90466	-0.794976	2.42759	2.90803	4.72598	1.69017	2.6755	1.69253	0.952545	1.69489	2.90974	-1.31403	1.74528	3.26357	1.39827	2.03983	4.52802	0.737007
Chr17_10951930	2.17742	1.68503	2.09661	0.212219	1.41318	2.59349	1.93031	2.7778	1.68996	-1.28974	-1.32149	2.49914	1.0005	-0.652592	1.7824	2.64153	1.41318	2.92817	4.79008	1.97419	2.70083	0.0743296	0.727182	4.52314	0.718324
Chr6_107782629	0	1.0005	1.91223	2.02647	2.33376	0.336287	2.08088	1.55378	1.40859	3.01043	0.707472	2.23959	1.94566	1.92517	-1.0005	0.675761	-0.200004	2.43396	-1.0005	0	-0.125228	1.0005	-1.38809	4.51256	0.295964
Chr7_65122273	1.81339	1.73169	2.97791	2.51308	2.74722	3.12058	3.15014	2.81296	2.61733	3.05222	-1.05121	2.20741	1.99351	3.1624	2.76672	4.46052	1.92963	-1.92308	3.30729	-0.626195	0.532653	0.622664	1.18508	4.48507	0.86253
Chr18_1627748	1.66163	1.24619	2.79466	1.70394	1.59956	2.44609	-0.412475	1.33349	3.07334	3.19012	1.22277	2.51094	0.80288	2.59818	2.52332	3.0619	-1.36893	4.59519	2.70536	1.88472	1.15016	1.358	1.41901	4.47783	0.787893
Chr4_34358821	1.91756	1.40372	2.59184	2.15383	2.52595	1.53961	-1.03203	2.72769	1.17754	2.19316	1.25309	2.21122	1.0005	2.69353	1.35752	2.01962	1.69031	4.26217	2.32252	-1.17313	0.179569	1.0005	2.06952	4.47768	0.635339
Chr13_22864674	1.95777	-1.10881	1.76937	1.99044	2.24897	1.38809	1.33024	0.784706	1.0005	2.12746	1.88373	1.2847	-1.5262	1.63375	1.30654	2.72446	-2.69423	0.627077	2.35284	1.72553	2.14177	0	4.80292	4.45251	0.662014
Chr17_41829942	1.0005	1.69859	0	1.40695	0	1.0005	1.0005	3.82265	-1.69187	1.39091	1.0005	1.9233	-1.0005	1.98895	1.9058	0.932516	2.66403	1.0005	1.0005	1.40575	1.64975	0	1.95223	4.44754	0.439318
Chr6_109934022	1.39633	1.96474	4.49184	1.73188	1.0005	2.01259	1.86137	0.34571	0.712002	2.68008	0.243227	1.74159	1.0005	1.30119	1.40553	2.9652	1.69647	2.44113	1.64154	1.57066	3.13147	0	1.92571	4.44121	0.581627
Chr17_33996525	1.0005	1.29268	-0.203461	1.73465	0	0.331116	1.44532	2.24633	-0.551934	4.77731	1.0005	1.73051	1.0005	0.990161	1.30395	2.13366	1.358	2.41595	2.82531	1.0005	2.64694	1.34285	1.37024	4.43812	0.57541
Chr4_12984930	0	1.0005	2.29351	-1.345	0	1.0005	1.40695	4.50351	1.97806	1.98405	1.5356	1.09452	-1.36893	2.30321	0.710443	1.40575	0	1.93228	1.92293	1.0005	1.0005	0.170694	0	4.43697	0.413629
Chr17_40774843	2.26455	3.04127	3.48279	2.19594	2.80639	3.09533	2.94263	3.63157	3.32677	3.64356	-0.553198	0.0104869	2.00628	1.02208	2.19322	4.42344	2.74537	3.28008	3.39035	3.90342	-0.636089	1.41563	3.08706	4.42683	0.796272
Chr5_51916552	1.38809	1.39827	1.41563	1.99073	0	1.42529	-1.40975	1.66411	1.96932	1.70324	1.64136	-1.0005	1.0005	0.535197	4.00761	1.77202	0	2.31737	2.69412	1.59271	2.55879	0	1.0005	4.41818	0.387252
Chr15_56656532	1.0005	1.41145	0	2.13669	0	2.30415	1.09663	0	1.0005	1.73227	2.19918	-0.410299	0	2.00242	4.43277	1.27854	0	1.70282	0	-1.0005	-1.71756	0	0	4.41584	0.349251
Chr13_3665981	2.0311	2.56396	2.63609	2.33809	2.67137	2.87236	0.434134	2.56552	2.69528	3.1149	2.34519	3.33116	1.71832	2.92473	-0.498897	4.87321	0.18732	3.31337	2.65174	0.576491	-0.405678	-1.10725	2.3687	4.41309	0.759075
Chr17_50851084	2.95695	1.85773	3.58288	2.39559	2.6003	0.468269	-1.80424	4.21775	3.70817	3.54174	1.87293	4.28733	0.859815	3.25281	2.68949	-0.1629	2.00349	0.458801	0.746107	2.90178	1.23209	-2.60071	3.03109	4.39145	0.82863
Chr15_58936056	0	1.0005	-1.0442	1.6573	1.63517	1.136	1.98676	1.0005	1.0005	1.18944	1.53004	1.3084	0	4.3524	0.300434	0.410669	0	1.83507	-1.41563	0.393611	2.71341	0	0	4.39023	0.356641
Chr3_76891296	2.2382	1.71237	1.59042	1.0005	1.38141	1.86395	1.0005	1.39192	1.0005	1.9577	1.3432	-0.356221	0	1.34285	1.0005	2.27619	-0.507858	-0.766753	1.91895	1.3631	2.15659	0	4.19348	4.38951	0.567965
Chr4_116411870	0	4.26975	2.13711	0.152611	0	0.911244	0	1.39914	1.41511	1.4866	1.0005	1.0005	0	1.0005	1.0005	-1.0005	1.0005	1.93974	1.41111	0	1.41275	0	0	4.38613	0.33606
Chr3_59589250	1.0005	1.9836	0	3.62537	0	-1.38809	-0.0305606	0.536183	0.773223	2.85063	1.0005	1.0005	1.0005	2.58645	0.886086	1.72178	1.0005	1.73262	0.542966	1.17244	1.77542	1.0005	0	4.38472	0.320163
Chr1_214560832	1.64975	1.40695	1.37064	1.0005	1.3954	1.44827	1.41479	0.554437	4.58475	1.29554	1.71492	-1.14841	1.0005	2.14886	0.281778	1.35596	0	1.35536	-1.0005	1.4154	2.15203	0	0	4.38453	0.506691
Chr1_1496780	1.0005	2.23404	1.70467	1.78952	0	4.21531	1.96848	-0.379884	0.694199	0.688367	0.202725	-0.917853	0	2.86725	1.3557	1.36509	0	1.0005	2.003	0.447258	1.88777	1.40695	0	4.38382	0.404518
Chr13_86891335	0	2.10516	1.94338	1.40137	1.0005	-1.94832	1.0005	1.71467	1.41563	4.56312	1.30584	1.86884	0	2.85901	-0.532953	1.82317	-1.0005	2.09061	-1.43728	1.41392	1.53877	1.0005	-0.0672674	4.38271	0.559775
Chr13_122436454	3.92957	2.94339	3.28389	1.39571	3.18777	3.12838	2.7497	3.17456	2.96398	3.42725	2.63524	2.45903	3.20259	2.98456	2.37085	2.7419	4.14387	3.64848	1.9152	2.70344	2.17402	0.280262	4.39581	4.37337	0.74641
Chr8_123221320	1.40695	2.05164	2.55208	1.06393	1.54357	-1.26695	0.442642	-0.641559	2.06967	0.604981	0.797752	1.65764	2.37001	0.15777	-2.17179	4.94597	1.72045	3.19801	1.62149	1.27205	-1.27205	-0.216642	1.77961	4.37251	0.746201
Chr15_131621470	1.57245	2.89169	4.52163	1.67535	1.41402	0.947827	3.08054	2.59727	2.50026	3.28516	-0.648562	2.02417	1.41563	3.203	1.44307	2.12133	1.22482	2.18582	2.72574	-0.889515	1.52575	1.0005	1.54965	4.36999	0.56161
Chr1_1609387	0	0	1.38742	0.421113	0	2.16037	1.44701	1.3631	1.0005	-0.68037	1.0005	0	0	4.17686	0	1.19303	1.0005	1.64446	0.420824	1.40032	1.45518	0	1.0005	4.36917	0.265776
Chr4_31605285	0.887774	1.6719	1.84593	2.13912	1.0005	2.56256	2.21846	1.41099	1.20974	3.08072	1.85563	2.29515	-0.53854	-0.567954	1.66475	2.41649	0.507739	4.45464	2.38838	1.98706	2.84577	-1.0005	0.213422	4.36856	0.691344
Chr4_29193877	0.319856	2.30066	2.52273	1.0005	-0.348974	1.99111	1.40553	2.64056	2.19733	2.14278	2.46717	2.46522	0	2.27247	2.1556	1.29007	0.0523425	4.16552	2.7164	-1.13318	3.13946	0	1.69793	4.35188	0.710553
Chr16_33039004	1.94893	0	0	-1.0005	1.90426	1.0005	0	1.4098	0	0	1.0005	1.0005	1.67371	1.0005	0	1.07463	-0.342315	1.5584	0	1.23085	-1.0005	0	3.84061	4.34829	0.359473
Chr15_41564270	1.0005	-1.08958	2.2765	1.34285	1.0005	1.90174	2.11274	2.22471	2.41515	-1.45969	1.96704	2.48507	1.73465	-1.35918	2.11017	2.05894	1.25712	2.76975	4.41396	1.0005	1.87241	1.0005	1.9139	4.34622	0.588938
Chr8_99041880	1.99351	1.06129	2.94235	2.37918	2.83585	1.41861	0.90189	-2.42111	1.92632	3.27169	1.46448	4.33586	1.38809	2.14287	2.50782	2.01811	1.36565	2.91152	2.30955	2.89382	0.238342	-0.895183	1.13877	4.34611	0.767297
Chr13_16570461	2.12371	2.15677	3.69147	1.82466	2.92397	0.415127	-0.718137	2.63286	2.90933	2.73041	0.349977	4.22092	1.94499	3.05886	1.73121	2.69114	2.2143	2.23189	2.5173	1.60151	2.91101	-1.63509	2.86913	4.34594	0.824636
Chr5_77312372	1.0005	1.41249	0.258582	1.0005	0	2.87386	1.09367	-0.983792	3.71476	2.46466	1.41466	1.62628	0	2.16429	0.274771	2.18845	1.68574	-0.115532	1.36752	1.99934	3.31609	-1.0005	-1.0005	4.34507	0.351212
Chr4_79932223	-0.509845	2.24591	3.23925	2.71917	4.11038	1.62653	2.16636	3.10144	2.63606	3.12789	2.53695	2.10316	1.57702	2.83078	2.56141	3.30679	-0.987479	0.575078	3.06384	2.88443	2.15646	0.751062	4.42944	4.34422	0.742523
Chr2_86300068	0	1.9129	2.15981	1.91911	1.0005	2.5749	1.70983	1.8668	1.98549	2.46167	1.73371	1.99316	1.0005	4.03034	1.71328	2.34326	1.67551	2.55464	-1.04	1.36639	-0.131999	0	-1.32689	4.32935	0.346708
Chr17_20685699	1.38809	0.729272	1.12718	0.881211	1.40784	0.543522	2.51975	2.14843	-1.70824	4.56061	0.650901	-0.577977	0	0.517434	1.83171	0.452617	0	0.795463	1.67566	1.0005	2.90124	-0.868571	0	4.32495	0.472068
Chr11_16241243	-1.38809	1.43006	1.23353	0.797291	0	2.16382	2.34449	1.6752	1.0005	1.84806	1.03112	1.58611	1.98031	4.11579	1.14124	1.0005	1.89187	0	1.0005	0	2.10382	-1.29903	1.4052	4.32424	0.337245
Chr15_137737673	1.40137	1.01203	-0.769757	1.0005	2.34491	0.368224	1.53345	1.76447	1.97963	1.53704	1.99007	4.32794	0	2.61982	2.72356	2.97785	1.57668	2.92757	2.54285	2.45727	3.24513	0	2.19208	4.31678	0.889741
Chr16_54916170	1.37328	0.289602	0.982144	-1.48679	1.71328	2.2722	1.9004	1.97095	1.05206	2.50317	1.36718	2.03605	1.0005	2.31702	1.10499	-0.343249	1.0005	2.92521	4.36733	0.0730832	1.70728	-0.907308	1.78086	4.28472	0.466205
Chr15_61439718	1.73138	0.637211	2.70376	1.56728	2.85217	1.64402	0.303974	-1.26172	1.69462	3.14655	-0.584948	4.28759	1.70247	2.81067	2.27865	3.16802	1.55692	2.38649	2.75188	0.841515	3.14818	1.41563	2.98704	4.28293	0.839813
Chr7_90831055	1.94535	1.99245	-1.21281	2.23267	1.5684	0.786817	1.40553	2.39018	2.22589	-0.260695	2.20164	1.3082	1.0005	2.30562	1.358	3.21918	1.41563	2.32974	1.61946	4.37839	-0.653322	1.0005	2.59289	4.28093	0.685727
Chr1_145554925	0	1.0005	1.3965	0	0	1.0005	1.70721	0	1.34285	1.73643	1.0005	0	0	-1.0005	1.0005	2.34005	0	1.0005	1.2585	1.62552	1.36627	0	1.0005	4.27974	0.150392
Chr4_21073235	0.295553	0.886154	1.0005	3.82012	1.41521	-1.40411	0.16957	1.37506	1.0005	1.70495	1.0005	1.36496	-0.18732	0.769049	0	1.0005	1.0005	1.41458	1.53005	1.41303	1.6159	1.41145	1.90154	4.26839	0.311487
Chr1_70197182	3.95796	1.47565	1.72029	2.17861	4.04144	2.15884	2.27313	2.74474	2.63782	3.42739	2.79043	2.76547	2.0263	2.58821	2.18447	2.67083	3.2542	3.2404	3.18473	2.82287	2.89336	0.852889	4.07416	4.26278	0.661002
Chr13_29079586	1.73138	2.31128	2.66536	1.91523	1.85972	0.894047	2.97057	0.863736	2.33528	3.04244	0.921457	2.84032	1.40859	2.58996	2.08738	4.78978	1.72552	2.31841	2.60048	0.441638	-0.510949	1.40468	2.50715	4.25606	0.68153
Chr7_34796009	0	1.83336	-0.882513	1.39405	0	-1.19816	1.98939	2.10974	2.30421	4.1009	0.670205	2.23767	0	-2.03824	1.4993	1.69565	1.0005	2.50573	0.449718	1.72428	2.58238	1.0005	1.41563	4.25468	0.506468
Chr3_77444494	1.94484	1.81979	0.0755611	2.45125	1.56968	1.07697	1.87161	2.39834	3.1248	1.19537	2.99387	1.62417	1.0005	2.8257	-0.696427	1.81865	1.93964	2.86691	4.56335	1.89188	0.227361	1.21038	1.9242	4.25173	0.591991
Chr15_34093406	1.0005	-0.734562	0.134082	1.88946	0	1.85995	-0.0331792	1.52151	1.76593	2.03863	1.74421	1.3341	1.41563	0.0170604	2.0848	-0.929329	1.0005	0.625587	1.16165	0.914841	3.62831	0	1.0005	4.24016	0.351136
Chr9_41595884	0	1.41563	1.23697	1.45218	0	1.70977	2.20658	1.59837	0.184909	4.38136	-0.592207	1.41412	1.0005	2.56358	1.06053	1.99885	0	2.50777	1.0005	-0.849929	0.851623	1.40468	0	4.23273	0.438964
Chr18_20336906	1.26592	2.11479	1.36631	1.3211	0	-0.0265321	1.22482	0.0523543	2.6415	2.63328	-1.39134	1.70127	1.0005	4.23552	0.762715	0	1.0005	1.69688	1.41531	1.0005	1.3739	0	0	4.22833	0.340707
Chr17_39903278	1.70495	0.377465	4.07751	1.38809	0.718231	2.68441	1.75176	2.205	2.44947	-0.228996	2.93351	2.22495	-0.692852	1.86322	2.43099	2.3669	1.0005	2.62702	-0.0359489	1.67564	2.88695	0	1.59956	4.22445	0.529889
Chr13_144648621	2.31973	2.08969	2.8417	2.41761	2.9102	-0.0510739	2.59763	2.58694	3.14252	3.43045	1.9502	3.32502	2.17821	1.36545	1.22332	4.65551	1.91215	2.33576	3.12073	0.086622	0.856948	1.38809	2.58358	4.22286	0.79875
Chr14_57833159	1.723	2.85062	4.57709	1.93454	1.71687	2.21045	1.41238	2.43037	1.82072	2.54844	2.4143	1.89643	1.40859	2.45038	2.77632	-0.398961	1.36106	1.03364	2.51326	0.526075	1.14793	1.0005	2.21896	4.19819	0.639718
Chr1_66104510	1.40695	1.0005	1.29111	1.72049	0	1.40591	0	0.647383	0.138197	4.13583	1.72792	1.60454	1.0005	-0.781275	-0.232502	0.635026	1.41318	1.81649	0.720077	0	1.6254	0	0	4.19489	0.387572
Chr6_110152201	-0.472509	-0.521119	1.50059	1.0005	2.70807	1.99875	1.0005	1.63516	0.781678	1.36018	1.77795	1.0005	2.55774	1.20916	1.0005	1.83599	3.08147	0.32298	1.36959	1.0005	1.33544	1.0005	4.36371	4.19252	0.48755
Chr3_42755840	1.41563	1.89822	0.8467	-0.486909	1.15733	2.05956	2.408	0.136476	2.41796	4.34945	3.10842	2.44424	1.0005	3.16209	1.39405	1.34494	1.0005	2.98771	2.00332	1.69311	2.70399	1.0005	0.0672674	4.18944	0.574878
Chr8_14854525	1.0005	1.7152	4.33029	-0.839477	1.39058	1.90108	1.41287	0.711605	1.38185	1.91353	1.04156	1.40944	1.39633	0.697837	0	2.06724	0	1.67349	1.53787	1.30654	-0.359064	0	1.65238	4.18744	0.50401
Chr4_702231	1.0005	0	1.41563	0	0	3.77392	1.98867	1.41563	1.0005	1.1988	1.0005	1.41547	0	1.9763	1.56066	-0.100411	0	1.99589	-0.824188	0	2.63828	1.0005	0	4.18277	0.327623
Chr15_1200003	2.49305	2.18763	3.06054	2.77284	2.74042	-0.172538	2.75119	0.729894	1.62145	1.26048	3.11407	3.10406	1.98524	3.57972	2.75823	4.40047	1.96134	3.85326	3.36438	3.19877	-1.26958	1.96404	2.9495	4.16357	0.747634
Chr12_26020685	2.05658	2.18461	3.05383	2.40128	1.41563	1.6264	2.27172	2.73998	2.7694	1.5344	2.00102	1.55794	0	2.3382	2.06343	2.57915	1.41249	2.74835	4.13668	2.44326	2.93204	0	1.92028	4.16256	0.569654
Chr5_7971937	1.40695	2.22049	1.24403	1.39405	1.97791	0.833837	1.33024	1.27685	-0.548441	-0.898482	-0.321122	2.53071	1.69534	2.08063	1.0005	2.17648	1.59061	-1.44758	4.37027	1.6117	2.72245	1.37931	1.66745	4.15827	0.592992
Chr10_56725433	1.96337	2.7523	2.22516	1.94798	2.12273	-2.0841	2.32343	2.6088	2.37875	3.39065	2.61569	0.842649	-1.0005	1.92044	2.55632	1.09287	1.69647	2.75298	4.33058	1.88071	-0.0151618	-1.41318	1.34285	4.15552	0.619593
Chr9_105019062	1.41318	0	-0.513906	1.90646	2.55618	2.16204	2.62672	2.79001	2.77867	2.67399	-0.179411	2.63687	1.0005	3.16553	2.26242	4.18813	1.38809	2.54695	2.33802	-0.625054	2.63024	0.930768	1.65998	4.1528	0.666348
Chr15_35049039	0	2.22574	1.3332	2.13113	1.0005	5.00534	1.39827	1.85666	1.0005	2.09208	0.870606	1.73003	-1.0005	2.72786	2.51881	0.0763328	0	1.73032	1.41175	1.45341	1.47446	1.7002	1.0005	4.13323	0.496437
Chr1_43209088	2.12564	1.86563	1.04247	-0.128853	4.30862	1.94539	1.97295	1.58681	2.13844	3.21092	1.88964	2.14948	-0.060918	2.44025	1.93187	2.48601	-2.11033	2.45695	2.72315	2.56108	2.13304	-1.39633	-1.11593	4.13245	0.649737
Chr2_2483265	1.0005	0	1.0005	0	2.05412	0	0	-1.06758	1.0005	2.06724	0	1.35747	1.33797	1.34815	0	-1.72382	3.35312	1.0005	1.0005	1.0005	-0.122514	0.3068	3.66302	4.12776	0.361774
Chr1_43715288	1.40468	2.00302	1.39794	1.0005	4.19597	2.23923	2.19422	1.37328	1.65122	2.1839	1.34285	2.25542	-0.0406876	1.97366	1.03792	1.72104	0.426836	2.43483	2.65954	1.95286	0.453316	-1.07189	-1.54367	4.12488	0.521893
Chr1_44171614	2.20107	2.19014	3.31742	1.94484	2.64412	2.59176	1.91742	2.9514	2.49947	2.70403	3.04729	3.09319	1.7002	2.36331	2.33803	4.12462	2.18596	-1.08779	2.83331	2.84787	3.42759	1.0005	2.42449	4.10785	0.720334
Chr4_36016142	1.34285	0	0.133787	1.40137	1.0005	0	1.91845	-1.0005	0	-1.0005	0	1.41552	1.36565	1.37585	0	-1.0005	1.0005	3.09451	1.71027	0	1.9342	1.40137	1.65874	4.10533	0.26374
Chr5_44812419	1.0005	1.0005	0.512642	2.13108	0	1.95986	1.86927	3.11001	1.97418	2.11246	1.89146	1.99768	0	2.41714	1.71627	1.27973	1.0005	1.37544	1.19624	2.83295	3.2457	1.0005	0	4.10497	0.351075
Chr1_181994817	1.39633	0.763017	1.43313	-0.507739	0	-1.21139	1.90137	1.73199	2.23061	4.23811	1.59522	1.94293	1.0005	0.725315	1.11809	1.05015	1.0005	0.533868	1.21092	1.0005	0.565435	-1.41563	1.0005	4.10381	0.452577
Chr8_10170327	0	0	1.99982	-0.462803	0	1.69519	1.0005	0.580391	1.0005	-1.0005	1.0005	0.441059	0	3.9639	1.41563	0.875859	1.0005	1.72957	1.72118	1.0005	1.42731	0	0	4.09689	0.263656
Chr12_12024288	0	-0.654947	1.83569	-0.152247	1.0005	0.736073	1.0005	1.0005	1.41414	1.82878	1.72986	-0.6657	1.0005	1.38521	2.15795	3.84863	0	-1.69352	0	4.05304	0.49441	-1.29554	-1.30529	4.08154	0.572684
Chr2_58277227	-0.339779	2.14755	2.69462	1.70532	2.54838	1.71822	1.8414	2.10653	2.30232	2.5097	2.20561	2.20343	-2.41739	0.489103	1.58592	3.04769	0.753963	1.48175	2.39716	1.96805	2.76394	0.419838	4.39905	4.07851	0.538436
Chr2_55110325	1.65089	-0.307755	1.10352	1.36106	1.0005	2.48382	-1.90931	1.723	0	-1.0005	-1.0005	1.43955	-0.781867	2.92925	1.30881	1.7639	2.52655	1.92203	1.32876	-1.73189	2.72947	1.0005	2.13188	4.07776	0.246171
Chr6_102845069	2.87009	2.77885	2.62802	2.28289	4.25098	0.402866	0.82283	2.54415	1.57658	2.86176	1.51555	2.97977	2.7624	2.14434	0.997025	3.23134	2.62224	2.39301	2.74461	2.79736	-1.66084	-0.0474658	3.68516	4.07238	0.719623
Chr15_46902675	0	1.0005	0.311731	1.70383	1.0005	1.75656	1.37449	-0.669096	1.0005	1.53129	-0.571425	-0.985675	1.67485	2.53355	1.72215	-1.46725	0	1.67221	0.115987	-0.0718166	3.92255	1.0005	0	4.07224	0.27564
Chr14_116101332	1.38326	2.60829	0.814679	1.37573	1.50987	2.47106	2.61828	-0.0329157	3.02385	1.96477	2.98272	1.47586	0	2.81692	2.69607	0.143414	1.479	2.80397	4.27665	0.455992	0.136576	0	2.17822	4.07083	0.55224
Chr5_82277775	2.1816	1.72382	2.3065	2.23371	3.17149	1.90974	2.20542	2.44016	2.19407	1.86997	1.93142	2.03647	-2.25895	2.06225	-0.565196	-0.682796	0.615562	-0.906601	1.32929	2.04679	2.65184	-0.500583	4.45789	4.0708	0.50023
Chr6_98145034	-0.253257	1.0005	1.0005	2.13273	3.73425	0	1.0005	1.0005	0	1.27326	0.815411	1.55486	-0.950866	1.0005	1.0005	-0.696475	1.0005	1.0005	1.38476	0	0.0770247	0	-1.18328	4.07006	0.44597
Chr15_111185769	1.0005	-1.0005	1.0005	0	0	1.41145	1.0005	3.17033	-0.516847	-1.0005	1.38555	0	0	1.0005	1.0005	2.57095	1.0005	0	-0.442424	2.71709	1.66751	1.0005	1.40859	4.06544	0.389804
Chr13_127950649	2.97255	2.49503	1.81889	0.400615	3.94734	2.53637	1.65435	1.45593	2.99519	2.49358	1.28762	2.44864	-0.613683	2.73869	2.39891	2.50812	3.78995	3.05134	2.84562	2.64204	1.56468	0.197146	3.81741	4.06348	0.617962
Chr2_122582014	1.66679	-1.59949	1.6112	2.34735	2.10829	2.29623	-1.73686	2.39689	3.42596	3.58154	-0.0236214	1.83463	1.70019	0.902009	3.09261	2.89696	1.40695	2.79078	3.83345	1.84689	3.53529	-0.102386	2.00348	4.06264	0.622487
Chr11_48864617	1.34285	3.90274	1.41531	1.70663	0	1.0005	-1.35682	-0.277361	0	1.25166	-1.0005	1.27461	0	-0.245777	-1.0005	0	0	1.0005	-0.0300829	1.0005	1.90709	0	1.0005	4.06129	0.263693
Chr1_181119059	2.62673	2.77448	2.99926	0.610042	3.73984	2.75824	2.76917	2.96701	2.75179	3.17525	2.4009	2.29102	3.98108	2.69314	1.96907	2.91597	-0.679824	-1.04015	3.19164	1.92394	2.35813	0.578547	3.6033	4.0611	0.559081
Chr2_84929135	0.31877	1.37328	1.29715	-0.577447	2.46111	1.36718	-0.819549	-0.274194	1.0005	2.99986	0.0523425	1.39689	-1.0005	3.26607	0	1.75086	-1.0005	2.28796	1.3142	1.0005	-0.0740961	1.61906	0.0877776	4.0608	0.490854
Chr4_43485428	1.29554	2.64875	0.328796	1.14319	1.0005	0.259345	2.19669	-0.0434987	2.80583	3.90713	1.99706	2.43843	0.549397	2.85892	-0.446817	1.06813	0.585306	2.64457	1.6029	1.72559	1.83529	2.20897	0	4.05828	0.416891
Chr14_60115903	2.08987	1.40372	1.25903	1.0005	0.0813036	0	1.0005	1.0005	1.26592	1.27021	1.3808	1.0005	0.145247	1.41318	0	0	-0.616376	1.0005	1.0005	1.41275	1.71992	1.26592	4.4288	4.04694	0.391426
Chr15_48767510	1.0005	-0.462436	2.7232	0.153806	1.41318	2.16212	1.53577	2.67446	1.0005	-0.339822	0.186359	-0.84693	1.0005	2.56197	2.12474	2.29625	0	2.63936	1.79846	0.743504	4.28672	0	1.40468	4.04521	0.4997
Chr13_131584606	1.38809	-1.69351	-0.0373102	-0.891418	1.31532	0.490738	2.86045	-0.105813	1.39275	2.61377	1.91788	3.04657	1.0005	1.64398	0	0.57131	1.41318	0.493515	-0.339545	-1.2334	2.30778	1.0005	0	4.04278	0.354313
Chr2_17312664	2.1489	1.0005	2.07804	-1.72552	-1.0005	2.8476	2.9087	1.0005	1.69349	1.91147	2.43445	1.73083	1.62384	2.47829	2.1774	2.28451	0	2.45997	1.19397	1.69096	3.89431	1.0005	0.120776	4.04241	0.414789
Chr2_5700048	0	1.0005	1.38375	1.0005	0	-0.915633	2.76188	0	1.79754	-1.0005	1.0005	1.34974	0	1.41287	1.0005	1.59819	0	1.0005	0	0.38322	2.10304	0	1.0005	4.03984	0.184133
Chr18_19184086	1.0005	1.0005	1.86152	1.72552	0	0	1.61278	-1.27912	1.0005	-0.63977	0.240292	1.0005	0	3.82617	1.0005	1.40437	0	2.15281	-0.168499	1.0005	0.882496	0	0	4.03785	0.239066
Chr6_55354912	0	1.0005	1.41318	1.0005	0	3.21436	2.33444	-1.0005	1.40372	2.11505	0	-0.64565	0	2.08027	1.38069	1.41367	0	1.24284	1.0005	-0.0799221	0.0445653	0	1.0005	4.03519	0.232204
Chr14_38307655	3.38325	2.40959	2.94491	1.34285	3.2754	2.49643	1.97664	-2.78526	2.50159	2.69055	3.1864	1.7231	-0.286627	3.07719	2.17473	1.86899	3.35524	3.1779	0.678041	2.10465	3.18782	1.29554	4.26298	4.03469	0.524023
Chr7_57474852	1.40137	1.8008	1.51344	2.79901	0	3.1738	1.28182	3.16095	2.87185	3.06141	-0.395109	2.32372	2.07406	-1.15523	1.32968	2.86651	2.13878	2.44661	4.27204	2.29385	2.94557	1.57245	-0.745183	4.03104	0.577691
Chr8_76713575	2.13491	1.0005	0.0672674	1.4098	1.16422	0	0	0	0	0	1.0005	1.36018	0.42644	0	1.63271	1.53344	2.21906	0	0.703701	1.29485	1.9014	1.41563	3.65179	4.02568	0.256615
Chr13_131360606	1.0005	1.99171	0.964347	0.744635	0	0.0680699	2.55544	-1.28419	2.35427	3.33354	1.94981	2.20145	1.54141	0.536488	0.296332	1.10468	1.0005	-0.486508	0.540623	1.48005	2.19381	1.0005	1.68996	4.02414	0.357722
Chr16_52810292	1.0005	-0.883602	1.8705	-0.0995831	1.0005	1.99649	1.82646	3.4283	2.19036	0.280907	0.119427	2.51774	0	0.59549	2.21572	2.13834	1.39405	2.00961	3.49185	1.39332	2.46135	1.98524	1.0005	4.02285	0.419117
Chr4_53907490	1.6736	2.61166	-0.959128	2.22271	1.85071	-1.00422	2.74983	2.01391	2.11778	1.50452	1.58207	2.41221	1.40468	2.03206	1.67843	3.37089	1.41318	2.49926	4.04735	1.40575	2.95204	1.0005	1.66891	4.02228	0.615582
Chr12_14701147	0	1.31173	1.68703	1.0005	0	0	1.0005	-0.22157	4.11669	-0.0746657	1.0005	1.0005	0	1.6263	1.0005	1.0005	1.0005	1.8434	1.32019	0	1.38036	1.0005	0	4.02208	0.313281
Chr8_129509329	2.48184	2.98941	3.04347	2.24507	2.6857	0.966457	2.85407	2.05976	3.49527	2.95958	2.29679	1.87408	1.98876	0.0608942	-0.308711	3.46108	2.00088	2.83454	3.11137	4.11373	3.13458	-0.646762	2.53135	4.02108	0.660514
Chr15_52033898	0	-1.0005	1.0005	1.0005	1.0005	0.786972	1.0005	1.59084	0	0.49247	-1.0005	3.77153	0	0.299136	1.45434	0.474183	0	-1.4098	0	0	1.69055	1.0005	1.0005	4.00419	0.253298
Chr7_118916224	-0.634976	-2.09229	3.47281	0.719094	3.09142	-0.958789	1.94394	2.72606	3.38193	3.24955	2.38999	2.75135	1.83855	-0.753287	3.10646	2.91913	3.9004	3.24577	3.06799	2.68025	1.47568	-1.12126	4.22354	3.9987	0.607784
Chr17_24324982	2.13902	2.61614	-1.24974	1.41318	-1.32909	2.6052	2.11805	2.57116	2.69111	3.07335	2.05037	4.10196	1.30881	0.891832	2.29581	1.59662	1.8855	2.72227	2.71683	1.63177	2.32542	1.63517	-1.31497	3.99829	0.678022
Chr11_11744857	1.62679	-0.617993	2.68975	1.0005	1.7264	2.12897	2.72502	2.045	2.18744	2.78371	-1.6136	1.74447	1.0005	2.28377	-0.319354	3.80499	1.39405	2.88923	2.82354	-1.41389	3.79765	1.4779	1.92665	3.99688	0.550285
Chr1_115232850	0	2.05116	-1.25678	1.34285	0	-1.19588	2.40159	2.32932	1.98247	0.441433	3.99221	0.852424	0	-0.103444	1.59837	1.66152	1.0005	-0.213729	2.06924	0	2.34484	1.0005	1.33398	3.99329	0.347472
Chr12_11438962	1.34285	1.0005	-0.118336	1.41402	1.0005	1.0005	1.95129	-1.05086	1.84533	1.93908	1.37706	1.29679	1.39827	1.92531	1.66709	2.94844	1.0005	1.63172	1.95695	4.42147	1.13004	1.72883	1.37138	3.99105	0.662932
Chr14_70609017	1.0005	3.74408	1.41563	0	0	1.41498	1.9788	-0.416896	1.0005	0	1.40137	1.40062	-1.41318	-1.72318	0	1.21357	0	1.78789	-1.89362	1.0005	1.97767	0	0	3.98983	0.261494
Chr13_26555911	0	1.97751	2.5253	1.64898	1.37328	2.85173	2.82022	1.68457	1.86858	3.54286	2.71924	2.39677	1.65801	3.25854	2.63169	2.32393	0	1.38734	2.49196	1.15047	2.98688	1.0005	1.0005	3.98669	0.408779
Chr17_41279429	2.51259	2.32847	-0.304499	2.07534	2.48545	1.97526	1.94702	2.84791	1.5676	2.25189	2.10045	2.37134	2.32136	1.49243	1.79407	4.19206	2.59245	2.84858	3.21796	3.59661	3.0519	1.0005	2.04575	3.98625	0.688116
Chr8_92907999	0.496001	0	0	1.0005	0	1.0005	-1.0005	0	0	0	1.0005	1.0005	1.41402	1.0005	0	1.0005	3.74539	0.532227	0	0	1.0005	0	0.374037	3.98415	0.209868
Chr17_10886224	0	0	1.88001	-1.0005	0	1.34285	3.15591	1.0005	0	1.72745	-1.0005	-0.0743296	0	0.0428353	1.0005	-0.507739	0	1.0005	0	1.0005	1.62454	0	0	3.98351	0.210694
Chr11_21465091	0	0	1.16393	0	-1.0005	0	1.0005	0	1.0005	1.41563	0	-1.0005	-1.0005	0.522585	3.10503	1.59336	1.0005	0	0	0.584065	1.73301	1.0005	2.3066	3.98294	0.247595
Chr13_21406169	0	1.15722	-0.138962	0.986579	0.786953	2.04631	2.88139	1.81753	1.8993	2.48169	0.747608	3.83782	0	2.6981	0.845861	1.59833	1.63517	2.18468	2.65184	2.00849	2.68477	0.598157	1.6416	3.97899	0.636473
Chr18_2164753	0.54847	2.08806	0.202846	-0.406405	1.47302	1.77875	-0.135035	-1.06158	-1.87948	2.45885	2.00263	2.42241	0.246321	0.257583	1.15458	2.46994	1.0005	3.51893	1.69899	0.587685	0.035189	1.0005	-0.141364	3.97177	0.427342
Chr6_158385938	0	1.0005	1.36665	0	0	1.0005	3.4978	1.41479	0	0	0.165241	1.3413	0	2.03457	1.0005	1.48944	0	1.20914	1.0005	1.0005	1.72045	0	1.0005	3.9547	0.258443
Chr1_246159108	1.0005	1.58116	-0.66301	-1.39405	0	-0.798843	1.66939	1.89772	1.41479	1.2321	1.0005	0.614076	0	2.7929	1.38809	1.56013	1.0005	2.19087	0.309556	1.40575	3.54941	0	0	3.9538	0.258433
Chr1_266705982	2.13902	1.99462	3.17694	2.22803	1.18719	2.20981	1.70657	2.17592	2.41747	3.16316	1.29319	3.13497	-1.91295	2.77989	1.92718	2.60094	0.666303	2.7926	3.03361	2.07634	2.97004	1.26592	2.07681	3.94808	0.634181
Chr13_119826939	1.9992	2.18279	-1.20479	0.96058	1.86572	1.46917	2.27111	2.51176	2.24463	2.31322	2.12351	2.28847	-1.3211	1.43861	1.40463	4.25236	1.87257	2.15459	1.62547	0.563994	0.736594	1.40137	1.87536	3.94663	0.555289
Chr2_131121160	0.110007	2.12118	2.75642	0.276638	0	2.32553	2.39518	4.12155	2.43046	2.02959	1.96944	1.0005	0.416819	2.53891	0.164856	0.821477	-1.29749	1.41466	1.71977	1.0005	1.37204	-1.98915	2.11385	3.94594	0.395321
Chr16_4863604	1.19397	1.0005	1.0005	1.0005	0	0	1.0005	1.0005	0	1.0005	0	-1.0005	-1.71816	-1.0005	0	1.0005	2.08415	1.3563	0	0	0	1.0005	4.01628	3.91974	0.337536
Chr1_150127895	1.41563	0.581453	-1.7127	1.24877	1.0005	1.34285	1.88365	1.71106	1.38476	3.79033	1.4081	0.0428353	1.0005	1.96763	1.72078	2.04973	1.40695	1.64895	1.40647	1.36237	0.230499	-1.0005	1.31812	3.91892	0.364341
Chr14_116745892	1.4098	2.08202	1.69456	1.34285	1.0005	2.90252	1.35123	1.10112	3.59011	2.62762	1.84403	1.74017	1.0005	2.09766	1.29749	2.56585	1.0005	3.68944	-0.527419	0.589435	1.52596	1.36106	1.33512	3.91784	0.436552
Chr4_128215320	1.89517	1.69003	2.5345	-1.20752	2.36683	-0.36437	2.16969	2.87865	2.97642	3.49912	2.13541	3.811	1.86035	2.42047	2.64039	1.35857	2.26128	1.55847	1.94011	2.23799	-0.797857	1.37328	2.82806	3.90839	0.781915
Chr15_107099551	1.87831	1.28259	2.10139	1.37328	0	1.98187	2.54442	0.920737	3.70589	1.50863	3.02969	1.72173	-0.37213	2.41869	2.61107	2.13962	1.0005	1.73227	1.68669	1.0005	2.2039	2.53213	0	3.89448	0.400688
Chr2_69595176	1.18817	1.49612	2.28531	1.41367	1.34285	1.30265	1.94754	0.318015	1.79246	1.0005	1.0005	1.64789	0	1.64489	-0.200004	0.445205	1.40859	1.41111	-0.820993	0.498185	4.03606	0	1.0005	3.89083	0.277524
Chr6_28077891	1.64845	2.83046	2.15315	1.63512	1.81782	1.73151	2.16046	3.0434	2.17115	2.28389	2.07497	0.314927	1.0005	1.85904	1.449	1.49184	1.36106	2.5224	2.21949	4.17274	1.86688	1.0005	2.18443	3.88987	0.627043
Chr8_93225902	2.18246	2.19608	3.03963	1.88788	2.42079	-0.121992	1.29293	2.22412	1.99575	2.38812	-0.968671	4.21978	2.12636	2.75719	2.12309	-0.00392944	1.64845	3.01286	-0.640477	2.2414	2.06823	1.0005	2.17106	3.88944	0.81788
Chr14_49951185	0	3.50527	3.72004	2.1278	1.63517	2.91364	2.39788	2.89124	2.00986	2.85794	2.17591	1.41553	-0.157585	1.61967	1.94316	2.36676	1.39633	2.63582	-0.82009	2.00517	1.32089	1.0005	2.59042	3.88709	0.562677
Chr17_33374224	2.20887	2.78124	3.28129	0.466655	2.44169	-0.000923574	2.19347	2.46578	2.51568	2.77185	3.67454	3.82425	1.64739	3.03953	-1.629	-0.0625713	2.12852	3.32101	2.73759	2.11284	-0.075076	0.955278	2.47935	3.88617	0.732101
Chr16_34378586	2.1039	1.37706	2.41747	1.39827	-0.128038	2.17267	1.8492	2.47296	2.03521	2.27081	1.99026	1.1615	-0.837102	3.14308	1.29841	2.11128	-0.329492	3.65269	2.24041	2.10079	-0.334384	0	1.41367	3.87701	0.542974
Chr14_130469210	0	0	-0.0984273	3.58863	0	-0.467226	0	-1.04797	-1.0005	1.40137	0	-1.0005	0	2.10718	1.3163	0	0	1.37413	1.0005	1.0005	1.68995	0	0	3.8751	0.196875
Chr10_63910773	1.39633	-1.40695	1.26462	2.5799	1.38809	1.73264	2.14404	1.41073	2.67833	4.11946	2.29536	2.14051	1.59651	2.99106	0.498673	1.71859	0	2.45356	-1.79947	1.41249	2.18702	1.0005	0	3.87471	0.396685
Chr5_77091411	1.0005	0	1.41417	1.22881	3.73491	0	0	1.0005	0	-0.22057	1.0005	1.0005	0.928496	1.0005	0	0	1.0005	0	1.31173	0	1.0005	1.71218	2.06487	3.87376	0.361196
Chr2_79266252	0	0	2.48451	0.820698	0	2.95699	0	1.39914	-0.0589594	-0.789876	-0.679302	1.0005	-0.0614296	1.2211	1.41505	-1.0005	0	1.0005	0	0	0.844805	-1.0005	1.58859	3.86967	0.180546
Chr16_78816988	2.11415	2.77158	2.44092	1.09113	2.41165	1.96437	-2.36367	3.08864	2.53044	2.55295	4.2558	3.29378	2.15697	2.22414	2.40527	1.04618	1.97419	0.531575	2.15742	1.41563	1.19238	2.06137	2.59395	3.86397	0.578471
Chr16_62164820	1.40137	1.0005	-0.122514	0	1.13665	1.41479	0	0	0	0	0	0.961018	-1.63735	1.0005	-1.0005	0	-0.68329	1.94345	0	1.20408	1.4154	-1.41563	2.94243	3.86377	0.192313
Chr13_115199632	3.25898	2.27438	2.36551	0.341718	3.61306	2.79024	2.90081	2.18823	1.4714	2.84799	2.51259	2.15247	2.51498	2.05663	2.22226	3.08342	3.33759	3.26385	2.39124	1.93524	-0.0738683	1.12166	3.69259	3.86339	0.594065
Chr8_37547299	3.05155	1.0005	0	1.0005	2.55381	1.0005	1.0005	0	0	-1.0005	0	-1.0005	1.58841	1.0005	0	0	3.57228	0	0	0	1.0005	0	3.3982	3.862	0.400613
Chr15_37675827	1.36893	1.67014	0.583321	1.94436	1.40262	1.94878	1.68503	0.128038	1.07008	3.9304	1.41489	2.58417	-1.0005	1.73362	1.41203	0.958433	1.41318	2.87241	1.31812	1.40859	2.4143	1.73138	1.41402	3.85892	0.366826
Chr3_60256441	0	0	0.343017	3.79908	1.0005	1.0005	1.0005	2.09385	-1.41429	1.0005	1.0005	0	0	1.41479	0	0	0	0	1.0005	1.0005	1.41466	0	0	3.8561	0.183613
Chr18_17452675	1.4815	1.0005	1.0005	0	2.25763	0.885331	-1.0005	0	0.593416	0	0.873207	1.37594	-1.01503	0	1.0005	1.86361	0.447258	1.0005	0	1.41458	1.0005	0	2.33525	3.8502	0.255509
Chr3_28936456	1.0005	-0.687603	2.51202	1.67842	1.94572	2.25581	2.5714	2.54118	2.34376	2.79867	1.84205	2.62388	1.0005	2.10525	1.95828	1.29679	1.86606	2.93278	3.95802	1.0005	0.673926	-0.128038	1.89903	3.84752	0.526375
Chr6_14347330	1.0005	1.2921	1.72377	1.34285	1.19854	1.77563	0	0.29237	2.44144	1.0005	-1.69989	2.21574	-1.0005	2.17359	1.18904	2.42446	-1.0005	0.359594	0.615204	0.727726	2.08014	-1.0005	-1.0005	3.84302	0.274927
Chr4_27966137	-1.98446	1.70708	1.75203	1.41318	1.0005	1.5356	0	1.73345	1.72984	1.4362	1.93888	1.66401	0	-2.09795	1.50788	1.38422	0	3.60542	2.5503	1.99577	2.70757	1.0005	0.894885	3.83977	0.579482
Chr3_56738118	1.4455	-0.0151942	1.0005	3.54803	0	1.30395	1.0005	0	0	1.41563	1.40591	-0.114292	-1.34285	2.54643	1.34285	1.34725	0	1.94901	1.0005	0	1.0005	-1.0005	0	3.83945	0.219418
Chr7_24605393	1.80443	1.0005	-1.0005	1.0005	-1.72931	0	0	0	0	0	0	0	1.48819	1.0005	0	0	0.281931	0	0	-1.0005	0.28557	-1.0005	3.45751	3.8335	0.197224
Chr4_97281779	0	1.36106	1.4103	1.0005	1.67535	1.41318	1.0005	1.0005	0	1.29895	1.32533	1.0005	1.0005	1.0005	1.0005	2.58752	0	1.73127	1.0005	0.833925	1.98748	0	0.499002	3.82884	0.208212
Chr14_98844294	1.96404	1.34285	-0.783088	1.73188	3.13942	-1.37506	1.729	3.49695	1.9203	1.45232	-0.909756	1.0005	1.9433	1.83803	1.86707	1.33816	1.40137	1.74618	1.19853	1.2486	1.21106	1.0005	2.26103	3.82862	0.512192
Chr4_32848145	1.41249	2.44836	1.0334	1.0005	-0.17984	-1.43721	0.791571	1.94763	-1.40695	2.15954	-0.0822776	-1.73176	1.0005	2.38955	1.99279	2.18826	1.0005	3.75012	1.64106	1.0005	1.49515	-0.698675	0	3.82384	0.421874
Chr16_64362676	1.63375	-0.676618	2.3297	0.714951	1.83109	-0.922867	1.04331	1.82459	2.60988	1.88351	1.52349	1.21025	1.0005	1.72745	0.417359	2.03854	1.36106	2.11436	1.79128	4.25239	2.34911	1.40137	1.07076	3.82078	0.570141
Chr5_1256148	0	-1.73121	1.0005	1.96382	0	2.40402	0	-1.38326	1.0005	1.0005	0.145523	1.41563	0	0.941727	2.17536	2.35057	1.0005	1.94105	-1.0005	2.00529	1.429	1.0005	-1.0005	3.82072	0.20312
Chr10_11702121	0	1.0005	2.2275	-0.635243	0	0.189748	1.62286	-1.0005	1.20041	1.84307	0	1.4416	1.0005	3.56951	0	0.108466	0	1.40428	1.36565	-1.0005	1.02231	-1.0005	0	3.81618	0.206182
Chr5_48871832	1.0005	-0.928877	3.85996	0.0768056	0	1.96521	2.37585	-0.959987	1.64431	2.49453	0.0867113	1.40695	0	1.39382	1.84	-1.48187	0	-1.10359	-0.661588	1.0005	1.4081	-1.0005	0	3.81504	0.38093
Chr12_53940102	1.69349	2.40306	2.17391	2.42368	2.65343	2.95151	1.86142	2.33577	2.55221	2.83262	-0.833426	3.334	1.90079	2.92315	2.63152	3.67493	2.13738	2.80955	3.12974	3.18622	-0.572574	1.0005	2.3878	3.81229	0.659856
Chr11_52553108	-0.108466	1.88223	0	1.29554	0.148048	1.0005	1.0005	0	1.0005	0	0.0614296	1.0005	-0.364468	1.69039	1.0005	1.72563	2.20607	1.0005	-0.425018	0.46806	1.0949	0	3.18363	3.81139	0.308913
Chr17_35611427	1.0005	1.57586	-1.41219	0	0	-0.417663	-1.0005	1.90672	0	1.75298	1.69949	1.0005	0	1.48529	1.41563	2.39663	0	1.74322	1.0005	-0.430017	-0.525298	1.0005	0	3.80468	0.205573
Chr10_54012667	0.496625	0.772899	-0.53857	1.56635	-1.0005	0.402615	1.90547	1.0005	1.41203	1.53473	1.61159	0.48896	0	2.20059	0.242298	2.81698	-1.0005	0.506897	0	1.68065	0.645761	0	-1.0005	3.80306	0.216906
Chr14_138031538	1.55963	1.60681	1.80992	1.67619	0.0784467	2.41828	2.44611	2.2451	2.73185	2.45043	0.809108	4.28305	1.75157	-0.387569	1.16114	2.05313	1.37328	3.13038	2.40116	1.06141	1.69896	0	2.85461	3.79967	0.723393
Chr4_82662421	-0.876695	-0.0954683	2.76961	1.81283	3.66651	2.63384	2.5513	1.86746	2.4619	3.08812	2.41875	2.3195	0.989376	2.38632	1.30395	2.5536	-1.44368	2.54499	2.16805	2.1579	3.00924	-0.052423	3.55055	3.79851	0.511155
Chr4_12252456	0	-1.72959	0.327578	-0.410382	0	3.30747	-0.525298	1.0005	1.51382	0.856664	-1.38185	-1.0005	1.40137	2.67511	2.34106	1.0005	1.0005	-0.449519	1.0005	1.0005	1.17004	1.0005	1.16731	3.79435	0.170042
Chr13_179572034	2.06707	1.41402	2.44838	1.41563	1.0005	0	0.525298	1.36718	1.64649	1.6589	0.796625	1.90418	-0.39519	1.84018	1.96006	1.52454	1.85304	1.47276	0.949024	1.3727	2.0205	1.41563	3.05537	3.78572	0.297913
Chr14_89816493	1.40468	1.71404	-1.0005	0	3.51748	1.0005	0	-1.0005	0	0	0	1.0005	2.17369	1.34373	0	0	2.06324	1.0005	0	0	1.0005	1.0005	2.42881	3.78465	0.35624
Chr6_96750673	1.0005	1.25833	1.3331	0	2.6859	0.210896	1.31517	0.117445	0	0	1.3163	1.0005	-1.06712	1.57603	-0.100759	-0.019371	0.913882	1.96888	1.0005	0	-0.447258	-0.400615	2.70608	3.78032	0.317668
Chr15_132852485	1.68418	1.0005	2.32589	0	1.0005	0	1.0005	-1.0005	-1.0005	1.41099	1.36718	1.0005	1.73972	1.22651	0	2.21118	-0.22057	1.0005	0	0.127537	1.34274	-0.0356916	1.65687	3.77835	0.251618
Chr3_78072403	-1.40137	1.0005	1.0005	0	1.74533	1.0005	1.0005	1.41318	0	0	0.431058	-1.0005	-1.2542	1.0005	1.0005	0.132005	-0.1836	-0.159815	1.0005	0	1.41185	-1.0005	3.92871	3.77253	0.297729
Chr17_25316997	1.0005	-1.93351	-0.522876	-0.994879	2.2936	2.88018	2.10487	2.30395	2.33089	2.29071	2.8045	3.98311	-0.151003	-0.161426	2.05963	0.21592	1.38326	2.5983	-1.58521	1.92415	1.88091	1.98379	1.88409	3.77012	0.625575
Chr7_98720788	1.66435	1.0005	2.02919	-1.0005	2.40191	0	0	0	1.35939	0	-1.40137	1.0005	2.07531	1.49149	0.0882166	-0.0199165	1.97824	1.41466	1.10902	1.69637	0.924003	0.876563	2.54299	3.76728	0.306133
Chr6_103306962	0	3.34353	-1.32131	1.02849	0	1.40903	1.38809	1.41479	1.0005	2.04519	-0.100759	0	1.0005	1.72413	1.71327	0	1.0005	1.0005	-1.0005	0	2.66531	0	1.39633	3.76684	0.217586
Chr16_70758653	0	0	0.871369	1.0005	0	3.13597	-1.98665	1.0005	1.69178	2.14702	1.09945	0.0806809	0	2.31602	1.99602	2.02238	0	2.21139	-1.0005	1.41484	2.07404	1.0005	0	3.76076	0.234598
Chr8_85977334	0.853113	1.0005	-1.0005	0	1.0005	2.00769	1.0005	-1.0005	0	1.64357	0	1.0005	1.0005	1.37706	0	1.0005	2.39594	1.26592	1.0005	-1.0005	0.532227	0	1.0005	3.75853	0.151232
Chr9_129439799	1.41318	1.88061	1.0005	1.41249	0	0.853234	0.924177	2.59073	1.40372	-1.41099	2.21405	1.2575	1.26592	1.41563	-0.634202	1.0005	1.0005	1.70667	2.10836	1.17208	-0.687735	0	1.0005	3.75815	0.259594
Chr15_35162810	1.41563	1.0005	1.80827	1.40137	0	2.11443	-0.795205	-0.0940725	-1.0005	1.1173	1.96935	-0.151426	1.34285	0.721705	0.742039	-0.85611	1.0005	1.87956	1.35875	-0.564603	3.11822	0	1.0005	3.758	0.208262
Chr15_54661974	1.0005	1.32689	1.69593	1.73107	0	-0.518133	2.21949	2.0882	1.68019	-1.33398	0.61196	1.73549	0	1.41187	-1.32929	-0.916909	0	1.98953	1.5363	1.0005	3.4055	1.0005	0	3.75647	0.26981
Chr15_44826518	0	1.0005	1.0005	0	-1.0005	1.0005	1.69109	1.0005	0.75522	0	1.40695	1.0005	0	2.18318	1.0005	1.8599	1.0005	1.0005	0	0	2.26019	1.0005	1.0005	3.75604	0.138359
Chr1_63547704	0	1.91964	2.98193	2.2919	1.65463	0.651097	1.43655	2.38745	1.97463	2.57274	0.207599	0.11453	1.41145	3.12202	2.14184	1.0921	1.40137	3.79673	2.30172	1.3686	2.5242	1.0005	1.73334	3.74594	0.481372
Chr2_68537330	0.108466	1.64593	1.30324	1.40468	0	1.03383	0.550906	1.78564	1.86365	1.88724	1.0005	0.979647	0	1.464	0.108466	1.12569	1.0005	2.28399	0	1.48834	3.70947	-0.349512	0	3.74327	0.301757
Chr1_84565709	1.0005	1.71569	0	1.95036	0	3.80656	0.200004	1.71067	-0.759476	2.1154	2.52475	1.3379	0	2.93272	1.89761	2.53048	0	1.93576	1.51212	1.9681	2.27547	0	0	3.74241	0.280989
Chr5_27834923	1.0005	1.0005	2.15451	1.0005	0	1.40468	-0.60344	1.0005	0	-1.0005	1.35518	1.0005	0	-0.286688	1.55222	3.29555	0	1.11373	0.471804	1.37634	2.4893	1.41563	-0.0672674	3.74119	0.23497
Chr13_67730786	1.88906	-0.408105	1.94683	1.0005	2.28821	-1.20121	-0.0373396	1.9874	2.07805	0.961715	2.10314	3.89169	1.92531	1.6972	1.41073	2.49869	1.69534	-0.190685	2.55309	2.58531	3.07331	0	2.18159	3.74031	0.544911
Chr14_127351894	1.78644	2.17861	2.67261	2.11511	1.41402	2.04499	-1.30767	1.05848	0.83225	2.4985	2.71946	0.271855	1.0005	2.31522	2.49866	1.939	1.71832	-0.212081	4.30588	1.72792	0.650428	0.200004	1.97078	3.73443	0.452507
Chr17_42508385	0	-1.0005	1.39405	0	0	1.65779	1.0005	3.7821	1.0005	0.731575	0	1.41145	1.0005	0.654794	-0.154951	-0.321368	1.0005	1.0005	1.68029	-0.160581	-0.379838	0	0	3.72799	0.269993
Chr18_25657964	0	0	-1.0005	0	0	0	-0.140721	1.0005	0	1.0005	1.29803	1.72883	1.0005	1.91092	1.40137	1.0005	0	1.0005	1.4946	1.38582	0.853657	1.0005	-1.0005	3.72764	0.107071
Chr14_25751735	0	0.36884	1.58167	1.358	0	1.41219	3.85791	1.37094	-1.44509	1.65921	1.73169	1.12459	1.0005	2.02819	1.836	2.4913	1.0005	0.486741	1.28852	1.59007	0.689721	1.0005	1.39962	3.72525	0.285039
Chr1_273513094	1.63517	-1.60241	2.21875	1.0005	1.642	0.0677414	1.37931	2.02934	1.81204	2.44546	1.43773	1.59384	-1.41367	1.53838	1.96451	3.63488	1.0005	2.774	1.93366	3.82863	0.942072	0.194721	1.57337	3.71982	0.634344
Chr14_114525866	1.37931	0.651807	3.61539	1.38326	1.0005	-0.821088	1.96478	2.22782	-2.08574	0.338444	2.11493	1.0005	-1.0005	1.94122	-0.552521	1.05619	1.39405	1.63495	1.38476	-1.0005	-0.632167	1.0005	1.73153	3.71763	0.414142
Chr6_108553141	0	1.0005	2.80505	2.12036	0	1.0005	1.41429	0	1.38809	-0.585631	1.41505	1.47093	0	0.0403897	-1.0005	1.0005	0	-1.0005	1.0005	0	1.97564	0	1.0005	3.71466	0.184889
Chr2_77997390	1.23719	1.4145	2.03632	1.0005	0	2.23018	1.28511	0.0455961	1.0005	1.71687	1.0005	0	-1.0005	2.81817	1.0005	1.99749	1.0005	2.02797	0.134082	1.72959	2.46765	0	-1.0005	3.71281	0.217635
Chr6_3708293	0	3.6162	1.2321	-0.961878	0	0	1.41203	1.0005	-1.0005	-0.927495	1.37706	0.442314	1.0005	-0.8513	1.0005	1.9953	0	1.0005	1.7319	1.71979	1.51653	1.73209	1.0005	3.71232	0.267699
Chr18_34243357	1.36565	1.0005	2.0603	-0.784686	1.75688	-0.773926	0.198979	1.73176	1.0005	2.29452	-0.174224	3.74222	1.0005	2.39749	0.354399	2.91184	1.0005	1.78747	2.15038	1.88007	2.82548	-0.447258	1.49361	3.71175	0.697462
Chr8_16366240	0	2.35923	3.93114	0.122074	-1.0005	0.517575	1.64553	-1.60324	1.77963	2.41528	1.80315	-0.454259	0	2.51019	0.852929	1.22811	1.0005	1.63047	1.38476	1.14355	1.63743	0	0	3.71001	0.349488
Chr2_83519375	1.28852	0	1.52164	1.0005	2.79174	0	-0.916769	-0.327578	1.0005	2.05979	1.3954	1.41563	0.477046	2.18269	1.0005	1.73103	1.13852	1.23607	1.66805	0	-2.20224	0	0.107109	3.70896	0.315419
Chr2_58436243	2.21034	0	1.0005	1.0005	-1.0005	1.0005	1.0005	0	0	0	1.0005	1.0005	2.24807	1.0005	0	0	2.92093	-1.41318	1.0005	0	1.41073	0	2.39256	3.7068	0.208647
Chr8_49911757	3.02821	2.31824	3.30918	1.72984	2.78495	2.2758	2.48112	2.7318	3.19317	3.09644	3.09069	2.78386	3.41072	2.54172	2.95408	2.99672	3.55376	3.90264	2.99623	2.28809	2.86444	-0.389452	3.08369	3.7059	0.564323
Chr9_33145055	1.28613	-1.0005	2.38222	0.447258	1.0005	1.73949	1.94572	0	1.0005	1.56231	2.25867	0.592505	1.40695	1.87759	1.7116	0.858399	0	1.64837	1.0005	0	-1.30698	1.41429	2.11488	3.70195	0.197449
Chr7_101660736	1.0005	2.43501	0.150131	1.0005	1.57829	0.22057	1.0005	0.808396	0.474497	2.33486	1.8103	2.5711	1.0005	1.05253	2.07587	0.607361	1.70495	2.37537	3.9344	1.41412	-0.422651	1.0005	1.34356	3.69926	0.467572
Chr15_45557869	1.87796	2.64957	3.24682	2.38105	2.75642	-1.17608	0.285838	2.75538	3.32022	1.70433	2.72428	2.10246	2.27223	2.65993	0.828106	3.64015	2.27255	1.91487	2.9126	2.46927	0.805215	1.3181	2.63632	3.69794	0.606496
Chr7_85170373	0	1.0005	1.56685	0	0	1.96578	1.0005	0	1.40137	0	-1.0005	0	-1.0005	-1.0005	1.72078	-1.37231	0	1.63037	1.27524	3.58502	-0.271784	1.0005	0	3.69779	0.357255
Chr8_38320510	1.0005	1.37328	1.41023	1.0005	1.0005	-2.50219	1.0005	2.87303	1.38809	1.4098	3.69416	0.0104364	1.0005	2.28804	1.66057	1.41489	-0.200004	1.99534	1.0005	0	2.31347	-0.354861	1.7202	3.69545	0.342966
Chr13_195838724	2.20977	2.63115	2.89224	0.895588	3.57545	2.58352	1.93432	2.26207	2.51705	3.23726	0.0614296	2.13932	2.65392	-1.22251	2.15985	2.67011	3.20759	3.21162	2.92133	2.28027	2.81104	-0.696455	3.68504	3.69482	0.53842
Chr18_53365471	1.0005	0	1.76891	1.0005	1.40137	1.0005	1.0005	-1.0005	0	1.0005	0	0	0.232502	0.179218	1.40553	0	1.0005	2.53786	1.0005	1.0005	2.00491	0	1.0005	3.69021	0.114418
Chr13_57410854	1.98272	2.37011	1.0005	1.59201	1.35164	1.0005	1.0005	0	0	1.0005	0	1.0005	0.0459255	1.41563	1.38809	1.0005	0	1.0005	-1.40628	0	1.37506	-1.0005	2.73032	3.68821	0.277514
Chr13_180111145	0	0	-1.0005	1.0005	1.96739	1.64288	1.0005	1.73138	1.37931	1.10539	1.0005	0.76158	-0.947319	1.6932	-1.41479	2.42188	1.0005	1.25928	-0.148048	0	1.86413	-1.0005	1.17751	3.68136	0.21697
Chr15_118493686	0	2.36225	0	0	0	-0.623844	3.15726	1.0005	1.0005	-0.108466	1.0005	0.679678	0	1.0005	1.41505	1.29025	0	0	0.520578	0	-0.136561	0	0	3.6797	0.251991
Chr1_263005667	1.0005	1.0005	1.73032	1.5287	1.13649	0.813069	1.41563	1.37328	1.0005	1.0005	1.0005	1.38539	1.0005	2.42411	0	0.096638	0	1.55148	1.0005	0.74682	0.526823	0	0	3.67924	0.186366
Chr1_268317935	1.40137	2.29704	1.39349	2.22567	-1.38809	2.61559	2.56695	1.02795	2.34088	2.86495	2.63551	3.89837	1.0005	2.4541	1.24498	2.81643	1.26592	2.33213	2.35673	2.24788	2.32556	1.0005	1.41685	3.67888	0.606946
Chr12_34633998	1.0005	1.96912	2.55662	-1.37931	1.40924	2.26027	1.7228	1.38415	1.40695	1.52049	-0.225407	1.73861	1.38809	2.87002	1.86198	3.09743	0	2.71253	3.88439	2.08541	2.73565	1.5773	1.87079	3.67707	0.496971
Chr5_33897913	0.445527	2.13396	2.65095	1.75738	3.3058	2.57342	2.34705	2.48368	2.0831	2.50293	2.51592	2.05727	1.21191	2.07526	2.56279	2.88182	1.6742	-0.359417	2.34267	2.08036	1.99162	-1.95407	4.06951	3.67166	0.506662
Chr10_29162635	-0.757488	-0.277361	1.0005	1.0005	2.24819	0	0	-0.447258	0	0	1.0005	0	0.834189	0	0	-1.0005	1.22514	-1.0005	0	1.0005	1.0005	-1.0005	3.50625	3.67101	0.316039
Chr17_58184303	0	1.41561	-1.41145	0.586448	-1.0005	1.99015	1.65798	3.75121	1.40695	1.85435	-0.145523	1.6785	-0.182916	1.3808	1.66296	1.0005	0	1.0005	1.0005	1.41546	2.10135	1.0005	1.0005	3.66976	0.257328
Chr13_124318097	1.0005	2.41085	1.0005	-0.900615	0	1.66899	3.21159	1.6562	0	2.07783	1.99932	1.82338	1.0005	1.63326	-0.168499	-0.03625	0	1.39782	2.05083	1.0005	2.55688	1.72552	1.0005	3.66835	0.229124
Chr17_27590540	0	1.91085	1.19829	1.41563	2.67184	0.666376	1.87784	2.41174	1.73285	2.99527	2.40628	3.68108	1.71441	0.548753	1.72078	2.45686	1.41249	2.87249	2.44605	1.3763	2.53064	0.0887114	2.55535	3.66263	0.611589
Chr13_81309841	0	-0.406482	2.24177	1.0005	1.30097	-0.0354019	2.13288	1.63517	-0.144393	2.5297	1.90594	0.69394	1.34285	0.822669	1.96493	1.72103	1.39633	3.95442	1.67623	1.36893	1.94628	-1.0005	1.57055	3.66148	0.458488
Chr1_164944535	0	1.0005	1.35238	0	0	-0.272491	3.55325	-1.39192	-1.39275	1.41521	1.0005	1.35939	0	2.97583	0	1.72544	0	0.806215	0	0	0	0	0	3.66078	0.25239
Chr16_42613069	0.62391	1.0005	2.4098	1.39405	3.81772	1.41318	-0.0350322	2.23028	2.35684	2.59802	2.60008	1.96667	-0.754533	1.51957	1.35494	2.65372	0.540992	1.303	2.71796	1.86982	2.55764	-1.0005	1.20526	3.65645	0.533287
Chr7_100883321	0	1.36893	1.36203	1.0005	1.0005	1.40903	0.121765	-1.52283	0.201446	3.99546	1.6557	1.0005	0	2.26834	1.0005	-0.0510829	0	1.86224	1.96071	-1.41336	1.43509	1.0005	1.0005	3.65594	0.323311
Chr8_119213270	1.99175	1.93833	1.34285	3.27517	0	1.81371	1.65018	1.72686	2.22762	2.34579	0	1.40319	-0.400615	1.69828	-0.117445	1.0005	1.64975	2.27918	1.8768	1.67914	1.56856	-0.447258	1.60706	3.6557	0.302215
Chr6_109454982	0	1.38809	1.0005	3.16439	0	0	1.0005	1.0005	0	0.0672674	1.0005	1.34373	0	-0.128038	0	-0.199985	0	1.0005	-1.0005	1.49106	0.122514	0	0	3.65536	0.132598
Chr5_11440321	0	1.0005	1.90517	2.42252	1.0005	1.6842	-0.296814	-0.54847	2.15154	1.66263	0	1.78088	0	0.200004	0.441954	1.86673	0	0.484609	1.73478	1.0005	-0.828348	0	1.0891	3.65233	0.221405
Chr13_123019941	3.38233	1.9596	2.65149	1.25532	3.23192	1.64063	1.30097	2.37834	2.39599	0.722282	2.46435	2.92878	2.57796	1.09433	2.12178	2.61086	3.70914	3.01013	1.98822	1.84036	1.89821	-0.422769	3.57495	3.65101	0.516407
Chr1_141235857	1.26592	2.18729	2.01892	-0.140721	1.0005	0.45694	1.4145	1.70529	1.37328	-0.560796	1.0005	1.98942	1.0005	2.21441	1.41466	3.86465	1.0005	-1.01435	1.2321	-1.33937	-1.64138	0	1.56392	3.64966	0.408106
Chr10_51533368	0	1.91947	3.53427	-0.853799	1.83093	0	2.05698	2.19976	2.16065	-1.57279	-0.0812645	1.72849	0	2.46316	0.768321	2.10186	1.64845	2.51655	-0.440134	1.7881	1.87314	0	1.60031	3.64659	0.465168
Chr12_15411522	0.816769	1.55077	1.84324	1.70383	2.5477	2.24399	2.16486	1.38219	2.46696	4.06693	1.23216	2.83663	-0.649109	-1.37278	1.64882	2.64479	0.652892	2.2617	1.27103	2.0562	2.69435	1.38809	1.66502	3.64592	0.508111
Chr9_115655514	1.21357	1.0005	1.18719	0	0.267428	0	1.41145	1.0005	1.0005	-0.0257087	0	1.67873	0.345903	0	-1.0005	0	-0.437221	0.776846	1.0005	1.0005	2.22247	1.0005	3.00726	3.63888	0.255919
Chr2_1265040	0	0	0	-1.41429	0	0	0	0	0	0	0	0	-1.23555	1.0005	0	0	3.62523	0	0	0	0	0	-0.593949	3.6385	0.175708
Chr13_132085042	1.7002	2.18913	1.73973	2.16419	1.0005	-0.581924	1.60137	1.91814	2.44982	3.63432	2.23511	0.468947	1.0005	2.00142	1.96391	1.63766	1.0005	1.50627	0.0148525	1.41563	0.729146	1.34285	1.0005	3.63576	0.318049
Chr18_19748367	0	1.59837	3.1012	2.04631	1.0005	1.6756	2.00264	1.0005	2.00155	1.30262	2.4323	1.90654	1.39827	3.49744	1.95802	0.675826	0	2.17356	0.925277	1.0005	1.98811	1.40468	1.34285	3.63063	0.373126
Chr6_113277016	1.38809	1.0005	0	0	3.49708	0	-1.0005	1.30654	1.68826	1.33301	0	1.41099	1.0005	1.4081	1.0005	1.38119	1.40468	0	0	0	0	1.0005	1.0005	3.62918	0.31565
Chr5_100136947	0	1.0005	0.1517	0	0	0	1.0005	1.72585	3.52729	1.0005	1.0005	0	1.0005	0.850948	0	-1.0005	0	1.4098	1.72163	0	1.0005	-1.72045	0	3.62726	0.231919
Chr4_10274084	1.0005	-1.41563	-1.17594	2.62435	1.0005	-1.41498	1.0005	3.53049	1.68073	-0.383931	1.3808	1.20767	1.0005	1.89321	1.24614	1.72986	1.40468	1.0005	1.4052	0	1.87493	-1.0005	0	3.62704	0.256522
Chr2_79096824	0	2.33031	3.45145	-1.45522	1.0005	1.91272	2.65192	1.28116	0.977115	0.550523	1.97699	-0.101596	0	1.17691	1.88054	2.49125	0	1.73245	0.875563	1.67814	2.5074	0.0940725	0	3.6234	0.333008
Chr14_93704080	0	1.3808	-1.60938	0	0	-0.991927	-1.41563	-0.468573	3.2886	2.20688	2.57182	1.0005	1.41563	1.33244	1.0005	1.63332	0	1.0005	0	0	0.893445	-1.0005	1.0005	3.62051	0.230696
Chr15_55303377	1.45904	0.730513	1.70344	0.431371	1.92295	0.799342	3.08177	1.18307	1.11186	2.03497	1.0005	3.58563	1.0005	1.62723	1.0005	1.93365	1.0005	1.41313	1.96702	1.98158	2.19857	1.38809	1.41145	3.61888	0.558098
Chr11_76194162	0	0	1.0005	-0.507739	1.0005	-0.869558	-0.0551214	1.0005	0	1.26592	2.37895	1.68402	0	0	1.0005	0.124302	0	1.0005	0	2.82575	0.133698	0	1.0005	3.61341	0.175861
Chr18_4159374	1.7002	1.39405	3.33899	1.41563	0	0.307674	-0.472874	1.37706	1.01247	2.6503	0.213468	1.67204	1.0005	2.44759	-1.71569	2.60959	1.0005	2.32254	1.68988	1.52099	2.8275	1.94512	1.41563	3.60981	0.373353
Chr14_81938558	1.0005	1.0005	1.0005	-0.696043	2.34071	-1.65009	2.07778	0.360746	1.50927	1.0005	0.518391	1.99122	1.0005	1.69439	1.0005	-0.128259	0	1.37433	2.11004	1.9896	1.64066	-1.0005	-1.0005	3.60972	0.181478
Chr17_43645216	1.0005	0.452445	1.23842	-1.31864	1.0005	1.93989	1.0005	1.40137	1.0005	3.77138	-0.938097	-1.3605	1.0005	1.37706	1.36561	1.41269	1.54789	-0.539955	-0.452216	1.15849	1.41402	-1.0005	-0.0344828	3.60072	0.353225
Chr2_67171659	1.0005	1.0005	0	1.0005	0	-1.0005	1.0005	0	-1.3142	1.41563	-1.0005	1.2039	1.38809	2.21649	1.0005	1.52366	0	0.562155	-0.344766	-0.410589	3.54876	0	0	3.59927	0.191951
Chr17_20215106	0	1.64563	0	-0.0672674	0	1.41489	1.45729	0	1.0005	1.71687	1.0005	1.43104	0	1.04871	1.0005	2.0883	0	0.434493	0	2.21503	0.503889	0	-1.0005	3.59576	0.238516
Chr15_134293256	1.38809	3.28207	1.39332	-1.87544	1.0005	1.70242	0	1.36106	1.0005	0.17984	1.37706	1.57027	0	2.17129	-0.2629	0.415685	0	1.73245	0	0.974402	1.39852	1.41563	0	3.59446	0.257594
Chr1_112650645	1.0005	1.0005	1.0005	-0.59076	1.0005	0.35377	3.77212	1.0005	1.41563	1.72523	1.0005	-1.06895	0	2.23633	1.67312	-0.536791	0	1.41111	1.40628	-1.72647	0.267057	0	1.0005	3.59347	0.243686
Chr13_59058993	0	-1.0005	0	1.34285	1.93975	0	-1.0005	1.39827	0	-1.0005	1.0005	1.79085	0	1.0005	0	1.74436	0	1.48016	0	1.8091	2.11186	1.0005	0.910998	3.59298	0.221712
Chr6_5029925	0	1.7875	1.97041	1.0005	1.0005	0.22974	2.24948	0.0672674	0	0	0.677355	1.45869	0.743517	2.05421	-1.0005	-0.549513	1.36565	2.01032	1.0581	1.34285	2.93428	-1.0005	1.7198	3.59049	0.225712
Chr18_16864025	0	1.0005	1.40859	0	0	1.31204	1.0005	1.0005	1.0005	1.23434	-0.37213	1.0005	1.0005	1.0005	3.85467	0.126571	1.0005	-1.0005	0	-0.0417442	-1.36106	1.39405	0	3.58839	0.210893
Chr2_129742947	-1.0005	0.871558	1.0005	3.52478	-0.156176	1.0005	1.39275	0	0	0.137988	1.0005	0	-1.0005	-1.0005	0	0	-1.0005	0	1.0005	1.0005	1.40016	-1.0005	-1.0005	3.58827	0.179361
Chr14_111118733	0.100759	0	-1.0005	1.0005	3.32277	1.0005	0	1.0005	0	1.0005	1.06966	0	1.89815	0	1.0005	1.0005	2.8843	1.50819	0	-1.0005	1.0005	1.41145	1.97133	3.58804	0.344271
Chr1_246105779	0	-1.72045	1.23833	-1.0005	0	0	1.0005	0	2.38275	0	1.0005	1.98211	0	0.801564	1.58299	1.85717	0	-1.32979	0.476207	1.77233	1.35582	0	0	3.58586	0.18003
Chr6_113564954	1.0005	1.67156	3.82977	1.60421	1.799	2.97477	2.3683	2.19489	1.13179	1.03779	-0.388491	0.196978	1.0005	-0.593525	1.96675	2.29329	1.0005	1.53391	1.50941	1.57238	1.6115	1.0005	1.0005	3.58385	0.370414
Chr17_13143578	0	1.41563	1.4103	0.493371	0	1.59473	2.68814	-0.22057	1.0005	-0.628664	0.596434	1.0005	0	1.55132	0.0565234	-0.0135623	0	1.0005	0	1.0005	2.32414	0	0	3.58179	0.190931
Chr16_3623896	1.0005	-1.41145	1.84938	1.41318	1.0005	0.445235	1.67014	1.30097	1.63517	2.3649	1.0005	0.0237427	0	1.92551	0.864481	1.78044	1.71705	1.71683	2.31356	3.70127	0.698075	-1.0005	1.0005	3.58118	0.419631
Chr1_55730212	-1.64954	1.39275	-1.0005	-1.41367	3.87051	1.41203	1.41563	1.0005	1.41402	1.62582	0	1.32533	0.424277	1.72051	1.61621	1.16969	-1.33024	1.88513	1.41934	1.0005	0.933586	0	-0.314816	3.57949	0.385108
Chr14_80658733	1.0005	1.96603	2.93545	1.55649	0	-0.0219863	1.0005	1.56014	2.99321	1.25084	-0.485955	1.0005	0	-1.93318	1.67335	0.368777	1.0005	1.60132	0.0300829	1.71309	2.1347	0	0	3.57878	0.297375
Chr8_77651418	1.72585	1.94159	0.803532	2.45899	1.81458	2.27957	0.21751	2.0401	1.9724	2.98834	2.73327	2.01062	1.98107	2.41787	1.8743	2.87578	1.88606	2.14603	0.822549	1.01536	3.04344	1.68826	1.43717	3.57561	0.427448
Chr11_22807567	1.4098	-0.483934	2.64772	1.39914	1.0005	2.31939	0.40784	-0.299826	1.61159	0.731242	2.05425	1.13685	1.0005	2.11886	2.23269	3.79074	1.29554	0.519524	2.71724	0.0543125	0.216598	1.0005	1.52381	3.57443	0.453174
Chr10_66745118	1.0005	1.0005	3.63207	1.0005	1.41099	2.40313	1.72045	2.07874	2.17127	2.04545	3.2169	2.14279	1.73465	2.40541	0.759879	1.83862	0	1.49212	1.45589	1.49481	1.89126	1.34285	1.0005	3.57338	0.370123
Chr16_1587052	1.36565	2.59089	2.72574	1.37603	-0.357353	-0.28967	2.18418	2.25862	1.74719	2.46918	-1.31741	2.37387	0	2.11272	-0.785011	3.24027	1.72045	2.57759	2.51389	3.71991	1.84314	0	2.73658	3.57284	0.527461
Chr6_2525283	1.0005	3.55329	0	1.0005	0	-0.189392	0	0	1.0005	-1.0005	1.0005	1.34285	1.0005	1.38809	1.0005	-1.0005	0	1.64023	0	0	-0.0642163	-1.40695	0	3.57272	0.190805
Chr8_91632721	1.40695	1.0005	1.16382	2.39698	0	1.0005	1.26592	-0.513337	0	1.0005	0	-1.41265	-0.245777	1.37328	1.0005	1.0005	1.0005	0	-1.0005	0	1.29554	0	0	3.57246	0.12934
Chr11_41721516	1.30881	0	-1.4098	1.0005	1.6261	2.1633	1.0005	-1.0005	0.277361	0	0	-1.0005	0	1.0005	1.71208	0	-1.0005	0	2.17807	-0.458909	1.14414	1.0005	2.12969	3.56472	0.225909
Chr12_43320258	-1.65824	0.0672674	2.22806	-0.698675	3.2619	1.4098	1.41073	1.0005	0	0	0	2.14526	1.64845	1.0005	1.41145	1.0005	1.26255	1.41538	1.77745	0	1.0005	0	1.52789	3.5616	0.336215
Chr13_135098688	1.0005	1.3211	1.89747	1.0005	1.0005	2.01398	1.02875	1.31173	1.99505	3.70098	1.07917	-0.240639	1.31812	2.84074	1.69144	2.44093	1.40137	-1.21538	-0.366488	1.68637	1.97171	1.40137	1.0005	3.55926	0.334154
Chr13_91782814	1.0005	1.70343	0.947539	2.56226	1.0005	-0.0403897	2.23885	-0.0359489	0.943495	3.30543	1.9822	1.95294	-0.849816	2.52315	1.42629	2.13767	0	2.30661	2.09018	0.555582	1.65797	0	1.0005	3.55775	0.310933
Chr12_17121127	1.26592	1.9717	2.14718	1.79032	1.73292	0.972291	0.355265	2.33717	-1.62376	2.62362	-0.785229	2.23083	1.40468	1.93903	2.25214	2.77935	2.45828	2.32585	2.37429	3.86375	1.54226	1.38809	0.516665	3.55638	0.55732
Chr17_8391548	1.0005	1.24095	1.92949	0	1.6175	1.0005	1.71832	-0.975159	-1.61078	-1.0005	1.0005	2.00783	0	1.0005	0.51835	3.44043	0	0.618533	1.40695	3.50738	0.769675	0	1.0005	3.55486	0.509015
Chr9_118239851	1.34285	2.38552	2.60435	1.87119	2.14467	2.65736	0.639394	-0.935503	2.346	2.86337	1.52241	3.25957	1.77366	2.91475	2.13729	2.79867	1.75487	0.738504	2.87379	1.32364	1.98146	0	2.75571	3.55414	0.47731
Chr7_104811962	0	-0.0743296	3.22837	-1.60214	1.41505	1.0005	-0.123291	1.61446	-0.128038	2.41894	-0.994879	1.80653	1.0005	2.34645	1.75336	1.70538	1.0005	-1.46784	-0.71022	1.0005	1.91909	0	1.3192	3.55397	0.337823
Chr4_112075875	0	1.0005	0	0	0	-0.128038	1.0005	1.40208	0	1.63038	2.56292	1.0005	-1.40137	1.0005	0	0.758276	0	1.65253	0	1.20739	0	0	0	3.5513	0.148618
Chr9_76685248	1.33398	2.53652	1.44522	1.72746	0	2.1428	1.61374	1.0005	1.0005	1.0005	3.54373	1.0005	0	2.14003	1.57817	0.616433	1.6736	1.32344	0.609869	1.0005	2.21572	0.277361	0	3.54871	0.266833
Chr1_56851274	1.0005	1.40372	0.0614296	1.0005	0	0.664475	1.68208	1.96066	1.38809	1.27441	1.4081	-0.473108	0	2.11462	1.71769	0.685118	0	1.44424	0.606279	0.12358	4.03321	1.0005	1.0005	3.54827	0.252447
Chr14_114746889	1.4083	2.42426	2.28458	2.30975	0.503141	2.84086	2.87543	0.693598	2.47125	2.62536	2.09067	2.85274	1.01503	3.22664	2.19212	1.92827	1.66233	2.81201	2.24805	3.2599	3.21065	1.0005	0.632582	3.54619	0.552959
Chr7_36241858	1.41249	1.99349	0.729085	1.41563	0	1.64914	1.65695	1.65527	0.739119	3.43112	1.90906	1.34751	0	-0.654116	1.0005	0.763468	1.0005	2.24442	2.2559	1.7292	2.29426	0	1.0005	3.54219	0.281986
Chr1_40478237	1.0005	1.4145	1.0005	0	3.7413	1.39633	1.0005	2.15403	1.0005	1.6646	1.97775	1.59429	0.723607	1.96695	1.95729	1.84474	-1.23751	0	1.51164	1.62142	2.17998	-0.661838	0.80692	3.54178	0.371066
Chr5_69546519	1.39633	2.95429	1.44813	0.044211	1.0005	0.508242	2.39972	1.35494	0	3.35259	0.602118	2.6762	1.0005	2.96846	1.94704	2.03107	1.41145	2.14242	2.05514	2.08342	2.41168	1.64408	1.0005	3.54089	0.287322
Chr6_163594927	0	1.41249	0.103204	-0.878649	0	2.31401	1.68703	0	1.0005	0.426767	3.07669	0	0	1.66704	-0.0322061	1.36408	0	1.0005	-1.0005	1.0005	1.90461	-1.3631	0	3.53812	0.23523
Chr13_25762977	0	0.467652	-1.41528	1.22881	1.0005	0.14369	0	1.97978	2.71923	1.1012	0.435558	0.163345	1.0005	2.06939	2.57434	0.523901	0	1.71811	1.6411	1.74735	2.09988	-1.0005	0	3.53471	0.2274
Chr17_13877258	1.28852	1.0005	3.55113	0.0945422	0	0.435942	-1.0005	2.40519	1.49199	1.94321	-0.113908	1.14363	0	2.39997	1.72959	-0.648185	0	0.995429	1.29369	1.41536	-0.691122	-1.0005	0	3.5338	0.314406
Chr7_30474273	0	1.32689	1.41367	1.0005	1.0005	1.97232	1.36106	1.2557	1.41563	-0.587847	0.268219	2.04027	0.554437	1.90863	1.94339	1.75263	0	1.41458	3.57668	1.3643	1.32093	0	1.40695	3.53231	0.342597
Chr13_50393286	0	0	0.0288555	1.0005	1.66622	-1.0005	0	0	1.4098	0	0	0	-1.0005	0.366488	2.40601	1.26592	1.0005	1.0005	0	1.0005	2.39887	0	0	3.53039	0.132284
Chr6_100806568	1.40695	1.41563	0.0140096	1.40859	0	0.399075	1.0005	1.41318	2.38382	1.24138	1.42177	0.869841	1.0005	0.0307453	1.64385	3.80714	1.0005	2.78779	1.41556	-1.23896	-0.853879	1.0005	0	3.52861	0.400434
Chr2_125378349	0	1.41563	1.0005	0	0	3.56541	1.99811	0	0	1.3776	-0.0455961	-0.61792	1.0005	0	1.50183	-1.26124	0	1.71832	0	0	1.0005	0	0	3.52858	0.268043
Chr17_21036404	1.69031	-1.32975	-0.655718	0.242543	1.23178	2.47338	2.34384	2.32453	1.90237	2.76765	2.38827	3.63503	-1.14878	-0.027968	2.44212	3.04698	1.711	2.94521	3.00865	2.18058	2.23247	1.59651	-1.08831	3.5273	0.610732
Chr8_77348622	0	0	0	0	1.0005	0	0	0	0	1.0005	0	0	0.218223	1.68503	0	0	3.42968	0	0	0	0	0	1.73301	3.52667	0.124249
Chr16_63202208	0	1.0005	1.40016	-0.0830458	1.0005	0.42644	1.0005	1.0005	0	1.57088	1.0005	0.315138	0	2.44541	1.41203	-1.0005	1.0005	1.86962	-1.01716	1.67158	-1.17864	0	1.0005	3.52474	0.15275
Chr7_119605235	1.0005	0	1.32929	1.0005	-1.0005	1.0005	1.27313	1.41249	1.0005	1.0005	1.82691	0	1.28259	1.21972	0	1.0005	0	1.74884	0	1.43967	-1.0005	1.0005	1.29554	3.52433	0.110372
Chr6_27887932	-1.0005	1.0005	1.70744	0.343017	0	-0.610284	2.14637	1.0005	1.0005	-0.134082	1.0005	0	0	1.0005	2.72596	-1.32344	1.0005	1.0005	1.28927	1.72928	1.16958	0	1.0005	3.51943	0.145419
Chr8_90847952	2.08478	-0.898148	1.38053	2.48351	2.65741	0.126267	0.503892	1.70521	1.68812	1.16693	-0.10772	3.68009	1.30097	2.45785	1.27724	1.69798	1.68777	2.75503	2.50732	1.16363	1.47004	-1.0005	2.16623	3.51836	0.559568
Chr7_111091319	1.0005	0.488304	2.45373	1.0005	2.14738	1.99528	1.74125	1.96286	2.046	2.74032	-0.0330952	2.33913	0	2.00348	1.46575	1.06626	1.0005	2.50738	-0.785073	3.69115	0.356346	1.70019	2.34752	3.5166	0.519385
Chr2_142976949	0	1.18427	-1.72746	1.0005	1.0005	0.382798	1.55177	-0.251514	1.0005	-0.735175	3.51437	1.86328	1.0005	-0.819625	1.28875	0	0	1.83294	-1.0005	1.0005	2.89257	2.23366	1.6093	3.51464	0.240367
Chr14_11135296	1.90414	-1.0005	-1.0005	1.35682	2.64405	0	1.0005	0	0	1.26224	0	-1.41227	1.08281	1.35291	-1.0005	1.58871	1.59252	1.33574	1.0005	0	1.41458	1.0005	0.62257	3.51435	0.183778
Chr17_58522905	1.0005	1.4098	2.26732	1.25712	1.97401	0.417306	-0.37091	1.61813	1.34285	2.86955	-0.060414	3.22987	1.40137	1.71834	1.63033	0.607889	1.67014	2.21082	1.9954	2.36305	1.7521	-1.31812	2.27122	3.51414	0.50532
Chr6_144559806	0	1.63479	0.942579	0	0	-1.18049	1.0005	0.973555	0	1.18466	1.0005	0	0	0	2.1726	2.14729	0	1.40016	0	1.69321	1.99036	1.0005	0	3.5104	0.1554
Chr16_36457298	0	0.908151	2.057	1.0005	0	1.0005	0	1.8875	1.0005	0	1.0005	1.34832	0	1.0005	-1.41367	1.32929	0	0	0	0	1.72916	0	0	3.51025	0.118194
Chr6_101264687	1.0005	3.70975	2.16904	1.38476	1.35146	2.18205	1.35782	2.23676	1.41249	2.52337	2.21117	3.36795	0	1.3528	2.04334	1.37435	0	1.16122	2.37539	0.0221362	2.27872	1.0005	2.21317	3.50964	0.416201
Chr1_205743765	2.39912	1.34285	2.22274	1.62673	3.67023	1.83163	1.33024	1.31061	1.335	2.08319	1.48019	1.78567	1.2713	2.92461	-0.717002	2.68197	2.34058	-0.736572	2.24648	2.09431	1.8837	-0.318015	0.586683	3.50782	0.527507
Chr1_266906721	0	0.29793	-0.039239	1.94378	1.73619	1.21789	1.91774	1.8475	1.82566	-0.343017	1.1653	2.35825	0	1.73286	1.65341	3.67184	1.0005	2.35258	2.19284	-1.41131	1.66159	1.37931	2.0402	3.50436	0.500908
Chr5_38017136	0	1.0005	1.0005	0	0	-1.39914	1.0005	1.0005	1.0005	0	1.0005	1.13023	0.343017	0	-1.0005	2.69791	0	-0.386324	0	1.60801	1.5184	0	1.71387	3.50324	0.24927
Chr17_44402464	0	-0.430838	1.98733	1.41563	0	2.41888	-0.182377	1.67286	1.41563	3.57064	1.96885	1.72198	0	0.874272	1.72878	0.543324	1.0005	2.31793	1.66987	1.0005	1.23085	1.0005	0	3.50076	0.358868
Chr17_14562814	1.40137	1.60137	3.42814	1.36893	1.0005	0.00444937	1.71751	-0.811513	1.86316	2.39023	1.41563	-0.14274	1.99809	2.4257	1.30097	-1.0258	1.41249	1.63438	1.64556	2.30645	0.715313	1.0005	1.65389	3.49967	0.321767
Chr9_68817339	0	1.0005	1.0005	1.0005	0	1.0005	2.59398	0	1.73244	1.78946	0	1.24631	0	1.31504	1.84937	1.0005	0	0.83695	-1.0005	0	0.438694	0	1.0005	3.49696	0.180962
Chr13_65456286	1.0005	2.42144	1.0005	0	1.0005	0	0	0	0	0.556639	0	1.0005	1.0005	-1.0005	-1.0005	1.53262	1.84527	0	1.0005	0	1.41249	0	1.91386	3.49006	0.170464
Chr8_35883986	-0.962628	2.9578	2.05389	1.57245	3.40932	2.35573	2.4582	2.19863	2.56379	2.86703	0.680374	1.69056	3.12946	2.65014	1.71532	2.53379	2.85884	1.86303	2.47086	1.79265	3.10225	0.343017	3.12956	3.48946	0.436985
Chr1_9274291	2.34915	2.64158	2.69005	1.74941	2.53385	1.56164	2.24551	2.54746	2.10576	3.26753	1.38514	3.48947	2.74614	2.26655	2.39403	0.818526	2.34757	2.17377	2.42017	2.51416	1.85604	1.34	1.60764	3.48891	0.653615
Chr13_89568680	2.46753	0.932193	1.0005	-1.41563	0	-1.0005	0	0	-1.0005	1.13649	0	-1.0005	1.94215	1.0005	1.0005	1.47374	1.64442	1.14153	1.39914	0.431888	1.88374	0	1.83122	3.48783	0.184847
Chr1_131167207	1.0005	0	1.40924	1.6745	0	1.7085	2.87187	1.35418	0	1.38809	-1.0005	1.41545	0	1.90821	-1.0005	1.83298	0	1.0005	1.69447	0.596493	-0.628027	0	0	3.48377	0.192884
Chr15_18702202	1.0005	1.4098	1.38636	-1.71218	1.86714	1.27685	-1.71237	1.0005	0	1.40767	0	1.0005	1.0005	2.19041	1.41479	1.68938	1.39633	3.89177	1.0005	0	1.72165	0.0672674	1.62363	3.48266	0.424847
Chr14_107785279	0.675821	1.67286	1.37094	1.0005	3.35321	1.0005	1.39633	1.0005	1.83298	1.0005	1.33107	1.54892	-0.190254	1.41563	1.0005	1.72979	0.197498	2.63162	2.01722	0.0277244	1.05148	0	2.63352	3.48221	0.459779
Chr1_140551773	1.0005	1.0005	1.72523	0.388544	0	1.7002	1.99211	1.28011	0.49247	0.0116669	1.0005	1.0005	0	-0.269276	0	3.56737	0	0.843796	1.09936	-0.453557	1.41525	0	0	3.48208	0.272627
Chr8_44019826	1.04267	1.64676	0.399633	0	1.0005	1.0005	0	1.0005	1.74009	1.0005	1.61486	1.0005	1.0005	2.36044	0.578589	1.0005	1.41249	1.28385	1.17751	-1.0005	1.85158	1.0005	1.4867	3.47904	0.164194
Chr1_249126484	1.0005	1.89477	0	2.19354	0	1.70529	1.73339	1.61446	1.40468	-1.31449	2.2379	0.0386674	1.0005	2.88723	1.94357	-0.996974	0	-0.422443	1.41145	0.561276	2.87104	0	1.0005	3.47661	0.206659
Chr2_57710415	0	0	1.52649	0.769534	1.0005	-0.193531	-1.6159	-1.59201	1.0005	-1.65347	1.0005	-0.703909	1.0005	3.28895	-1.0005	1.94107	1.0005	-0.285382	0.846179	1.06981	2.46929	0	0	3.47636	0.277539
Chr15_48036456	1.0005	0	0	1.37603	0.0455961	1.0005	1.0005	1.41563	-1.4145	0	0	1.39376	1.30097	-1.0005	0	1.45635	1.09418	-1.0005	-1.0005	0	1.30614	-0.76493	2.56123	3.4742	0.205784
Chr16_71894564	1.0005	1.41402	1.58034	0	-0.754958	1.41489	0	0.518391	1.0005	1.0005	1.0005	1.0005	-0.342111	0	1.41145	1.0005	-1.69489	0	1.35991	0	1.0005	0	3.29482	3.47345	0.248819
Chr2_25533527	0	0	0	0	0	1.0005	1.39914	0	0	1.0005	1.0005	1.0005	1.30097	1.98357	0	1.41519	1.0005	1.4081	1.0005	1.0005	1.3211	0	-1.0005	3.46928	0.0815083
Chr3_103383878	1.70482	1.83904	1.0005	1.0005	2.99485	0	2.48761	0	0	1.0005	1.0005	-1.0005	1.73138	1.61446	1.0005	1.0005	1.87064	1.61826	1.0005	1.0005	1.7251	0	2.01198	3.46886	0.39344
Chr1_262896598	1.27912	-0.157771	2.22594	1.39633	1.0005	-1.72745	1.62609	1.67551	1.24954	3.62008	-1.212	1.99601	0	0.0261211	0.114292	2.50713	0.416569	1.40575	2.81234	1.39914	2.30707	0	1.41516	3.46747	0.372682
Chr13_126682657	3.06084	2.14376	1.20071	-0.354744	2.9643	2.77593	2.35776	-0.983154	2.33407	2.57921	1.99044	1.7757	-1.48142	1.32771	1.0005	2.73353	3.16777	3.44504	2.5768	1.41275	-1.36697	-2.19632	3.82748	3.46689	0.457403
Chr5_47626870	0	1.0005	1.0005	0	0	2.91884	-1.0005	1.71484	0	1.11843	0.318015	0	0	2.13005	2.12049	1.82721	0	1.38809	1.0005	1.78251	2.09798	0	0	3.46432	0.280898
Chr12_53227208	0	0	1.64593	1.0005	1.0005	0	0	1.0005	0	1.0005	1.4098	0	0.22057	0	1.0005	1.0005	2.33798	1.3142	0	0	0	-1.0005	1.34285	3.46429	0.126499
Chr17_39625069	0.447258	1.80602	0.0799221	1.36106	1.0005	1.32533	-1.26127	3.01836	1.20325	1.90586	0.569651	0.557144	1.34285	2.1493	-1.34285	1.13021	1.0005	1.70296	1.29554	1.41227	2.27057	0	1.33844	3.46177	0.229779
Chr4_78249937	1.34285	1.96995	1.60376	2.27252	2.21094	-0.0730894	1.15066	2.01737	2.64018	-1.48402	1.38989	3.63802	1.41402	2.79917	2.56495	2.72918	2.34336	-1.22911	2.16158	2.22445	2.76919	0	2.72965	3.46082	0.565222
Chr10_30511864	0	0.659746	1.0005	-1.0005	0	1.35351	1.04633	-1.0005	0	2.32547	-1.0005	1.0005	1.62205	1.41386	1.0005	1.16988	0	1.0005	1.35238	1.0005	1.06682	-0.0940725	0	3.45969	0.114458
Chr16_77715088	0	2.40485	2.3518	1.93678	2.39372	2.35697	2.61136	0.906781	2.07561	1.71996	1.60664	3.57404	1.41145	2.99295	2.07207	2.11877	1.7002	2.55023	1.76488	1.94957	3.07985	0	2.24187	3.4593	0.458633
Chr13_5559290	1.0005	0	1.0005	1.0005	0	1.16248	1.93454	0.421542	0	1.41511	0	1.99094	1.0005	-0.300434	1.0005	-0.386798	0	2.22678	-1.0005	1.41336	1.64588	-1.0005	0	3.45901	0.120084
Chr2_143293074	0	1.36106	1.0005	0	0	1.70983	-1.08323	1.40137	3.743	1.41249	0	0	0	1.40695	-1.1241	1.41166	0	0	2.12648	1.0005	1.0005	0	-1.37024	3.45901	0.317757
Chr4_94823808	1.0005	2.12547	3.16639	1.69349	1.36018	1.29554	1.66296	1.17862	0.696476	2.20828	2.21659	0.687735	1.34285	2.26209	0.19166	2.98277	1.0005	2.11558	1.82997	2.70143	0.710723	-1.0005	1.3748	3.45874	0.385843
Chr15_7090909	0	1.38476	0.906342	1.0005	1.0005	1.68418	1.37094	1.41318	1.0005	1.69897	0.478713	2.43339	0	2.10098	-1.4439	0.257522	-1.0005	3.89936	2.15519	-0.525625	2.11486	0	1.37138	3.45759	0.376019
Chr1_222766163	0	-1.55054	1.8258	0	1.0005	1.50648	1.0005	0.959627	3.25374	1.3954	1.4098	1.3746	1.0005	2.4691	0.366986	1.598	0	0.726328	-0.0642163	1.0005	2.13877	1.0005	1.38809	3.45745	0.226565
Chr15_59779456	1.0005	0	0	0	1.0005	0.101046	0	1.95614	1.34285	1.72727	1.0005	1.0005	0	1.0005	3.47514	1.74379	1.0005	1.40924	-1.4144	2.13005	1.58222	1.0005	0	3.45624	0.223081
Chr10_41119539	2.21405	1.68946	2.47611	1.72745	2.02925	1.33301	2.54591	-0.848213	1.99845	1.75941	1.71846	3.17499	1.39633	2.5808	1.844	2.57035	1.6349	2.42253	2.59963	2.65605	1.64525	1.0005	1.84	3.45614	0.501521
Chr3_53521897	1.40137	1.98534	1.11927	1.70495	2.02268	0.129915	1.40859	1.56558	1.65589	-0.700734	2.11952	1.94756	1.38809	2.82972	1.86333	2.72503	1.0005	3.38434	2.11858	2.34659	2.99419	-0.0940725	1.87752	3.45546	0.409106
Chr13_21974182	1.53345	1.94215	1.0005	-1.87348	1.0005	-1.09983	1.41466	0.538951	1.41429	3.50519	0	1.40233	0	0.663273	-0.645637	1.67661	0	1.0005	0.517088	0.827322	2.08797	-1.0005	1.0005	3.45366	0.293437
Chr1_270014619	1.41249	-1.0005	0	-1.0005	0	0	-1.69266	0	0	2.06283	0	0	1.0005	0.748334	1.0005	-1.72867	1.65801	0	1.39877	1.0005	2.52801	1.0005	0	3.45335	0.135751
Chr3_105407140	1.0005	0	0	0	0	0	0	0	0	0	1.0005	0	-1.20333	1.0005	1.0005	1.79751	-0.734781	0	1.0005	1.0005	1.41249	1.0005	2.29383	3.45333	0.111506
Chr6_108451774	1.0005	2.52896	2.79151	2.38734	2.21415	0.0114878	1.6745	-0.9112	2.43186	2.88272	-0.0783297	2.60666	1.38809	2.96587	1.2466	3.55532	1.62081	2.41331	2.03885	2.24648	2.7829	-0.633916	1.85677	3.45227	0.539164
Chr13_130362686	0	2.60586	2.7893	1.0005	2.20402	2.1973	2.0083	2.74696	2.17976	2.86873	2.02763	3.76564	1.41402	2.6734	1.96855	2.43092	1.99358	1.87332	2.65925	1.37955	2.83966	1.37931	2.34322	3.44929	0.621918
Chr8_39817355	0	-1.0005	1.38809	3.27789	0	0	1.0005	1.0005	1.0005	-1.37603	0	0.0588746	1.0005	0.330965	0	1.40879	1.0005	-0.185178	0.472624	1.39827	1.85849	-1.0005	0	3.44637	0.146291
Chr15_57381803	1.762	-0.108466	0.277361	0.219893	2.09914	-0.108466	1.41466	1.78819	0	-1.0005	0.481956	-1.0005	1.66372	2.2541	2.096	2.5051	1.93026	-1.0005	1.57611	-1.0005	2.36917	-1.0005	1.62833	3.44537	0.295637
Chr11_51070145	1.89157	1.01065	2.20858	1.0005	1.0005	0.226184	0.862389	2.11403	1.1971	2.69751	1.94937	2.22832	1.40137	2.19132	-0.345658	3.92528	0	2.29888	2.10436	1.23897	0.969862	1.0005	1.77726	3.44521	0.441038
Chr1_46915145	1.00498	1.37706	2.24838	1.0005	3.31756	1.40319	1.41563	1.7227	1.41429	1.5994	1.67225	2.01043	1.82621	1.0005	1.7228	1.41345	-1.23772	1.99951	1.71176	1.34954	1.97981	1.38809	0.261673	3.44359	0.422479
Chr2_31310693	0	1.0005	0	0	1.0005	1.0005	-1.0005	1.0005	0	1.12388	-1.0005	1.40795	0	0	0	-0.107456	0	1.0005	1.0005	2.66406	1.31385	0	0	3.44045	0.125079
Chr3_52191946	1.0005	2.04848	1.71472	-1.0005	1.0005	-0.443273	2.39264	1.66331	1.0005	1.67526	2.03613	1.44731	0	1.73207	1.20109	3.51412	0	1.53589	1.56118	1.49136	1.30649	0.37213	1.0005	3.43963	0.336446
Chr9_100616534	2.30221	-0.399036	2.43569	1.67535	2.27819	0.695079	1.10554	-1.68789	2.26496	2.95446	-0.529088	0.540619	1.73138	2.42038	2.19456	3.2611	1.38326	2.47889	2.61535	1.588	-0.237105	0	2.3605	3.43851	0.489386
Chr1_161187889	1.0005	2.0225	1.36672	-1.41318	1.41219	-0.462154	1.4145	1.41563	1.67551	3.52128	1.41429	-0.392418	0	2.05442	1.80476	1.35758	1.0005	2.02226	1.64964	-1.0005	0.691477	1.21357	0	3.43762	0.33701
Chr1_113520825	1.39633	1.54354	1.22219	0	1.44119	-0.687641	2.07746	1.37867	1.36106	2.33712	3.263	1.11477	1.60203	2.23049	-0.0263209	3.19812	1.67131	2.69862	1.87508	3.54015	2.41993	1.0005	2.01467	3.43633	0.575976
Chr11_3459517	0.832276	2.13966	1.0005	1.0005	1.1396	1.65445	1.0005	1.68539	1.37603	1.19848	-0.182761	1.6463	-0.547005	0.702804	1.60901	1.31146	-0.470127	0.956974	1.24611	-1.0005	1.64221	0.927789	3.89296	3.4343	0.373418
Chr5_77807919	0	0.48086	1.43639	1.37931	0	1.06688	0.821956	0	0	3.01967	-0.362975	-0.149984	1.0005	1.1216	-1.0005	1.98952	0	1.87671	1.61247	1.0005	0.703265	0	0	3.43375	0.26292
Chr15_4681894	1.63216	-0.229669	2.23801	0.0940725	1.73108	2.1634	-1.10985	2.2798	2.26164	1.37931	2.61085	3.28543	1.0005	2.75806	2.8628	0.130224	-0.870686	2.11747	2.28359	-0.493323	2.77596	1.0005	1.63396	3.43368	0.400354
Chr13_117322740	0	2.27114	1.62107	-0.76493	2.16597	-2.11922	-0.0371404	2.20904	2.197	-0.729306	1.89215	3.55275	0	2.50429	2.21455	2.24537	1.3211	1.51818	2.10271	0.94976	-0.0816158	1.0005	2.39309	3.43039	0.456004
Chr18_29066979	1.60214	1.41073	2.11887	2.2276	1.55432	-0.786609	2.0352	1.62412	1.36893	2.23962	2.21555	3.42325	1.0005	1.66405	1.4145	2.11572	1.0005	2.03922	1.59913	2.09134	1.22802	1.0005	1.79115	3.42827	0.475494
Chr9_93915588	0	2.12204	1.0005	1.0005	0	1.0005	0	2.97263	1.0005	0	1.41287	0	0	-0.168499	-1.35582	1.0005	1.36106	1.26592	1.0005	1.0005	0.383931	0	1.41531	3.42556	0.212998
Chr16_75192491	2.17003	1.98101	2.65455	2.23821	1.90836	1.48826	2.18699	0.443095	2.29127	2.41399	1.39343	3.55786	0	2.37319	0.840231	2.41389	1.0005	1.5608	2.76881	0.7249	2.64599	1.0005	2.35221	3.42289	0.405112
Chr12_54276409	2.06426	-0.359778	1.39541	1.0005	1.79422	2.18285	1.41563	2.39739	1.39914	1.97306	-0.32744	3.23009	0	1.67377	1.0005	2.386	1.41145	1.21655	2.56684	2.10931	0.364111	1.0005	1.68856	3.42276	0.458141
Chr15_55883072	1.0005	1.0005	1.0005	0	1.41287	1.41779	0	0	0	0	0	1.385	-1.0005	2.1796	0	0.222549	0	-1.41536	1.46593	1.51823	-0.413746	0	0	3.42249	0.183795
Chr16_43299105	1.63375	1.0005	1.41533	1.39405	1.0005	1.41505	1.70781	0.727528	2.60376	1.19308	2.25449	1.41269	-1.0005	1.98298	1.0005	1.41395	0.175414	1.35536	1.4083	0	2.17565	2.19555	-1.0005	3.42079	0.228556
Chr15_137224800	0	1.358	0	0.647194	0	1.0005	-0.0487371	1.0005	0.309556	2.50961	1.39633	1.88348	0	2.48586	0.211862	-0.648647	0	-0.288447	-0.550454	0.719419	2.32903	1.0005	0	3.42066	0.146659
Chr2_43935592	0	1.29341	1.0005	-0.44858	0	2.5175	1.0005	0	1.0005	0	1.0005	1.33546	0	2.46885	0.388544	2.00952	0	1.0005	0	2.28765	-0.268956	0	0	3.42052	0.150687
Chr18_6148713	1.3142	1.1492	1.4145	2.2065	1.42714	1.41563	0	0.407389	1.6898	1.71687	1.90492	1.0005	-0.699368	1.5449	1.4145	2.14797	1.0005	2.69426	-1.0005	-0.104471	1.65099	-1.40137	1.08923	3.42027	0.194854
Chr1_263998687	0	0.206876	1.91759	0	0	1.69026	-0.700994	1.70894	-0.525298	2.24306	2.92584	1.65599	1.53198	0.941901	1.0005	1.89096	1.0005	2.59973	-0.221505	-1.41336	1.05943	-0.734562	1.0005	3.41953	0.250665
Chr3_109171319	0	1.0005	1.0005	-1.0005	0	1.43371	0.213508	0	2.03472	1.99683	-1.0005	0	0	1.70682	1.40903	1.03363	0	1.0005	1.0005	2.07087	0.989579	0	0	3.41909	0.166289
Chr9_22891974	1.65067	1.71569	1.37168	0.632582	1.16354	2.66574	1.67699	1.0005	1.0005	1.0005	1.39962	1.41014	0	1.68247	0	1.52036	-1.0005	2.20582	1.4103	1.0005	1.8503	0.714039	0	3.41688	0.17496
Chr9_136434394	2.16399	0.879539	2.15106	-1.10151	1.86174	-0.70999	-0.850183	2.30735	2.34493	2.58591	2.54846	2.4821	2.17055	2.8546	2.18466	3.43595	2.29092	2.61041	1.0085	2.97837	0.230745	-0.756347	2.14018	3.41176	0.491869
Chr9_22989136	1.0005	1.63715	1.0005	1.38185	1.41402	1.55222	1.41367	3.21289	2.28506	1.70173	-0.252434	0.812337	0.232502	2.41216	1.78444	2.03163	0	1.29046	1.28066	1.16616	1.64042	0.94326	1.38036	3.41117	0.256089
Chr6_7052570	-0.557172	1.97073	1.86567	1.4039	1.0005	3.05595	1.22189	1.41249	2.06411	-0.855372	-0.715182	0.567041	1.36565	1.19247	2.15682	-0.421455	0	2.26332	1.0005	-1.66285	2.78592	-1.40137	0	3.41101	0.299256
Chr1_166233204	1.6134	1.78596	1.98103	0	1.0005	2.217	1.37931	-0.322483	1.55332	2.29202	2.99534	1.99402	0	2.84942	-1.28419	1.75352	0.447258	-1.4083	-1.56836	1.68503	2.3917	1.73021	0	3.41008	0.258432
Chr9_67660307	-0.742712	1.57041	2.06643	1.67567	1.02031	2.5445	2.29964	1.72481	1.37706	2.41879	3.21108	2.20087	-1.7707	2.20824	2.03964	1.99607	1.01031	2.40998	1.0005	1.3519	-0.299285	0.895598	3.18441	3.41002	0.333481
Chr1_162463958	0	1.3211	0	0	0	0.876194	0.0556642	1.4027	2.35174	-0.0588746	0.128038	2.56668	0	1.0005	0	2.45581	0	1.0005	1.40614	-1.39633	0	0	0	3.40968	0.207917
Chr14_131638381	1.73032	1.0005	1.0005	0	1.88111	1.0005	0	-1.0005	1.32344	1.0005	1.0005	1.0005	1.72883	0	0	0	-0.928877	1.0005	-1.0005	0	0	1.0005	3.36788	3.40729	0.297245
Chr1_207352804	0	-1.0005	0	0	0	-1.98136	0.764423	-1.0005	1.0005	0.597772	0	0	1.0005	2.21122	2.50283	0.254714	0	1.0005	-1.0005	0.337717	2.17779	0	1.27239	3.40639	0.160502
Chr14_89284410	0	0	-0.379235	1.0005	0	1.42658	1.0005	-0.257522	2.78451	-1.41185	0.699161	1.96433	0	0.959226	-1.0005	1.39134	0	0	0.66209	1.0005	1.64119	1.40137	0	3.40604	0.224712
Chr15_43287588	1.39633	2.50909	1.54658	-0.0468987	2.31017	2.16523	2.14777	2.35717	2.48667	2.32452	0.4954	3.52518	1.41318	2.54171	1.9425	3.05023	-0.160295	2.70944	2.35384	2.77472	0.0862132	1.40695	2.27727	3.40074	0.619551
Chr16_18236024	1.73465	3.55828	2.012	1.71357	0	1.42334	-0.293468	2.32101	0	1.6573	1.97977	0	-0.447258	0.0263014	1.41318	1.71325	0	1.49052	1.0005	0	1.98957	0	0	3.39962	0.222254
Chr1_148420961	2.09705	1.71832	-0.928974	1.0005	0	0.199994	0.945752	1.68946	0.178204	1.98558	3.74453	1.71325	1.40468	1.9993	1.41073	1.72917	0	1.40628	1.0005	-0.484609	-1.39399	0	0	3.39918	0.273719
Chr6_1215262	0	2.74903	1.25022	0	0	-0.240808	0.0614296	0.611662	1.0005	-1.72727	-1.0005	1.0005	-1.0005	0.573483	-1.0005	1.41508	0	1.0005	2.61223	1.41494	1.0005	0.549397	0	3.39724	0.147494
Chr13_68506413	1.98164	1.4779	1.40137	1.0005	0	-0.195568	0.489367	1.71106	1.62545	2.29498	3.48459	2.54625	0	1.37706	1.73248	0.872214	1.41563	1.58253	1.48925	1.72584	0.71272	0	1.0005	3.39456	0.328291
Chr7_115591918	0	1.68882	2.31182	0	2.00136	0.727725	1.85507	2.13136	1.41563	1.06907	1.87182	1.41455	1.0005	2.31475	2.35735	2.4629	1.0005	2.27038	2.12399	3.54505	-1.10052	1.67551	2.27512	3.39345	0.516164
Chr13_66990807	-1.0005	1.98818	1.51507	1.73107	0	1.0005	1.31773	2.21585	1.36893	1.65658	3.60289	2.20633	1.72049	2.26221	1.2984	1.51208	0	-1.41402	1.38389	1.89678	2.00496	0	0	3.39339	0.330668
Chr6_137153193	1.0005	1.39091	0.45456	1.0005	1.0005	1.0005	1.0005	1.41145	1.0005	1.41511	0.743586	1.0005	1.0005	1.0005	1.41073	0.149448	1.41402	1.23485	0.751794	3.21756	1.35255	1.40137	1.39058	3.39071	0.26168
Chr1_70817363	-0.750232	0.0672674	1.37433	1.65089	3.27547	1.40285	1.72382	1.6736	1.68514	1.48063	1.0005	1.65703	-0.247531	1.91802	1.37328	1.63499	-0.867579	2.08923	1.0005	1.38185	1.23719	1.63517	-1.37578	3.39029	0.305293
Chr12_1651681	0	1.95917	1.73188	0	0	-1.32561	1.68996	1.0005	3.52429	1.41345	1.70242	-1.0005	1.38809	2.2455	-0.128038	1.99555	1.0005	0	-1.0005	1.33601	1.35377	0	0	3.38997	0.307993
Chr3_46277797	1.0005	1.96962	1.69998	1.34285	1.0005	1.97974	-1.70139	0.454592	1.92692	2.3016	0.894443	0.933414	1.0005	-0.0526577	0	0.200713	1.0005	1.31694	3.19549	2.22785	2.5848	0	1.0005	3.38919	0.330073
Chr2_78720744	1.0005	0	1.82045	1.41145	0	1.9316	0.324102	1.67368	1.0005	1.98101	1.39962	1.29465	1.71357	2.80745	1.3519	1.41549	1.0005	0.953008	1.0005	1.41392	0.793339	1.0005	-1.0005	3.38511	0.204958
Chr2_100597221	-1.0005	-1.0005	1.70281	1.0005	1.0005	-1.0005	0	1.0005	1.0005	0	1.41563	0.565189	0.380778	1.0005	1.0005	0	1.71751	-0.632301	-1.0005	1.88657	1.71561	0	2.44185	3.38511	0.174873
Chr3_41600198	0	0	1.0005	1.0005	2.0885	0	0	0	0	0	0	1.0005	-0.920513	1.0005	0	0	1.358	0	0	0	1.0005	0	3.25019	3.3829	0.263494
Chr6_157936955	-1.0005	0	0	-0.0842155	0	0	0.816769	1.0005	0	-0.381342	0.458089	0.447258	0	1.72046	1.0005	1.91099	1.41249	0.890941	1.0005	1.34285	1.73936	1.0005	1.0005	3.38283	0.209389
Chr9_136471756	1.0005	1.29341	1.0005	-1.37328	1.88675	1.0005	-1.72637	1.34442	1.0005	2.77137	0	3.05897	0	2.15359	1.39877	1.87939	1.0005	2.11744	1.76225	1.89489	1.73106	0	1.6395	3.3813	0.451317
Chr6_7671069	0	1.32819	1.3824	1.40859	1.0005	0.26048	2.06793	0	-0.430554	1.03698	1.0005	1.35331	0	2.15358	0	-0.0232452	0	1.90465	1.27481	-0.104471	2.37087	1.0005	0	3.38127	0.168851
Chr3_131225178	1.71705	1.63498	1.92232	0	3.37056	1.39633	1.36774	1.28852	1.38809	1.81609	1.65308	1.41249	-0.118559	1.98467	1.73038	-1.08471	0.208738	1.72082	1.84954	1.9318	1.57622	-0.264652	2.40693	3.37843	0.335741
Chr3_122243065	1.0005	0	0	1.96467	1.0005	0	1.0005	0	1.68795	-1.25244	1.0005	1.0005	1.0005	1.0005	0	0.266765	1.0005	1.4083	0	2.43392	1.0005	0	1.3631	3.37318	0.14419
Chr15_59746879	1.0005	1.0005	0.0528602	-1.72745	1.0005	-0.148048	1.28852	1.41466	1.40137	1.0005	0	1.0005	0	3.25987	1.38555	2.41595	0	-0.700314	1.41541	1.0005	1.56321	0	0	3.37256	0.188694
Chr13_110868226	3.20776	2.41461	2.80474	0.0220386	3.4428	1.41045	1.95538	2.85769	2.43436	3.03233	1.52481	2.45588	2.27398	2.68405	1.73551	2.60082	3.05818	2.83747	1.99213	2.82072	-0.318341	1.0005	3.01845	3.36692	0.467403
Chr7_23540179	1.34285	1.63415	-1.0005	1.32344	3.32204	0	0.930419	1.28259	0.37213	1.0005	1.72986	1.0005	1.63461	1.0005	1.37931	1.0005	1.6973	1.39877	1.11701	1.0005	0	-1.38809	1.0005	3.3644	0.35451
Chr5_36027579	1.0005	-0.0487371	1.40903	1.34285	0	0.394046	0	0.748273	3.27489	1.29841	1.38326	0	0	1.14182	0	1.41852	1.0005	0.690131	1.0005	1.41484	1.28325	0	1.0005	3.36434	0.215945
Chr7_93231165	-1.0005	0.585306	-1.0005	1.0005	0	-1.40319	1.52305	1.0005	0	0	0	0	0	1.0005	0	1.72351	1.0005	1.38227	1.26201	1.33122	1.71258	0	1.93821	3.36429	0.130014
Chr14_61304124	0	1.66233	-1.0005	1.41249	0	0.657633	0	1.14618	1.41563	0	0	1.0005	0	1.69828	1.78413	1.8473	0	1.32689	0	-1.0005	1.10972	0	0	3.36415	0.136427
Chr1_150009921	1.17025	1.0005	1.72919	1.0005	0	-0.136224	-0.16065	1.34285	1.41099	1.44838	0.125179	1.0005	0.674863	-1.0005	0	0.156176	0.277361	0.352219	1.73855	-1.0005	1.35038	-0.582465	0	3.36404	0.131333
Chr3_86349528	0	1.40137	1.4052	1.0005	0	-0.49496	3.69698	1.41318	1.23719	1.60516	1.69989	0.95623	0	1.36565	0	1.96352	1.0005	1.0005	-0.132828	1.0005	-1.41318	1.68826	0	3.36363	0.226127
Chr1_189630504	0	0	-1.0005	0	0	1.0005	0	-0.240292	0	0.277361	0	1.37375	0	0	2.43338	2.45805	0	1.0005	0	1.17906	1.0005	1.0005	0	3.36314	0.164798
Chr14_139279914	1.41563	2.50782	2.70254	0.471409	2.2999	1.51178	0.939299	2.0458	2.51351	-1.1837	2.54092	3.453	1.0005	2.60856	2.30976	0.324383	0	2.18365	1.46389	1.14253	1.68349	1.55026	2.51881	3.36246	0.506028
Chr7_112501391	1.65431	2.21085	1.23829	1.40859	2.21898	1.41563	1.729	-1.0092	2.37589	2.32967	2.20388	2.42362	1.0005	2.13989	-1.31495	-0.902154	1.96567	2.72294	2.94776	3.49821	1.96638	-0.829687	2.51859	3.35811	0.502383
Chr6_103390802	3.21902	2.17978	1.95575	2.2183	3.08066	2.59785	2.77722	0.878649	-0.29409	1.73752	2.90439	2.24106	3.27031	0.0954739	2.11405	2.71116	3.12848	-0.123047	2.41768	2.46727	2.72487	1.38809	3.24914	3.3571	0.456142
Chr1_145900131	1.0005	1.73061	-0.577669	2.13274	1.0005	-1.0005	0.728588	1.0005	1.0005	3.08869	1.0005	2.23154	1.0005	0.923132	1.76906	1.03749	1.0005	2.22094	2.70731	1.0005	0.028246	0	1.58002	3.35583	0.28396
Chr2_4114589	-0.7685	1.73099	2.61202	1.73465	0	-0.110323	0.126841	2.14073	2.16004	2.356	1.73354	1.98826	1.6677	-0.813519	2.44741	2.81521	0.744842	1.45033	2.1834	3.74608	2.14165	-1.0005	1.72376	3.3555	0.463541
Chr13_119827070	0	1.41563	0.502276	1.92326	1.0005	2.49952	2.43575	2.15387	2.4375	1.97299	3.34071	-0.203892	1.0005	0.00739726	0	1.59272	0	1.0005	1.40553	-0.022445	2.32335	0	0	3.35443	0.244177
Chr16_33267033	1.40468	1.96404	2.60087	1.41249	1.41318	2.71505	2.52544	2.0915	2.58865	1.66366	1.89175	2.08048	-0.814685	2.15039	1.40319	-0.587922	1.20067	3.3643	1.86225	0.141545	2.05896	1.0005	1.86423	3.35428	0.410753
Chr15_35874796	1.38809	0	-1.0005	-0.614067	0	-0.040057	-0.175414	0	1.0005	1.39312	1.63517	-0.476215	0	0.445334	1.0005	1.33831	1.70139	1.75643	1.51833	1.5448	2.77044	1.41249	0	3.35164	0.21911
Chr3_103438444	1.25374	-1.0005	1.67362	1.99956	1.34815	0.604839	1.40372	1.0005	0	2.21776	1.0005	1.0005	1.0005	-1.0005	-1.0005	1.0005	1.0005	0.0830458	1.0005	1.0005	0.969504	1.0005	0.278955	3.34653	0.173649
Chr4_64204275	0	1.0005	-1.69443	0.496625	0	2.48868	1.4098	0	1.39501	1.40614	-0.156176	1.68219	1.0005	2.59102	2.50176	-1.41303	0	1.0005	0	-1.0005	1.87927	0	1.0005	3.34639	0.164325
Chr13_205409270	0	1.35939	1.21145	0	1.41498	1.0005	0	1.0005	1.0005	1.4052	-1.0005	1.92104	0	1.63734	0	0	0	0	1.81934	0	1.0005	-1.0005	1.24614	3.34629	0.143785
Chr8_29356783	2.20325	0	0	0	1.79356	-1.0005	0	0	0	0	1.0005	-1.0005	-1.94446	1.34285	1.0005	0	2.31051	1.0005	0	1.0005	-1.0005	0	3.27436	3.34629	0.283571
Chr18_20986715	1.0005	1.31812	1.68718	1.84531	0	1.41563	1.37328	1.61353	1.0005	1.63516	-1.23642	2.75466	0	3.31231	1.41145	1.06219	0	0.0653946	0.763994	1.0005	1.6029	-1.0005	-1.0005	3.3457	0.249344
Chr12_50499609	1.93313	1.12448	1.0005	0.584563	1.0005	2.95857	-1.06046	1.39192	1.89657	2.36586	1.0005	0.230438	0	-0.0789104	-0.410593	1.33761	0	1.0005	1.0005	0	2.30706	-1.32344	-1.0005	3.34535	0.245443
Chr11_23558156	0	-1.0005	1.40402	1.0005	1.34677	1.0005	0	0	0	0	1.0005	1.4178	1.0005	0	1.0005	2.40181	0	1.0005	1.36476	2.37578	0.472288	0	1.0005	3.34458	0.186949
Chr9_137000771	2.0945	2.24023	2.14457	-0.851271	2.35689	2.72081	1.94888	1.18551	2.16205	1.96203	1.26463	2.29228	-0.995303	3.10848	1.66896	2.42585	1.68183	-1.37116	2.46756	1.15431	2.89663	1.0005	3.28373	3.34322	0.377418
Chr13_133888798	2.07111	1.33107	2.34858	1.98985	2.42505	1.17269	2.07201	-1.04314	2.02718	2.60091	2.02487	2.65117	3.07563	1.73331	1.82129	2.6399	2.74289	2.43762	2.05332	2.21282	1.3794	1.95576	3.23947	3.34244	0.38655
Chr4_51298152	2.20266	-1.0005	1.40767	0	0.811541	1.0005	0	0	1.0005	0	-1.38809	0	-0.143003	-0.156176	0	-0.236767	1.14669	1.66899	0	0	1.89708	-0.37213	2.54964	3.33977	0.251893
Chr10_46971732	1.94484	1.69109	2.31683	0.692081	1.84293	0.292484	1.70957	-0.141118	1.0005	2.51308	1.90492	2.29752	1.0005	2.68892	2.04782	1.56473	1.90395	0.76307	2.87461	3.21042	1.16468	0	2.23653	3.33955	0.417568
Chr14_134384243	1.37931	1.40859	1.0005	-1.0005	1.33244	2.12958	1.59114	1.0005	1.0005	-1.0005	-0.0428353	-1.07487	0.318015	2.02274	1.0005	0	1.41249	1.56695	1.0005	1.24614	1.82994	0	1.0005	3.33925	0.170121
Chr3_32425354	1.72198	1.77403	2.88559	1.67368	3.31929	1.98367	2.11929	1.89187	1.0005	2.29425	2.73682	2.41621	1.01159	2.67919	1.30565	2.68904	1.35801	2.26698	2.80882	2.37779	2.70263	1.30881	2.90747	3.3368	0.423496
Chr15_132584638	0	0	1.0005	0	1.0005	0	0	0	1.26592	0	1.0005	-1.0005	-1.02027	1.0005	0	2.11785	0.395151	-1.0005	1.0005	1.77233	-1.37328	0	2.87511	3.33293	0.194869
Chr6_156920761	0	0	1.6408	0	0	0.277361	3.02105	1.0005	1.39633	-1.0005	1.4098	1.5267	0	1.88625	0	1.57818	0	0.836212	0	1.40319	1.41538	0	0	3.33163	0.19768
Chr15_51244168	0	1.41563	0.594827	1.0005	0	1.39192	0	0	1.0005	1.0005	1.0005	1.0005	0	1.41521	0	-1.0005	0	1.50372	1.0005	1.0005	3.05198	0	0	3.33063	0.1675
Chr13_136927119	2.60593	1.0005	1.10806	1.6973	3.4231	0	-1.0005	0.0614296	1.71343	1.99265	1.41367	1.32234	-0.277361	1.83166	1.0005	1.36893	1.41402	1.41367	1.41531	1.0005	0.247603	0	-1.13744	3.32783	0.296698
Chr14_118916369	1.85741	2.13426	1.41563	0.592324	3.39534	-1.0005	1.38185	1.33187	1.0005	-1.6426	1.41489	1.32858	1.65089	1.59871	0	0.51522	0	1.85885	0.323928	1.3498	1.78075	1.41145	1.64781	3.32423	0.338664
Chr2_16152274	0	0	0	0	1.0005	1.0005	1.96606	1.0005	1.0005	0.931816	-1.0005	1.41545	0	0.937325	1.69151	2.4982	0	-0.81849	-1.0005	2.23241	3.07697	0	1.0005	3.32383	0.145561
Chr14_117526648	1.0005	1.0005	-1.0005	0	1.0005	1.0005	-1.0005	1.0005	-1.0005	0.585306	1.0005	2.22823	1.0005	0	0	-1.41489	1.41563	2.87278	1.0005	0	0	1.0005	-1.0005	3.3232	0.200168
Chr13_19690277	2.22924	2.09688	2.89395	0.903049	0	2.14714	1.92619	-1.66679	1.6736	2.31458	0.0653494	0.937183	-0.756707	-0.648226	1.64275	2.65708	-1.41563	3.40965	1.81941	1.81489	0.304381	1.55076	0.43676	3.32098	0.474771
Chr6_18677474	1.0005	3.15956	0.683424	1.98298	0	2.62051	1.0005	1.9874	0	2.23684	1.71995	1.98105	0	1.57337	1.0005	1.66887	1.0005	1.72445	1.32019	1.72591	2.1743	-1.0005	1.0005	3.32049	0.223764
Chr13_79248525	0	0	2.23325	1.0005	0	1.0005	0.394328	0	-1.0005	1.40553	-1.0005	0	0	1.40695	0	1.8057	0	1.37138	0.948703	1.0005	-1.30251	-1.0005	1.0005	3.31862	0.168897
Chr14_90882125	1.0005	0.54847	3.24898	1.34285	1.0005	1.30395	1.98419	1.01208	1.40859	0.537462	-0.789876	-1.31739	1.0005	1.49054	0.768297	1.21833	0	1.74437	-1.62924	-1.0005	-0.0743296	-1.0005	1.0005	3.31762	0.274193
Chr1_189190650	1.0005	1.41073	0.686965	1.0005	0	-1.0005	-1.41563	1.98199	3.38658	1.38326	-0.128038	1.79716	1.0005	1.63525	1.41249	-1.03156	0	-1.0005	1.41528	1.0005	-0.85551	1.652	0	3.31517	0.289305
Chr11_55161243	1.0005	2.19419	0.157613	1.04974	2.14162	1.65045	-1.9896	1.30097	1.68544	1.97195	2.54345	3.23644	1.7227	2.3544	1.76913	0.25797	1.56919	2.56833	2.60333	1.54781	0.571462	1.08707	2.14116	3.31463	0.47545
Chr1_111566841	1.0005	0	0	0	0	-0.40065	3.6553	1.37706	1.0005	1.0005	1.0005	-0.0743296	0	1.85677	0	0.161231	0	0	1.41111	0	0.22275	0	0	3.3139	0.293627
Chr8_131914217	3.38121	1.0005	0	0	1.0005	0	0	0	0	0	1.0005	0	1.37931	0	0	0	1.41563	0	0	0	0	0	1.89175	3.31273	0.16567
Chr9_71750407	1.87257	2.20542	1.91498	1.0005	2.60699	2.58254	1.93736	-0.304365	2.27905	1.85119	1.81294	1.89945	1.14085	3.03129	0.249427	1.2268	1.0005	2.04899	1.13791	1.40756	2.74211	0.313572	1.53318	3.31117	0.305678
Chr4_125420216	0	1.65463	1.0005	0	0	1.94216	0.740411	1.0005	-1.0005	2.73378	1.0005	1.13423	1.0005	0.905972	0	0.101472	0	1.0005	0.615772	0	2.70997	-1.0005	1.0005	3.31034	0.190599
Chr8_111640523	1.0005	1.38863	0	0	-1.0005	1.0005	-1.0005	0	0	0.112777	2.53256	0	-1.0005	1.0005	1.40137	0.624887	2.60496	0.632582	0	0	1.0005	0	1.62153	3.31022	0.146348
Chr14_10803349	-1.0005	0.399725	1.75252	1.69917	0.78874	1.98625	1.98642	1.73138	1.93905	-0.174556	1.01426	2.1732	-0.175414	0.179664	-0.767549	2.3783	-1.0005	1.56278	2.9884	1.41536	2.67215	1.30097	1.0005	3.30845	0.339359
Chr10_11211483	0	0	1.0005	1.0005	1.0005	-1.32444	0	1.0005	0	2.03262	-1.0005	1.67354	-1.0005	1.0005	2.66059	1.35291	1.0005	1.41536	1.0005	1.72803	1.0005	0	1.0005	3.30834	0.168192
Chr12_8354285	1.0005	0	1.34887	1.98107	0	1.33398	1.15455	1.0005	2.86179	-1.39405	-1.0005	1.41505	0	1.87819	3.18701	-1.38809	0	0	0	0	1.61577	0	1.0005	3.3076	0.233515
Chr11_74206359	0	0	2.11742	1.0005	0	-0.301781	1.0005	1.88359	1.84501	-1.0005	0.522318	1.41249	1.36893	1.0005	2.28114	-0.148048	-1.0005	1.59252	0	1.0005	1.9528	1.0005	0	3.30746	0.192243
Chr11_25906192	1.0005	0	0.0328798	1.0005	1.25492	-1.0005	0	-1.39633	1.55332	1.19608	1.0005	1.62906	0.510361	1.0005	-0.108466	1.93673	1.30097	0.0475147	1.0005	0	0.120776	-1.30097	2.38585	3.30416	0.255791
Chr9_126690325	0	2.94091	0.451089	1.0005	0	-1.0005	1.0005	0	1.37094	-1.73424	0	0	0	2.32196	0.289168	1.27912	0	0	1.0005	1.0005	-1.73025	1.0005	0	3.30337	0.203791
Chr15_34525526	0	1.68409	1.39827	1.40695	0	3.37675	1.37328	1.0005	1.40372	1.0005	1.0005	1.61745	0	2.22572	1.3544	1.96783	1.0005	1.6445	2.20098	2.14133	1.91878	1.93722	0	3.30253	0.318007
Chr14_81379229	1.0005	1.41489	0.814685	-0.492426	0	2.16979	3.22019	1.0005	1.0005	1.41402	1.26766	-0.0452771	0	1.72098	0	0.673719	0	1.77361	0.488851	0	1.0005	0	0	3.29829	0.260388
Chr9_130707376	1.29554	-1.81876	-0.123143	1.6811	1.33478	0.571373	-0.410293	1.41203	2.16122	1.95911	0.863268	1.0005	1.0005	1.90488	0	1.35719	1.0005	1.97958	2.99293	0.0743296	1.93055	1.70809	1.65249	3.29659	0.267467
Chr10_41378942	2.38916	2.49918	2.72679	0.225161	3.15999	1.71848	-0.602782	2.58879	1.72461	2.72489	-0.741034	1.91553	1.81448	-0.223425	1.48826	2.74945	2.40776	2.78135	2.39362	2.21188	2.39987	1.0005	3.26983	3.29638	0.452755
Chr15_136541797	1.0005	1.0005	1.0005	1.0005	0	1.93839	1.0005	0	1.0005	1.45326	0	1.81722	0	1.99686	1.0005	0.892907	0	1.3776	-1.0005	-1.38678	2.25265	0.0743296	0	3.29561	0.174869
Chr18_30689902	1.92724	2.28703	2.62757	-1.70809	1.97791	-0.54762	-1.08384	0.990847	1.40372	2.81622	-1.10422	3.33732	1.40137	0.867776	-0.778512	2.76448	1.34285	2.81595	2.1035	2.3699	0.315114	1.0005	2.05012	3.29484	0.472338
Chr6_99388135	0	1.0005	0.912058	1.37328	0	1.0005	1.0005	1.0005	3.31425	-1.30529	-1.28125	0	0	1.0005	1.0005	1.0005	0	1.71872	1.0005	0	1.0005	0	0	3.29094	0.149556
Chr4_66618684	0	0	1.41318	1.33213	0	1.29272	1.48588	1.0005	0	0	1.0005	1.0005	0	0.626031	1.3981	1.62011	1.0005	1.59407	2.18239	-0.0743296	0.548112	-1.0005	0	3.28908	0.178267
Chr15_95304416	0	0	1.0005	0	0	1.0005	0	1.12878	1.45569	1.41185	0	0	1.41402	1.0005	1.0005	1.53608	0	1.60822	1.0005	1.0005	1.0005	1.41318	0	3.28424	0.151144
Chr11_38454458	0	0	0	-1.0005	1.0005	2.84537	-1.0005	1.0005	0	1.0005	-1.0005	1.0005	0	0	1.41466	1.0005	0	1.27239	1.0005	0.467001	-0.0990741	0	0	3.28292	0.101859
Chr7_75119971	1.68418	1.93833	1.59762	2.33662	2.11335	1.61826	1.99685	-0.855737	1.92432	2.93529	2.1788	1.76241	1.0005	2.60947	2.27456	3.41004	2.15456	2.09642	0.476729	2.22012	-0.201506	0	2.37494	3.28203	0.428051
Chr6_139428781	2.13671	1.0005	0	0	-1.0005	0	1.0005	-1.0005	1.0005	1.0005	0	1.41549	2.76728	-1.0005	0	1.24447	3.04203	1.0005	-1.0005	0	1.0005	0	-0.292187	3.28136	0.19807
Chr15_72688885	0	0.200004	1.65883	0.277361	0	2.71959	0.215046	1.6216	1.39405	2.20603	0	0	0	2.18735	0	0	0	1.0005	1.0005	-1.0005	2.15408	1.0005	1.0005	3.279	0.17677
Chr5_37860364	0	1.56485	1.40262	1.40137	0	1.83482	1.63516	1.71996	1.20999	1.58114	1.0005	0.0403897	0	0.485719	0	1.67726	0	-1.0005	2.89835	-1.0005	-1.0005	0	0	3.27855	0.23563
Chr9_11338746	0	-1.0005	1.0005	1.0005	1.0005	1.41203	-1.31812	1.37235	1.0005	2.42257	1.0005	0.0855532	0	2.08843	1.0005	-0.108466	0	1.41219	1.91988	1.20849	1.7066	0	0	3.27041	0.237764
Chr18_15163179	2.84309	0.87423	1.87146	-0.803586	2.65489	2.22812	1.4081	1.97262	1.57874	2.90249	2.28245	1.40628	1.0228	3.01425	1.0005	2.22143	2.94615	2.45118	2.36661	1.84151	0.430315	-1.0005	3.34328	3.26798	0.380829
Chr16_20512275	0	0	-0.149606	0	0	1.07254	1.40137	1.0005	0	0	-1.0005	1.0005	0	-1.0005	2.80796	1.34285	0	0	1.0005	1.0005	1.4144	-1.0005	0	3.2666	0.124852
Chr9_108922956	1.31812	1.66899	1.91447	1.0005	1.37603	0.637812	1.58098	-0.0614296	1.36332	2.40898	-1.0005	1.37258	1.0005	2.1761	-1.11757	3.53824	1.4098	2.22436	-0.112777	0.852421	2.29339	1.30097	0.150662	3.26614	0.348084
Chr5_53174074	1.0005	1.70532	1.66806	0	1.71246	1.04609	1.81455	2.30925	-0.530841	1.58625	2.01655	1.6022	1.30529	2.3388	-0.277361	2.67476	1.36893	2.32052	2.12877	3.10295	1.46453	1.41318	1.56161	3.26596	0.35229
Chr4_48556457	2.21859	1.34815	0.86989	1.69368	1.36467	1.49193	1.8893	0.531402	1.0005	2.54988	1.38185	1.62923	0	2.52019	1.96604	2.57941	1.73138	1.66881	-0.63453	1.95076	2.64991	1.37931	1.52191	3.26512	0.27871
Chr17_39778187	-0.00629928	1.97035	1.0005	-1.0005	0	-1.0005	-1.0005	1.41563	0	2.00258	-1.0005	1.3748	1.0005	1.0005	0	1.0005	0	1.0005	1.57148	1.0005	1.45205	0.388544	1.17686	3.26464	0.18224
Chr15_85401050	1.40468	2.07992	2.60138	1.91656	1.26592	1.81198	-0.339367	2.16163	2.19864	2.43139	2.74946	3.06868	1.40137	2.70182	3.05417	-1.02686	1.70789	0.822239	1.96732	-0.223438	1.98182	1.63517	1.57086	3.26306	0.386408
Chr4_99985607	1.30881	2.04569	0.169707	1.41563	2.6341	1.77337	1.52535	2.50589	1.62493	-0.0254012	2.29304	1.44255	1.72552	-1.23929	1.00942	1.0114	1.98073	2.33514	0.487763	3.33251	2.70411	1.0005	2.17023	3.26034	0.474772
Chr4_10802885	1.3142	0	-1.0005	0	1.38993	0	0	0	0	1.0005	-1.0005	1.6237	1.40695	0	1.0005	1.97781	1.0005	1.21107	0	1.8336	1.0005	1.0005	1.0005	3.25998	0.107443
Chr2_118647773	1.0005	2.53593	1.4137	1.0005	1.57101	1.30654	1.41402	-0.885426	1.63375	1.73416	1.86763	1.63775	0	1.4098	0.147087	-0.154467	1.39827	1.16007	1.96745	3.36952	1.49901	0	1.93481	3.25906	0.445912
Chr6_97829854	1.0005	0	1.22297	1.0005	1.0005	0	1.0005	1.0005	0	1.21844	2.15365	-1.0005	1.0005	1.37024	0	-1.0005	0	0	1.0005	1.08306	1.0005	0	1.0005	3.25745	0.0668727
Chr17_14089415	0	-1.0005	1.34285	0	1.0005	1.7279	2.96515	0	0	1.0005	1.41073	1.0005	1.0005	1.71446	1.39962	1.38979	0	0	0.396813	1.29156	1.72432	0	1.0005	3.25585	0.193258
Chr14_113288276	1.0005	0	1.30881	1.0005	1.0005	-1.0005	1.39633	0	0	1.2321	1.81245	1.00914	1.0005	1.44587	1.05949	0.571325	-1.0005	0.862983	1.41187	2.40653	3.18429	0.447258	1.0005	3.25552	0.254425
Chr14_41296977	0	1.0005	0	0	0	1.0005	0	0	0	0	1.0005	0	-1.41318	0	0	1.0005	3.15305	0	1.0005	1.0005	0	0	0.425939	3.25429	0.157672
Chr4_15200645	1.0005	-0.502394	1.62921	2.08114	0	2.28204	2.28764	1.78073	1.41429	1.50052	2.44715	-0.32563	-0.0830458	2.50339	0.668421	1.31908	0	1.95391	1.66626	2.0882	2.98554	-0.245122	1.0005	3.25385	0.266733
Chr13_114366991	2.13889	2.5175	1.30138	0.99502	2.80221	2.28783	1.59018	-2.14887	2.07391	2.50888	1.64369	-0.781913	2.87108	1.92251	2.17579	2.55777	3.05615	2.82997	1.36981	2.12982	2.27516	1.39405	3.15715	3.25343	0.426255
Chr15_15520579	-1.0005	1.58262	0.0984273	1.3631	0	0	1.4098	1.26592	1.22482	2.0827	0.21738	0.336915	0.632582	2.69756	-0.300434	0.0150858	0	3.00003	0.670559	1.0005	0.0842817	0	0	3.24898	0.225685
Chr4_37948475	1.0005	1.80621	-0.874829	1.36106	1.65899	0.47596	-1.66859	1.73324	0.983656	-2.42652	1.94812	0.488471	0	1.2393	1.95452	1.50154	1.38809	3.78157	1.79745	1.87596	2.55958	-0.318015	2.10842	3.24882	0.401695
Chr5_67901438	2.38248	1.0005	-1.0005	1.0005	1.77658	1.0005	0	0	0	1.23053	1.0005	1.0005	1.11497	1.41203	0	1.0005	-0.418088	1.41073	0	1.0005	-0.192308	-1.0005	1.73784	3.24838	0.15088
Chr11_22650594	1.0005	0.642941	-1.40924	-1.0005	0	0.796559	0	1.0005	1.3211	1.39633	0.0441243	1.65911	0	-1.41429	2.95997	1.5966	1.0005	1.04702	1.0005	0	1.66229	-1.28259	1.0005	3.24795	0.173657
Chr2_129742822	0	1.72847	-1.0005	-0.200004	0	3.01847	-1.48623	1.80306	0.886189	-0.124108	1.54047	-1.61434	1.40553	2.33993	2.89327	1.92458	1.0005	1.87858	1.58294	1.64276	1.01177	-1.0005	0	3.24683	0.235476
Chr14_35951866	0	0	0.250982	0	0	0	2.13327	0	-1.0005	0	0	-1.0005	0	1.65308	0.641594	1.67253	0	1.0005	1.48965	0	-1.0005	0	0	3.24467	0.117736
Chr7_98778355	1.40137	-1.34285	1.0005	1.0005	2.1817	1.28852	0	1.0005	1.28852	0	0.128038	1.0005	1.12196	1.0005	1.38809	1.0005	1.79968	-1.0005	1.24881	0	1.41525	1.0005	2.75506	3.24426	0.228836
Chr6_94222373	2.00615	1.37024	1.0005	1.4098	2.7605	1.93114	1.0005	-0.585306	1.0005	1.41219	-1.0005	0	0	0.83476	2.12885	1.98734	1.8975	1.30395	1.0005	1.0005	0.715182	0	1.59792	3.24364	0.227515
Chr4_6020772	1.40137	0	0	0	0	0	1.0005	2.01751	1.0005	1.0005	-0.390655	1.3998	0	1.4098	-0.257522	1.36665	1.0005	1.35038	0	1.0005	1.58004	0	0	3.24221	0.124754
Chr6_44036394	0	1.30881	0	0	0	1.0005	1.67494	0	0	1.4145	1.0005	1.39891	0	1.51939	0	1.38359	-1.0005	-0.178553	1.0005	1.69976	0.383329	0	1.0005	3.24162	0.111899
Chr6_138760668	1.75927	0	0	0	1.0005	0	1.0005	0	1.0005	1.0005	1.0005	0	2.77339	1.0005	0	0	2.45912	1.0005	1.0005	0	1.0005	1.0005	0.148048	3.24138	0.155804
Chr15_127680410	1.0005	0	1.0005	-1.41318	0	-1.30162	2.97598	1.69168	1.0005	1.0005	-1.35418	0	0	1.28323	0	0	0	1.52595	1.0005	0	0	0	1.41367	3.24104	0.17511
Chr1_158132031	0	2.37	-1.67381	0	0	1.92433	1.0005	1.89583	1.85078	1.36026	0.168499	1.59434	0	1.59513	1.0005	0.535887	0	1.99053	1.26262	0.573255	0.459312	1.0005	1.0005	3.23979	0.191784
Chr7_62814905	0	1.0005	1.0005	1.0005	0	-1.0005	-0.140139	1.0005	1.0005	1.0005	0	1.32012	0	1.57536	-0.117445	2.68415	0	1.39229	0	1.0005	1.61261	0	0	3.23931	0.146813
Chr8_82821874	1.58533	2.10914	1.41111	1.955	1.6431	2.25941	1.81019	2.36648	1.97533	2.12842	2.20653	1.09833	1.05829	2.0863	1.36943	2.12623	3.6597	2.48487	2.12364	-1.0005	1.60112	0.887042	2.95804	3.23562	0.340742
Chr7_100366828	-1.63517	1.71514	1.10012	1.70118	2.20288	1.11898	1.3142	2.02904	1.41546	2.07868	0.764831	2.08112	0	1.73387	-1.0005	-0.702626	1.41563	2.25034	0.74834	3.4076	1.60736	-1.19608	1.90709	3.23478	0.455664
Chr3_52364850	0	-1.11806	2.12104	1.72286	1.35582	2.15256	1.8246	2.09792	1.70019	2.36677	1.83159	1.98477	-1.0005	2.1509	2.08307	2.36706	0	3.20292	2.41895	2.2208	3.41815	-0.0940725	2.08986	3.23426	0.42217
Chr9_77287738	1.0005	1.35582	1.67516	1.0005	0	1.37603	1.27524	1.41073	0	0	3.25674	1.72377	0.629754	1.93297	1.37931	1.41519	1.32689	1.0005	0	1.40245	1.41531	1.59469	1.0005	3.23277	0.213167
Chr16_33819045	1.30097	2.19994	2.13239	1.96536	-1.0005	1.81598	1.98068	1.66842	1.41402	2.29782	1.34285	-0.0909792	0.200004	2.87327	1.96784	2.31213	-1.0005	3.26536	1.6425	1.41336	1.47357	1.34285	-1.39501	3.23262	0.327158
Chr5_39392327	0	0	1.0005	1.27179	0	0	1.37328	1.17329	1.0005	0	1.72753	-1.0005	0	0	-1.0005	-1.0005	0	1.53445	1.44746	1.0005	-1.0005	0	1.0005	3.23162	0.1094
Chr18_3562422	0	1.65463	1.41521	1.36106	0	1.0005	1.36893	0	1.0005	0.111858	1.0005	1.0005	1.0005	1.93201	0	1.25724	0	2.74485	-1.0005	1.0005	0.722097	0	1.35939	3.23122	0.216648
Chr2_18775796	0	0	0	0	0	0	0	0	1.40137	0.359931	1.0005	1.0005	1.34285	2.68245	0	-0.229123	1.0005	-0.112777	0.193238	0	0.259323	0	1.0005	3.23022	0.085774
Chr1_83309966	0	1.41367	-1.0005	0	0	0.0536618	-1.0005	1.37094	1.73629	1.64674	2.67152	1.41552	0	1.40137	-1.35494	1.4128	1.0005	-0.338274	0	1.0005	1.67956	1.0005	0	3.2296	0.176937
Chr9_47277433	0	0	1.03422	-0.944918	0	-1.91553	1.0005	0	1.0005	1.97538	1.0005	2.50083	0	1.71328	0	1.43577	0	1.0005	0	0.447258	1.30944	0.846457	0	3.22917	0.186689
Chr16_71877357	1.0005	1.0005	1.0005	1.0005	1.0005	1.0005	0	-1.0005	1.0005	1.0005	0	1.41265	0	0	1.3631	1.30124	1.0005	1.0005	0	3.30755	0.850144	0	1.33352	3.22892	0.255651
Chr14_75138887	2.40322	0	1.38809	1.4081	1.41563	-0.182916	1.39501	1.38476	2.74336	1.41531	0.277361	1.71834	1.0005	1.39827	-1.29227	1.32395	0.507739	1.0005	1.0005	1.41367	2.25187	0	1.0005	3.2288	0.210604
Chr1_269973901	1.85283	1.0005	1.89229	1.0005	1.37603	-1.0005	1.0005	1.0005	1.0005	1.81783	-1.0005	0	-0.450881	0	1.0005	1.0005	1.92963	0	0	1.0005	0	0	1.71742	3.22767	0.131673
Chr11_72901575	1.0005	1.90058	2.0115	1.39405	0	1.29895	1.88292	3.14314	1.32533	0.514408	-1.04044	1.41563	0	1.72537	-1.0005	1.41546	1.0005	1.7081	-1.41531	1.0005	1.39192	1.0005	0	3.22733	0.18635
Chr5_40085015	0	-1.0005	1.36565	1.9396	0	-0.127116	-1.0005	0	0	1.59485	1.0005	0	1.0005	0.320432	0	0	0	2.88494	-0.254126	1.0005	-0.221168	0	1.0005	3.22684	0.16024
Chr9_104167772	1.0005	-0.280441	1.99298	1.0005	1.41563	1.9153	2.00506	1.41318	-1.68284	-0.772124	1.72651	1.26058	1.41318	2.11815	1.62811	3.19508	1.38809	1.67177	0.24834	-1.96916	1.81433	-1.0005	0.729917	3.22621	0.31319
Chr11_69758167	0	3.01034	1.41429	1.0005	0	1.0005	1.0005	1.3643	1.0005	1.41298	1.0005	0	0	1.36774	1.0005	1.41502	1.0005	1.0005	-1.06289	0	1.82688	1.0005	1.0005	3.22337	0.197156
Chr9_36620316	1.0005	0.818294	0	0	0	1.19144	0	1.0005	1.0005	1.0005	1.0005	1.0005	-1.0005	-0.136224	0	1.0005	1.5608	1.35418	0	0	-0.0830552	0.548337	1.47219	3.22318	0.100763
Chr17_32050532	1.0005	1.72049	1.40859	-1.40468	1.07956	0	0	1.0005	0	2.06683	1.64361	-1.0005	1.0005	1.70313	1.0005	0	-1.07538	1.0005	0	1.0005	0	1.31812	2.47609	3.22271	0.206844
Chr10_44115634	0	1.55963	0	0	0	-0.330495	0	1.41466	1.7002	0.191082	1.71553	-1.0005	0	1.70529	3.35555	1.18169	0	1.73106	1.66224	1.40044	1.71596	-1.40695	0.396011	3.22042	0.184734
Chr7_1975970	1.0005	1.0005	-0.448005	0	0	2.22794	0.433197	1.41145	2.66586	1.0005	1.0005	1.67016	1.0005	-0.114292	1.58717	0.0441727	1.37931	1.0005	0	1.41118	2.13548	0	1.0005	3.22026	0.17895
Chr3_59617282	1.70809	2.3933	-0.489476	1.30942	1.87945	0.0363697	-1.11928	-0.451512	2.09391	-0.475313	-1.60273	3.10468	1.36106	1.92307	2.04057	2.33967	1.41563	-1.29399	2.45671	2.52321	2.05461	0.358384	2.42669	3.21779	0.419812
Chr8_102757636	0	0	-1.0005	0	0	2.15079	0	1.41479	1.0005	1.8912	1.69654	1.4128	0	0.659602	-0.447258	-0.151426	0	1.36622	1.22036	1.38012	-0.3068	0	0	3.21772	0.163929
Chr14_11627366	1.0005	0	2.52611	0	1.66345	1.0005	0	-1.0005	-1.0005	1.0005	-1.41563	2.39366	0	-1.0005	0	1.51845	0	0.223438	1.0005	1.0005	1.6547	0	0.447258	3.21772	0.211703
Chr10_51533313	1.0005	0	1.0005	0.845791	0	1.41466	1.23485	1.53061	0	1.0005	1.0005	-0.587873	-1.0005	1.51098	-0.232502	1.0005	1.38809	-0.0830458	1.53016	0	0.499585	0	1.62737	3.2159	0.114941
Chr14_127822465	0	1.72045	1.1531	1.40137	1.0005	-0.309626	0.426477	-1.0005	1.0005	0.252109	-1.3519	1.2795	0	-0.67276	1.0005	1.2321	1.0005	1.0005	3.39529	1.38147	0.215046	1.0005	1.16988	3.21521	0.314824
Chr18_16297941	0	0	0	-0.343017	0	1.68525	1.0005	1.0005	1.0005	-1.05926	0	1.62244	0	0	2.71374	1.78942	1.0005	0	-1.0005	1.41336	1.68561	1.0005	0	3.21477	0.131073
Chr1_204284639	0	0	0	0	0	1.0005	1.36893	0	1.41429	0	1.0005	1.0005	1.0005	1.0005	1.0005	2.02055	0	0.926747	1.32929	1.0005	-0.0396066	0	0	3.21406	0.119871
Chr12_6048215	0	-1.0005	0	-1.0005	0	1.4098	0	-1.3142	1.6811	-1.0005	0	-1.0005	0	1.34285	3.21856	0.978412	0	0	1.41417	1.85411	1.4144	0	1.0005	3.21266	0.226389
Chr3_68313856	1.0005	1.70495	0	1.64975	0	-1.25764	3.19193	1.70019	0.386032	1.92766	0.286387	1.6988	1.0005	2.61458	0.245777	2.51727	1.40695	1.72446	1.92278	-0.308298	-1.22013	0	0	3.21039	0.261313
Chr14_87025698	0	1.39753	-1.0005	3.01708	1.0005	0.114292	1.0005	1.0005	0	-0.0300829	0.954433	-1.0005	0	1.0005	0	0	0	0	1.0005	0	1.41563	1.0005	0	3.20871	0.181299
Chr17_25945276	0	1.57041	1.56105	0.434073	1.0005	1.36774	1.2241	1.0005	-0.759476	2.8785	1.12741	1.39345	0	-0.0400391	1.0005	-1.0005	0	1.41336	1.89666	1.40553	-1.66417	1.0005	1.33398	3.20757	0.220834
Chr6_102411265	1.3142	2.70058	0.254473	3.31732	0	1.17033	-0.477873	-1.41073	1.0005	1.0005	1.0005	0	0	2.42793	0	1.0005	0	1.69865	1.0005	0	0.602453	1.40137	0	3.20707	0.178192
Chr10_40621545	0	-0.0614296	2.66374	1.0005	-1.40262	1.0005	1.82657	0	1.0005	1.65445	-0.569651	-1.0005	0	1.30881	1.41466	2.07207	0	-0.564603	1.66758	1.0005	0.439721	0	-1.0005	3.20663	0.21834
Chr1_248379840	0	0	-1.0005	0	0	0	1.0005	0	0	-0.0224043	0	0	0	1.0005	0	1.84072	0	1.0005	1.0005	1.41442	2.06152	0	0	3.20582	0.181936
Chr15_103427002	1.41145	-1.04327	2.60806	2.0752	1.0005	1.84332	2.37919	1.79144	2.34266	2.18516	-0.878487	0.811787	1.38809	2.52474	0.481956	1.40553	1.0005	1.36521	3.42348	0	-1.1484	1.0005	1.0005	3.2054	0.288488
Chr15_53416076	1.72552	1.0005	1.0005	0	3.15061	1.0005	0	0	0	1.0005	1.0005	0	1.00694	0	0	1.34489	1.94436	0	0	0	0	0.3068	1.80333	3.2034	0.273517
Chr9_49722801	1.75828	1.0005	1.84717	0	1.40964	0	1.69821	1.0005	0	-1.0005	1.22757	1.0005	0.585306	1.62231	1.55318	0.599267	1.0005	1.0005	0	1.0005	0.03625	0	1.34631	3.20313	0.156121
Chr11_54152886	1.0005	1.96456	1.77333	0	1.25787	1.71553	0	1.0005	0	1.0005	0	0	1.0005	1.0005	1.0005	1.0005	0	-1.0005	0.227235	0	0	0	0	3.20288	0.10294
Chr1_138687891	0	0	0.683823	1.41145	1.0005	-0.190907	0	1.51629	3.21455	1.40767	1.39753	1.41514	0	-0.0428353	1.95776	-1.0005	1.0005	1.0005	0.639131	0	1.1784	0	-1.0005	3.20174	0.24086
Chr13_188776330	0	0	1.52229	0	1.0005	1.0005	0	1.0005	1.0005	0	0	0	0	1.0005	-0.215046	1.74344	1.0005	0.916586	0	1.0005	0.581853	0	1.18539	3.19915	0.13952
Chr14_71411857	1.0005	1.0005	1.0005	1.0005	0	-0.75388	1.0005	2.31721	1.0005	-1.0005	0.601018	0.461819	1.41318	1.34285	-0.642941	0	0	1.0005	-1.40784	0	1.92804	1.51013	1.0005	3.19897	0.120357
Chr8_117453441	0	1.40695	1.40924	2.86692	0	1.37603	1.0005	1.0005	0	1.0005	0	1.40468	0	1.97357	-0.128038	0	1.85971	0	1.31564	0	1.0005	-1.0005	0	3.19848	0.139802
Chr18_16039527	0	1.0005	0	0	0	0	1.0005	1.0005	0	1.0005	0	0	0	0	1.0005	1.65347	0	1.41466	1.0005	0	1.41563	0	1.0005	3.19821	0.0523748
Chr2_68913783	1.41249	1.0005	1.35939	0	0	1.0005	1.65508	1.0005	0	1.18376	1.0005	1.62348	-1.0005	2.09917	0	1.36686	1.95574	0.386324	1.0005	1.0005	1.67127	0	0.742887	3.19444	0.174268
Chr5_45885618	1.0005	0	0.633769	0	1.0005	2.78677	-1.0005	1.0005	1.40372	1.70603	1.30324	1.0005	0	-0.393976	-0.645185	0	0	1.40553	-1.0005	0	1.71638	0	0	3.19406	0.153865
Chr6_19578187	2.24644	-0.447258	2.71023	1.41073	0	0.0940725	1.0005	1.0005	1.0005	0	0.4118	-0.128038	1.0005	1.0005	0	1.0005	1.0005	1.0005	0	0	1.30097	1.40695	0	3.19262	0.224285
Chr2_144484923	1.3631	0	1.0005	0	0	-1.0005	-0.128038	0	0	0	0	0	0.694284	1.60347	0	1.12571	1.60214	0.915229	1.38809	0.0300829	1.28115	0	1.98472	3.19118	0.150303
Chr8_87264759	1.40505	0	-1.0005	0	-1.0005	0.936258	-1.0005	-1.0005	0	0	-1.41466	1.51301	0	1.0005	1.0005	1.0005	1.37328	2.07863	0.771621	1.0005	0.203685	1.0005	-0.578756	3.19029	0.169677
Chr17_36814282	1.0005	1.78045	1.37664	1.0005	-0.0882166	1.0005	-1.0005	2.59124	1.0005	1.0005	0	1.70332	1.63517	1.18583	-1.0005	1.71895	1.71705	1.39914	0.873781	0	1.0005	0	1.47366	3.19004	0.220134
Chr13_161706273	0	1.0005	1.39977	-1.0005	1.0005	-1.0005	-0.108466	1.34285	0	1.37328	2.05683	0	0	1.0005	1.0005	0.567698	0	0	1.0005	1.88004	0	0	-0.163345	3.1898	0.174403
Chr13_46967592	1.0005	3.04968	1.21331	-0.22057	1.0005	1.72549	1.48644	1.0005	1.0005	1.94546	1.0005	0	0	1.0005	1.0005	1.0005	0	1.4083	-0.207256	0	2.4246	1.0005	-1.0005	3.18799	0.186376
Chr11_29171399	0	0	0	0	0	1.70983	0	1.0005	0	0	1.68742	1.83571	0	0	1.6867	1.3149	0	1.63599	-0.392531	1.38054	-1.0005	0	0	3.18775	0.126284
Chr5_92903377	2.49378	2.54888	2.21831	-0.261427	2.61783	2.63645	2.12358	0.104059	2.37453	2.65711	3.63553	2.09328	2.90353	2.57206	-0.266342	2.16346	2.01893	2.31978	2.14915	1.72887	1.59143	1.49121	1.90666	3.18604	0.351849
Chr4_67227020	0	0	1.0005	0	0	1.0005	1.0005	1.40137	1.0005	1.19312	0	1.13948	0	2.36328	1.0005	1.0005	0	-1.41466	1.23981	0	2.52759	0	1.0005	3.186	0.1334
Chr7_5572639	0	1.27827	0	0	0	1.36718	0	0	0	0	1.42048	1.0005	0	1.98084	1.55945	0	1.74147	0	0.0614296	0	1.0005	0	0	3.18392	0.109037
Chr2_133831679	1.26592	0	1.40382	0	1.0005	0	1.0005	2.98927	0	1.0005	0	1.18252	0	0.0523425	0.671483	1.59662	0	0	0	0	1.0005	0	0	3.18376	0.176489
Chr9_135300631	0	-1.0005	1.37691	0	1.0005	1.0005	0	2.61896	0	0	1.41505	1.32827	1.0005	1.40319	0	1.3643	0	0	0	0	1.0005	0	0	3.18306	0.177587
Chr13_54828570	0	1.0005	0	-1.0005	1.0005	1.46881	0.48102	-1.38809	-1.0005	1.36165	0.935204	1.58817	0	1.0005	0.853286	1.11871	0	0.910402	0	1.40397	1.88404	1.0005	0	3.18141	0.134287
Chr2_41704815	0	1.0005	0.175414	1.64593	0	2.67074	1.03366	1.72753	-1.38809	-0.348402	1.41563	1.5506	0	2.18371	0.989453	1.73221	0	1.3498	1.41318	1.0005	0.49562	0	0	3.18048	0.122286
Chr6_155324378	0	1.0005	1.29341	1.41318	0	-1.0005	2.21627	0	0	1.68242	1.0005	-0.926572	0	0	0	2.00486	-1.0005	-1.0005	1.85197	1.0005	1.0005	0	1.0005	3.17711	0.157773
Chr14_79765310	0	1.0005	1.50569	0	0	1.0005	0	0	2.76256	-0.225194	1.31971	1.0005	0	1.0005	-1.39501	1.23115	0	1.41275	0.36846	0	0	0	0	3.17603	0.166837
Chr13_78345211	0	1.30529	2.48181	1.0005	0	0.644384	1.0005	1.37706	1.0005	1.0005	-1.0005	1.0005	0	2.19272	-0.175414	0.707618	0	1.52392	1.41516	0	1.0005	0	1.0005	3.17522	0.137484
Chr16_72496415	0	-0.167043	1.33761	1.7227	1.0005	1.41563	-1.04001	1.77214	1.4081	1.66696	0.447258	-1.40428	1.0005	1.8969	-0.306236	-1.82159	1.0005	2.15849	1.56101	3.48835	1.11696	0	1.0005	3.17489	0.343213
Chr13_185455733	-1.73032	1.65916	1.88319	1.73209	1.0005	2.49291	1.56814	1.552	2.20456	1.89794	1.26224	1.30329	1.0005	2.3969	1.32244	3.23819	0.675021	1.52673	1.22216	0.72862	1.5896	0	-0.87717	3.17103	0.314338
Chr14_51126969	1.26592	1.41367	1.63666	-1.0005	1.41045	0.675267	1.72445	1.69956	1.35682	1.83436	-0.120776	-1.0005	0	1.0005	1.39501	1.68376	0	1.41473	2.09065	1.0005	1.0005	1.0005	1.0005	3.16953	0.200702
Chr5_79394799	1.40137	1.26592	-1.40016	1.41563	1.0005	1.72585	1.41429	0	1.0005	1.0005	-1.36774	1.02793	1.0005	1.35351	0	0.407902	0	1.29874	0	-1.0005	1.86363	0	0	3.16917	0.115514
Chr17_59427505	0	0	1.0005	0	1.0005	0	0	0	0	1.67563	0	1.0005	1.0005	0	1.0005	1.90357	0	1.39312	0	1.86557	1.0005	0	0	3.16902	0.111122
Chr9_31893773	1.0005	1.36106	1.58148	1.0005	0	0	0.466791	1.3163	-1.0005	1.23719	0	-1.36368	-1.0005	1.53004	1.71713	3.2166	0	1.0005	1.5838	0.737703	0.303296	-1.0005	0	3.16862	0.218601
Chr10_12318108	1.0005	1.92751	-1.40428	1.31812	0	1.70299	1.63516	2.3061	-1.0005	-1.38083	1.82691	1.0005	0	2.81057	-1.0005	0.326928	0	1.32474	1.41531	1.0005	1.42769	0.0830458	0	3.16843	0.163826
Chr14_92630530	2.12338	0	0	1.0005	2.70754	0	1.0005	0	1.69956	0	0	0	1.36106	0.550173	-1.0005	1.0005	0.636493	-1.0005	1.19761	1.0005	1.0005	1.0005	-0.807767	3.1681	0.201105
Chr15_138881481	0	-1.4145	0.0314192	3.1277	1.28613	1.38809	1.98441	0	0.980896	-0.994006	0.656775	0.499026	0	2.00581	2.74525	1.0005	0	0	1.39633	-1.0005	2.00373	0	1.0005	3.16748	0.200987
Chr12_1651730	0	0	1.32756	0	1.3126	0	1.37024	0	0	0	1.0005	0	1.58109	0	1.0005	0	0	1.0005	0	0	1.0005	0	0.713038	3.16722	0.0627341
Chr8_116637089	1.0005	0	1.39633	1.0005	1.41045	1.0005	1.0005	-1.39501	0	1.0005	2.52067	0.024807	1.30881	0	1.0005	1.0005	1.0005	1.51613	0	0	1.0005	1.0005	0.311511	3.16707	0.135104
Chr5_47555429	1.0005	1.31812	0	-1.0005	1.36565	0.820072	0.447258	-0.127398	2.84558	0.128038	1.38415	0.0199165	-1.0005	1.0005	2.02809	1.43797	0	1.0005	1.0005	-1.41533	1.41531	0	0	3.16323	0.153848
Chr1_73738112	0	1.39192	3.1713	1.0005	1.0005	1.71606	1.15622	0.904969	1.40695	0.792858	0	-1.59931	-1.0005	1.88102	1.39633	2.1128	0	-0.792249	1.58937	1.41545	1.65422	-0.359931	1.34954	3.163	0.297676
Chr2_138268870	-0.431371	1.77174	2.26005	2.09748	0.75088	2.13124	1.63623	2.39794	2.13656	2.39431	2.88311	1.75324	0.266233	-1.84645	1.30529	2.07252	2.64558	2.06695	1.93194	1.41175	2.441	1.07536	3.15826	3.1619	0.297075
Chr8_74723470	1.30516	0	1.67813	0	0	0.391597	0.240292	1.0005	1.0005	-0.0743296	2.59149	1.89935	0	1.20523	1.61862	2.32516	1.0005	1.0005	1.62808	1.75168	2.1445	-1.41249	1.35071	3.16171	0.210328
Chr5_9287931	0	-2.75245	2.23935	1.90688	0	1.0005	1.69551	1.358	1.0005	-0.410315	1.38809	2.33846	1.0005	1.3142	1.83744	1.97987	1.0005	-0.231612	3.10359	0	1.79567	0	1.0005	3.16128	0.326299
Chr6_96556665	-1.0005	0	1.0005	0	2.64847	0	0	-1.0005	1.29355	0	1.0005	1.0005	0.806714	1.57544	1.81369	0	0.972462	1.40372	0	0	1.0005	-0.318015	2.27104	3.16081	0.193858
Chr9_70778458	1.41402	1.59466	1.41398	0	1.0005	-1.41511	3.16848	1.0005	1.84668	1.62485	0.73088	-1.99746	1.0005	1.45	1.35628	2.1935	1.0005	1.85902	1.73657	1.82756	0.298183	1.0005	1.39134	3.16063	0.213334
Chr3_122169938	0	1.4081	-1.40695	0	1.0005	0.504516	1.40695	-1.0005	1.72382	1.29749	0	1.40532	0	2.10355	0.926697	0	0	1.0005	1.49574	1.52864	0.495052	0	0	3.1604	0.118242
Chr15_89401098	0	1.75939	1.41868	-0.462803	0	2.51111	-1.0005	1.62679	-0.0672674	1.34285	0	0.579677	1.0005	2.50228	0.406405	-0.0580694	1.0005	0.0709164	0.844927	1.0005	0.39234	0	1.0005	3.15984	0.126144
Chr13_54701630	1.0005	0	0	0	1.69637	1.0005	0	0	0	0	1.0005	1.0005	-0.873054	1.0005	0	-0.0689043	-0.277361	0	0	0	1.0005	0	2.97425	3.1597	0.195165
Chr18_33065808	1.40137	-1.0005	0.841314	0.583213	1.83727	1.73151	0.37021	1.68503	0.641375	0.643371	1.3631	2.49131	0	2.15344	1.08955	2.75028	1.68418	1.16472	1.66201	1.93854	0.836944	0	1.64335	3.15786	0.307532
Chr13_24039777	1.0005	1.37024	-1.0005	0	-1.41345	1.0005	0	-0.0565234	0	1.5964	1.0005	1.28176	-0.926999	1.0005	-1.0005	1.0005	-0.327932	0	0	1.0005	1.0005	0	2.54692	3.15709	0.194165
Chr1_166520344	1.0005	1.99893	1.0005	0	0	0.156176	1.0005	1.0005	2.5648	1.30097	-0.182916	1.78939	0	1.73107	1.37931	1.7289	0	1.6453	1.0005	1.0005	-0.581453	0	0	3.15575	0.164527
Chr1_96912111	1.0005	1.90559	2.77897	2.15515	0	-1.72651	1.0005	1.27912	1.0005	0.624992	1.73151	1.0005	0	1.63517	0.145523	-1.0005	0	1.7723	0.0300829	0	1.3563	0	0	3.15538	0.227889
Chr7_26225695	1.0005	0	0	1.0005	0	0	0	0	0	0	1.0005	0	0	1.85509	0	2.11971	0	0	0	2.58423	1.41466	0	1.0005	3.15384	0.154702
Chr4_11812457	0	-1.0005	0	0	0	0	0	3.29869	1.38809	1.2585	0	1.0005	0	1.0005	1.0005	1.0005	0	1.0005	1.84749	0	-1.0005	0	0	3.15333	0.162674
Chr1_163941154	1.0005	1.0005	1.0005	0.34711	0	-1.71067	2.96313	0	0	1.41084	1.70294	1.0005	0	1.0005	0	-0.0565234	0	1.72745	1.0005	0	1.41352	0	0	3.15269	0.159168
Chr2_24838477	1.41249	1.91295	1.9377	1.0005	1.92961	0.17984	1.96599	2.11602	2.14178	2.01797	2.55412	2.20669	0	2.40339	2.67186	1.89792	-0.754321	2.49071	-1.37793	2.95008	2.2164	0	-1.12377	3.15165	0.388206
Chr3_67807652	1.0005	1.0005	1.0005	0	1.41511	0	1.0005	-1.0005	1.34285	0	0	0	0	1.26592	-1.0005	1.2053	1.36565	1.95135	0	1.32412	0	0	1.36642	3.1492	0.140149
Chr14_70063376	1.41563	0	1.39877	1.0005	2.75112	0	1.0005	1.40372	1.3631	1.0005	0	-0.412088	-0.521941	1.0005	1.0005	1.38375	1.25374	1.63033	0	1.0005	1.0005	0	0.366851	3.14846	0.283773
Chr6_20230260	0	1.9122	1.53837	0	0	1.18093	1.40553	1.34285	1.65253	0.812501	-0.794203	1.0005	1.0005	1.0005	1.0005	1.55555	0	2.07358	-0.918741	2.56069	1.21357	1.0005	1.26224	3.14813	0.196946
Chr13_147221328	1.59285	1.36893	1.0005	0	0	0	1.6452	-1.0005	0	0	-1.0005	1.12562	0	1.76608	1.40411	-1.0005	0	1.0005	1.0005	0	0	-1.0005	1.73346	3.14719	0.11525
Chr8_52411904	2.58926	1.71773	2.13013	1.90272	0.35823	2.44935	2.3088	1.88825	2.17476	2.78407	1.98338	2.06196	2.23961	3.16316	1.93519	2.1296	2.95718	2.63017	1.43543	2.22217	2.82401	1.0005	2.20653	3.14549	0.348467
Chr11_14928105	-0.138511	1.32533	-1.22757	1.61906	0	1.21987	1.88377	1.58444	2.11363	1.78336	-0.677355	0	0.692474	3.06315	0.475699	1.73169	1.38326	2.1192	1.39354	1.82599	1.99692	1.0005	2.22831	3.14527	0.240231
Chr12_15737809	1.22482	-1.0005	1.0005	0	1.4145	1.0005	1.0005	0	0	1.6833	0	2.1079	0	1.4081	0.215046	1.27752	0	1.3776	1.22406	1.0005	0.300434	-1.0005	0	3.14494	0.14745
Chr5_91085319	-1.0005	1.40859	1.41219	1.9489	1.29554	1.41489	1.4145	1.90681	1.92238	1.55413	2.94171	1.0005	1.46131	1.76448	-1.41203	1.59651	1.0005	1.41203	1.0005	1.0005	2.17713	0	0	3.14292	0.168377
Chr18_27836383	1.37328	1.39405	1.17025	1.41367	2.09216	1.92945	-0.0940725	1.97641	0	0.0841617	1.0005	2.75866	1.0005	-1.78975	1.94903	1.98393	1.71832	0.343349	1.87807	1.87072	1.85522	0	1.56584	3.14258	0.366533
Chr14_63237653	0	0	0	0	0	0.277361	0	1.0005	1.89114	1.0005	1.0005	1.58664	0	1.0005	0	0	0	1.0005	0	0	0.655995	0	0	3.14192	0.0894143
Chr15_17796292	1.0005	0	0	1.0005	1.0005	-1.30805	1.0005	1.66384	1.73169	-0.804391	-0.481081	1.56087	0	1.37328	0.386032	-0.551838	0	2.92661	1.0005	-1.0005	0.549397	0	1.0005	3.14191	0.153023
Chr17_50494646	1.0005	1.73339	1.63447	1.72585	1.0005	-1.29673	1.65431	3.27451	1.71191	1.41521	1.72657	1.8825	0	0.315751	1.58822	2.02168	1.0005	-1.0005	1.41367	-1.0005	2.20116	0	1.0005	3.14169	0.244788
Chr14_89155356	2.30686	1.59894	1.65752	0	0	0	0	0	1.0005	0	0	0	1.0005	0	0	0	1.55332	1.0005	1.0005	0	0	-1.0005	-1.0005	3.1415	0.126385
Chr2_58286392	1.0005	1.38326	1.93956	2.37317	1.0005	0.121391	-0.814869	-1.4145	-0.25299	2.15075	-0.412203	-0.627927	1.0005	0.0254839	-1.0005	1.38836	1.0005	-1.04563	1.0005	-0.505944	3.55222	0	0	3.14123	0.241187
Chr3_28278237	0	-0.182916	-1.87828	1.54605	1.40676	-1.12812	1.96342	1.92914	2.06628	2.02914	2.05148	1.69734	1.0005	2.23248	1.29341	-0.0471143	1.37931	1.59381	3.27934	-1.0005	-0.964248	0	0	3.14073	0.324696
Chr1_204985874	0	1.37024	0	0.156176	1.0005	1.39633	0	1.0005	3.03479	0	0	1.0005	0	0	1.71484	1.70815	0	0	0	0	1.40285	0	0	3.14033	0.188324
Chr4_29746876	2.63561	-0.150658	2.46188	1.64431	-1.0005	1.68341	2.13457	2.00211	2.29814	2.98704	1.69489	1.81464	1.6736	-1.23882	2.10242	1.71017	1.88137	2.64954	2.40328	1.0005	2.49265	1.65308	2.15657	3.13921	0.365503
Chr1_160461402	1.69109	0.383256	1.31324	2.32537	1.97491	-2.05838	0.546686	1.76715	2.30835	2.79841	2.59467	2.28045	1.35107	2.48389	0.98782	3.05995	1.81135	2.99433	3.10528	2.62844	-2.28913	1.56988	1.85052	3.13884	0.5003
Chr13_114710768	0	3.05889	-1.0005	0	0	0	0	1.0005	0	1.0005	1.0005	1.0005	0	0	0	0	0	0	1.33601	0	0	1.34285	0	3.13526	0.0975321
Chr16_52737274	1.2278	2.20967	2.00919	1.72745	2.30479	1.67433	0.960729	2.04929	1.4098	2.23393	1.97653	0.964795	3.29035	1.57082	1.69523	2.12831	1.67948	2.51216	1.91918	1.94966	0.612224	-1.41563	3.21393	3.13469	0.421793
Chr12_24833488	0	0	1.0005	0	1.0005	0	0	0	1.41466	1.63461	0	0	1.95529	0	1.0005	-1.0005	-1.0005	0	0.807876	0	1.0005	0	1.68897	3.13365	0.0893994
Chr8_94358234	1.61586	1.0005	1.0005	-1.0005	0	0	0	0	1.0005	0.422035	1.0005	1.0005	0.373744	-1.0005	0	0	2.37519	0	1.0005	0	0	0	-1.0005	3.13305	0.115651
Chr14_10506390	0	-1.0005	0	0	0	0	0	0	1.51686	0	0.809152	0.256941	1.0005	1.4098	0	2.17083	0	0	0	0	1.93482	0	1.0005	3.13259	0.117055
Chr2_114827449	0	1.0005	0	0	0	1.0005	1.0005	0	1.24708	0	-1.0005	1.16696	0	1.0005	1.93691	1.70605	0	1.39633	1.0005	1.0005	1.60587	0	0	3.13193	0.111589
Chr9_40746176	0	0	-0.086423	0	0	1.0005	0	2.72707	0	1.28066	0	-0.0188545	1.0005	1.41479	1.0005	1.0005	0	1.0005	0	0	1.0005	0	1.0005	3.13133	0.127079
Chr5_1055320	0	0	1.52289	0	1.39501	0	1.0005	-1.0005	0	1.52725	0	0	-0.359931	0	0	0	1.0005	0.403042	0	1.59054	0	0	1.58474	3.13112	0.137317
Chr17_56110975	0	1.70809	1.46549	-1.0005	1.73266	1.95426	-1.41367	1.24954	1.41489	2.20902	-1.3369	1.0005	-0.301525	1.51669	1.4081	0.0565234	1.76683	1.0005	3.36365	0	1.66899	1.0005	0	3.13071	0.342714
Chr16_53825707	0	-0.277361	1.24614	1.0005	0	1.91856	1.0005	0	1.0005	1.36893	1.41489	0	-1.0005	1.6076	0	1.34285	1.19397	1.87351	2.3152	-1.0005	0.57837	1.0005	1.12077	3.12981	0.129446
Chr14_74572771	0.482893	0	1.0005	1.0005	3.24453	0	1.0005	0.277361	0	1.27752	0	0	-0.73875	0	1.0005	0	1.06796	1.0005	1.0005	0	0	1.0005	-1.0005	3.12746	0.238063
Chr1_146985947	1.0005	1.34285	1.68551	1.0005	0	0.322101	1.33352	0	1.28485	1.0005	1.37328	1.7142	1.0005	1.83243	2.79339	1.41249	0	-0.0624175	1.00399	0.748273	-0.581453	1.0005	1.27912	3.12706	0.17977
Chr6_99992219	1.0005	1.9992	2.98648	1.0005	1.0005	1.96458	2.72591	2.19344	1.83794	1.02146	1.40695	-1.04747	1.0005	2.19803	1.57158	2.63321	1.0005	2.88928	2.11619	1.51604	2.21806	1.0005	1.4052	3.12669	0.337204
Chr5_98831953	1.29554	1.40695	1.0005	0	3.05159	0	1.0005	1.0005	1.28259	1.0005	1.41563	-1.0005	0.245777	1.0005	0	1.4117	-1.03105	0	1.0005	-1.0005	1.4103	1.41318	-0.0623373	3.12631	0.229238
Chr11_78272890	0	-1.0005	0.191082	1.0005	1.0005	1.72792	1.36893	1.0005	2.60702	0	0	0	0	1.0005	0.447258	1.65447	0	1.0005	0	1.0005	1.28644	0	1.0005	3.12596	0.129939
Chr17_52881032	0	0	0	0	0	1.62679	1.0005	1.0005	0	0	0	0	0	1.0005	1.68418	0	0	1.18154	0	1.3163	1.0005	1.27912	0	3.12596	0.0838866
Chr17_49746871	0	1.4098	0.0672674	-1.0005	1.0005	1.0005	1.0005	0	0	1.0005	1.67545	2.97049	0	1.0005	-0.37213	1.05129	1.0005	1.91459	1.0005	0	-0.264087	0	0	3.12475	0.226592
Chr3_66829799	0	1.0005	0	1.0005	0	0.804488	1.65903	1.0005	-1.0005	1.0005	1.0005	-0.544755	0	1.71327	1.41466	3.05133	0	-0.549188	1.0005	0.0718166	-0.36336	0	0	3.12422	0.246142
Chr4_59430685	0	0	0	0	0	0	-1.72697	0	0	-1.39058	0	0	0	3.02488	1.27353	0.772948	0	1.22702	0	1.74224	1.6472	0	1.0005	3.12384	0.117475
Chr3_96931234	-0.400615	0.182916	0	1.22969	0	1.22482	0	-1.4098	0	0	1.0005	1.0005	1.0005	1.73205	0	2.25142	1.40137	0.866797	0	1.0005	-0.0423418	1.711	2.23588	3.12239	0.169884
Chr16_24068965	0	0	1.0005	1.40468	0	1.95312	1.0005	0	1.0005	0	0	1.41508	0	1.0005	1.0005	2.09667	0	0	1.44809	0	1.0005	1.0005	0	3.12144	0.103814
Chr1_72853446	-1.40695	-1.0005	0.969525	1.0005	3.21301	-0.128038	0	1.0005	1.40859	1.66229	1.41249	1.27198	-0.738409	1.66074	1.72445	-0.873193	-1.0005	1.28176	1.41421	1.3866	1.0005	-1.0005	-0.22057	3.11955	0.235125
Chr2_61338179	0	2.87052	-1.71553	2.18011	0	1.27179	0.447258	1.0005	1.0005	-1.30881	1.0005	1.59449	1.0005	0.938603	0	1.0005	0	1.37664	1.47849	0	0.747052	0	0	3.11895	0.129496
Chr11_66006545	1.95162	1.69968	2.50899	1.39755	1.93519	2.44521	2.55978	1.63517	0.41145	2.13254	2.46097	1.9995	1.69647	1.63833	-0.0121238	3.30022	1.39405	1.97804	2.29275	0.233361	1.07394	0	2.03355	3.11891	0.399859
Chr1_64878095	2.66447	1.0005	1.0005	1.41563	2.99795	1.61256	1.0005	1.34285	1.27912	1.0005	1.0005	1.3589	-0.483887	1.0005	1.28125	1.41145	1.40468	1.1892	1.61247	1.39701	1.40859	0	-1.02609	3.11771	0.237495
Chr8_81522355	0	1.0005	1.0005	0	0	1.54849	0.168499	0	0	1.0005	1.0005	1.29648	0	-1.0005	2.15447	1.70571	0	-0.598673	1.27967	-1.0005	-0.0389911	0	1.0005	3.11587	0.107477
Chr6_101631605	1.80636	1.97544	1.0005	0	-0.119027	1.82794	1.56195	0.831238	1.24477	1.53623	0.656629	2.08191	2.99512	-0.515463	0	1.38809	2.51157	2.17343	1.56485	0	2.19676	1.30097	2.85439	3.11472	0.313479
Chr4_17273983	2.1651	-0.568837	2.81057	-0.276207	1.19478	1.73305	0.326814	2.50536	2.02156	0.0902888	1.94394	3.09563	1.41563	2.33347	1.24974	-0.481641	1.71832	2.61833	0.428093	1.46434	1.72106	-1.0005	2.16059	3.11386	0.439866
Chr6_61878548	1.0005	0	0	2.61824	0	1.64199	0	1.41466	0	1.0005	1.40468	0	0	-1.39192	0	0	1.0005	1.20122	-1.39465	0	0	0	0	3.11169	0.0908173
Chr7_15385848	0	0	0.425903	0	1.0005	1.0005	1.0005	1.58454	0	1.0005	0	0	0	0	1.69253	0.0538883	0	0	1.0005	1.46765	1.38214	0	0	3.11082	0.0746131
Chr3_63919470	1.96494	2.50918	2.09514	1.34285	1.84726	1.77021	1.12318	2.61913	2.13277	2.06303	2.42084	1.67041	0	2.49645	1.83839	3.54898	1.0005	1.03658	2.28832	0.216972	-0.380928	1.0005	1.59615	3.10894	0.435958
Chr2_86863230	1.0005	1.68946	1.62595	1.58715	1.50026	1.8908	1.61175	1.6829	1.38809	1.0005	1.46634	1.0005	1.50501	3.7378	0	1.75248	0.0830458	1.72445	-0.421831	1.0005	0.828005	0.084478	-1.79822	3.10686	0.272724
Chr15_76918741	1.4098	1.8188	1.91837	1.0005	1.36203	1.65527	1.64944	1.21794	0.978992	1.0005	1.39827	3.3323	0	1.78625	1.96611	1.95477	1.0005	1.66498	1.81839	-0.0231154	1.41563	1.0005	1.58585	3.10633	0.370991
Chr16_2869307	1.17751	-1.0005	0	1.0005	0	1.0005	-1.0005	1.0005	0	-1.0005	0	0	0	0	0	2.15142	0.902841	1.41466	1.18583	2.61796	1.05643	0	0.0224677	3.10589	0.279075
Chr8_102940972	-1.0005	1.46208	-1.0005	0.447258	1.0005	1.0005	1.40695	0.22057	0	0	1.0005	1.5719	0	0	1.39275	1.261	1.28852	0	1.37815	1.37706	0	0	-1.0005	3.1057	0.179689
Chr15_11913874	0	1.30097	0	0	0	0	0.343017	1.97473	0	0	0	1.0005	0	1.72049	0	1.0005	-1.0005	2.55767	1.0005	1.4154	0.245777	0	1.0005	3.10439	0.179102
Chr7_92364419	0	1.0005	1.0005	1.0005	0	-1.0005	-1.32819	-1.0005	0	1.0005	1.02182	0	0	0	2.96148	0	0	1.0005	1.41402	1.38946	1.0005	-1.0005	0	3.1035	0.169155
Chr16_54401581	1.43275	1.0005	1.72819	2.35894	1.59346	1.60699	0	1.69592	1.0005	1.64088	-1.0005	-0.989792	1.51568	2.14852	1.62282	1.74591	1.6826	1.96347	1.61451	0	1.29167	0.585306	1.98165	3.10345	0.27197
Chr11_8330008	1.34786	0	0	0	1.0005	-1.41489	1.0005	0	0	-1.0005	0	1.40695	1.37931	2.06679	1.0005	1.0005	0	1.0005	1.0005	1.0005	1.40553	0	0.359931	3.1033	0.110664
Chr4_62919634	0	1.0005	-1.39914	1.8	0	2.32677	0	2.5158	1.50362	-1.0005	-1.33301	1.63016	0	1.0005	1.74713	1.87435	0	0	1.98925	1.0005	-0.469748	0	0	3.10327	0.227399
Chr1_104175454	0	0	0.394328	1.34285	1.0005	0	0	1.0005	0	1.69784	1.0005	1.0005	1.0005	0.447258	0	0.634843	0	0	1.27188	-1.0005	1.99847	0	1.0005	3.10306	0.126853
Chr13_109219730	1.13926	2.45824	1.39633	-0.471457	0	1.72697	1.69017	-0.90189	1.41402	2.67711	1.0005	1.72569	0	0.829317	1.0005	1.72252	1.0005	0.852702	1.87876	0.349337	1.67007	-1.0005	0	3.10073	0.230374
Chr16_53135352	2.12411	1.98508	1.97458	1.86227	1.81282	0.500064	1.94348	2.16523	2.29002	2.23525	2.12476	2.14775	0	2.61715	-0.240225	3.38698	1.67103	1.09206	1.73401	2.08194	2.19594	1.36565	1.69786	3.09423	0.430342
Chr4_101133374	1.53155	1.0005	0	1.0005	2.33775	1.0005	0	1.72847	1.0005	0	0	-1.29554	-0.960892	0	0	2.02358	2.04251	0	0.104471	1.3563	0.464038	-0.698675	2.84139	3.09399	0.341889
Chr3_128534115	0	-0.0523425	1.0005	0	0	-1.4098	-1.0005	1.99746	3.09912	-1.0005	0.477297	1.0005	0	-1.0005	-0.318015	0	0	1.3563	1.0005	1.27218	1.57849	1.0005	-1.0005	3.09335	0.154841
Chr15_8342227	1.41145	1.56132	-0.112777	-1.0005	0	1.83761	1.99208	-1.02401	0.352219	1.40372	1.24057	-0.0694677	1.0005	1.3889	-0.0830458	0.0763328	-1.0005	3.10242	1.0005	-1.0005	2.2342	0	-0.407615	3.09332	0.218242
Chr18_47939798	0	1.652	1.83169	1.0005	0	1.54439	0	0	1.71891	1.50351	1.72657	1.8552	0	2.2257	2.70089	2.73113	0	2.56724	1.70566	0.749942	1.23108	1.33279	0	3.09296	0.260369
Chr12_15382535	0	0	1.71418	0	0	1.31812	1.0005	-1.0005	3.3419	0	0	0	0	1.41489	0	-1.0005	0	1.0005	0	0	1.3643	0	0	3.09233	0.220542
Chr18_2215335	1.39633	1.24989	1.16047	1.41563	0.7091	0.421162	0.0614296	1.34285	1.73315	1.83595	1.29554	1.7756	1.0005	1.55945	1.55692	3.35566	1.0005	1.92118	-1.41489	-1.5496	1.27918	0	1.0005	3.0923	0.32265
Chr9_122720723	0	1.0005	0	1.40468	0	0	2.24821	1.0005	0	1.20069	-0.41314	1.33728	0	-1.0005	0	1.41061	0	1.27286	1.77767	0	1.68543	0	0	3.09213	0.107098
Chr5_25871244	1.41563	1.40695	2.17906	1.0005	1.66809	1.73376	-1.28419	0.406692	1.0005	1.97245	0.947177	0.92911	1.0005	1.39914	2.16972	1.0376	-1.0005	1.64459	-1.0005	3.28923	2.42632	1.0005	0.249849	3.09175	0.405781
Chr5_69298108	0	1.0005	1.0005	0	1.0005	1.0005	0.577447	1.37931	1.38185	1.32344	-0.447258	1.6538	1.34285	1.70118	0.69126	1.00256	1.0005	1.54645	-0.393695	3.45008	-0.548723	0	1.3126	3.0906	0.352349
Chr5_43371182	0	0	1.54727	1.0005	0	-0.416842	0	2.40449	0	1.41386	0	0	0	-0.475705	0.775748	1.0005	0	1.3498	1.0005	0	1.25472	0	0	3.09044	0.151515
Chr7_101879515	0	1.4098	1.77398	0	0	-1.0005	0	1.30715	1.0005	0.812041	1.41073	0	0	1.0005	1.0005	-0.616433	0	0	2.5035	-1.0005	1.0005	0	1.0005	3.08925	0.201122
Chr10_4644109	0	0	1.53237	0	0	-1.0005	0	0	2.68145	0	0	1.30251	0	0	1.41563	0	0	1.0005	0	1.0005	1.41402	0	0	3.08786	0.111169
Chr5_6662945	1.0005	1.74501	0.861831	0.641355	0	2.14917	2.27652	1.0005	0.249593	1.61676	1.98869	0.0133245	1.0005	2.55135	1.61044	-0.173036	0	0.97524	1.4052	2.11281	3.02693	1.0005	0	3.08767	0.240473
Chr6_43533596	0	1.56826	1.0005	1.0005	1.41559	1.41145	-1.0005	0	1.0005	1.40784	1.0005	1.0005	0	1.25512	0	0	0	1.0005	1.0005	0	1.41073	1.0005	0	3.08735	0.112771
Chr4_117083693	0	3.13837	1.33544	1.41145	-1.0005	1.0005	-1.0005	-1.37706	0	-0.00424256	0	0.193384	1.0005	1.93592	0	0	0	-0.923047	0.799705	-1.41458	1.32756	0	0	3.08685	0.153557
Chr7_34663597	1.0005	1.45232	1.89211	1.91758	1.41505	1.85175	1.8562	-1.8942	2.68114	2.3677	3.02887	1.93472	-0.239053	1.884	1.56137	1.99331	1.41145	2.70946	2.69238	1.18614	2.38717	0	1.95032	3.08671	0.290646
Chr2_143809515	0	0	0	0	0	0	0	0	0	1.0005	-1.0005	0	1.39192	1.3519	1.0005	1.0005	1.0005	1.20194	1.91742	-1.0005	1.41538	0	1.44596	3.0858	0.112731
Chr4_16605622	0	0	1.0005	1.40137	-1.0005	0	0	1.358	0	-1.0005	0	1.0005	0.341902	1.40137	0	1.0005	-1.41249	0	0	0	1.0005	0	1.99638	3.08466	0.106556
Chr17_47541983	1.37328	1.40553	-2.08482	1.28259	1.0005	-0.0706226	0	1.91982	0	0	1.4145	1.55129	0	2.05457	0	-1.0005	-1.0005	1.3748	0	1.0005	0.747052	1.80678	-1.0005	3.08424	0.151084
Chr14_87660540	2.04632	1.0005	1.53049	1.60798	3.11256	0	0	1.0005	0	1.0005	0	0	1.78487	1.4081	0.409293	0.0565234	1.40468	1.22095	1.0005	0	1.72967	0.672844	1.52066	3.08316	0.310978
Chr2_121158188	0	0	1.69098	0	0	0	1.0005	3.13855	1.0005	1.0005	-1.0005	1.23567	0	2.08218	-0.296332	1.0005	1.0005	2.13368	0	0	-1.03544	0	0	3.08027	0.215838
Chr14_78233729	0	1.39827	1.41145	3.06085	0	-1.41265	-0.140419	1.0005	0	0.00456659	1.39501	1.36357	0	1.40903	-1.0005	-1.0005	0	0	1.41111	0	1.69893	0	0	3.07897	0.158742
Chr14_135402119	1.0005	0	0	0	1.49285	-1.0005	1.0005	1.0005	0	0	0	1.36011	0	1.45717	0	0	0.656346	0.317375	0	0	1.9091	0	1.68561	3.07706	0.124967
Chr1_10548386	1.40137	1.39275	2.01727	0	1.40411	1.4081	1.0005	-0.133669	1.98101	2.04907	1.69917	2.53833	1.0005	0.854725	1.0005	0.747896	-1.0005	0.450571	1.89141	2.10493	2.00319	1.4098	1.93531	3.07595	0.333902
Chr14_77776681	1.43628	0	1.38809	1.83188	2.42977	1.0005	-1.0005	0	1.0005	1.0005	0.327578	1.0005	1.68259	0.189405	0	-1.0005	-1.0005	1.0005	0	1.39431	-0.781867	0	2.29144	3.07542	0.259849
Chr2_11834301	1.0005	1.0005	3.11642	1.66899	1.0005	1.24881	1.72045	1.70343	1.36893	2.07069	-0.16829	1.0005	1.0005	-0.741332	-0.293561	1.72937	1.0005	1.89799	1.2061	1.61287	1.0005	-1.0005	0.15455	3.07408	0.238292
Chr7_4264276	1.0005	1.0005	1.21777	2.13745	1.0005	1.72792	1.0005	0.0562193	1.41479	3.18936	-0.447288	2.00377	1.25084	1.0005	1.73121	1.97912	1.0005	1.41563	1.65089	0	2.25174	0	0	3.07325	0.262366
Chr1_132694554	0	1.97483	0	1.0005	0	0	1.0005	0	0	0	-1.41563	1.0005	0	0	0	2.01695	0	0	0	2.01094	1.0005	0	0	3.0728	0.125973
Chr15_116896662	0	0	1.0005	0	1.0005	1.0005	0	2.5327	0	1.71809	0	-1.41145	1.0005	0	-1.0005	1.34285	1.0005	0.649735	1.0005	1.63382	1.04657	0	0	3.07193	0.207519
Chr13_193430614	2.60299	0.404772	1.02029	1.01279	2.88922	2.29502	2.71298	2.32471	1.50927	1.88449	2.0895	0.569685	0.552962	2.10492	1.87418	1.81476	2.22824	2.88794	2.50912	1.72144	2.31539	-0.0192843	3.09819	3.07141	0.393662
Chr6_111127030	-0.385252	1.44442	1.79846	1.92918	2.65069	1.61003	2.53534	-1.25337	1.39603	2.43103	1.38326	2.4121	2.18888	0.643994	2.07667	2.60943	2.07157	1.60713	1.97977	1.96991	2.57832	0.647132	2.85168	3.07054	0.362823
Chr17_15889695	1.0005	0	1.41533	0.481956	1.0005	1.41145	2.50832	0	0	0.0614296	0	0.817897	0	0.0428353	0	1.39091	0	1.0005	0	1.41402	1.93581	0	0	3.06832	0.141155
Chr15_97612166	0	1.0005	-1.0005	0	1.0005	-0.225194	0	1.38809	0	1.96041	0	0.49247	0	0.0762376	-1.0005	1.86519	0	0	1.0005	0	1.41563	0	0	3.06754	0.102369
Chr3_19479814	2.12077	1.0005	2.42742	-1.49308	0.654658	0.628556	0.489717	2.34345	1.18268	2.42831	0.598577	3.16764	1.95499	2.63192	1.25927	2.05212	1.7279	-0.833188	2.54527	2.11841	1.71764	-0.468573	2.35996	3.06704	0.48061
Chr15_10418734	0	0	-0.450887	-0.0743296	1.0005	1.41249	0	1.0005	-1.0005	-1.0005	1.0005	1.3618	-1.0005	1.46362	1.0005	0	1.68777	2.1005	0	1.0005	0.512644	-1.0005	1.61621	3.06535	0.12591
Chr13_79286763	0.255734	0	1.0005	0	0	1.0005	0	1.0005	0	1.0005	0	0	1.41249	1.0005	-1.0005	1.41356	0	2.62084	0	0	-1.99421	-1.0005	1.5882	3.06534	0.143284
Chr11_61456395	0	0	0.653703	-0.399075	0	2.02736	1.0005	1.64221	0	0.165241	0	2.1487	0	-0.0117763	-1.0005	1.66283	0	1.54974	1.41528	0	1.99066	0	0	3.06514	0.125322
Chr5_95845746	2.12338	1.99758	1.90261	0	2.97121	1.0005	1.58241	-1.58817	1.61278	1.51101	1.41345	2.12531	2.2076	2.11771	1.71176	1.5918	-1.38809	1.85388	1.80824	1.35536	1.4827	0	2.77057	3.06414	0.295236
Chr5_94307055	0	0	-1.0005	1.40137	1.70039	1.0005	1.0005	0	-1.0005	0.381783	0.57701	0	-1.72363	0	0	-1.4145	0	1.0005	1.0005	0	1.37603	0.245777	2.65522	3.06381	0.14497
Chr11_59200704	1.4098	3.16815	-0.518373	1.37328	1.95479	1.08177	-0.169444	1.96211	1.63479	1.85691	1.65109	3.22407	1.0005	2.06125	2.16419	1.8924	1.0005	2.33052	2.23749	1.62744	2.83584	0	-0.090086	3.0634	0.387865
Chr18_8779710	1.0005	1.0005	1.0005	0	1.3211	0	0	2.68267	0	1.36474	0	-1.0005	0	-1.70313	1.30654	1.0005	1.18376	1.52738	-1.0005	0	-1.0005	0	-1.38809	3.06292	0.138265
Chr2_16555971	0	1.0005	1.40553	0	0	0.870553	0	1.0005	0	0	0.43258	1.0005	0	1.0005	-0.0882166	1.52085	0	1.26592	1.0005	1.0005	2.55836	-0.156176	0	3.06281	0.145352
Chr8_11005493	0	3.0982	0	1.0005	0	1.41505	0	0	1.0005	-1.0005	1.40372	1.0005	0	0.878346	1.0005	-1.41502	0	1.0005	-1.0005	0	1.3045	-1.0005	1.0005	3.06154	0.169688
Chr15_42617985	2.14561	1.0005	-1.3972	-0.0526317	1.0005	1.0005	-1.63215	1.41287	0	1.0005	1.0005	1.36106	1.90609	1.37173	1.34285	1.73398	1.89165	1.0005	-1.0005	1.18907	1.84946	1.3142	2.6203	3.06136	0.201039
Chr17_31857774	0	1.0005	0	0	0	0.413325	1.0005	0	1.0005	1.82687	0	1.0005	-1.0005	1.26702	1.0005	0	0	1.44923	0.615345	0	0	0	1.0005	3.0612	0.13551
Chr9_93615952	0	1.52931	1.0005	0	1.0005	1.0005	-1.0005	1.0005	1.0005	-0.507739	1.0005	0.673305	0	1.0005	0.156176	0.944929	0	1.68094	0	1.64212	1.72461	0	1.0005	3.06083	0.103852
Chr1_84098335	0	0	0	0	1.0005	0	1.0005	0	1.0005	-1.0005	0	1.0005	0	0	2.41109	2.28498	0	0	0	1.0005	0	0	0	3.06075	0.102335
Chr16_1701362	1.72986	1.6826	-1.79236	1.41318	1.3776	1.0005	1.7249	1.40137	-1.67567	1.70034	1.99507	1.35978	1.40695	1.93672	1.0005	0.485637	1.0005	1.46672	3.16161	1.0005	1.86925	1.67985	1.77784	3.06015	0.331152
Chr3_64829971	0	1.0005	1.51337	1.0005	0	0.0428353	-1.0005	1.0005	0	0.681076	0	0	0	1.0005	1.67131	-1.0005	-1.0005	1.0005	0	-1.0005	1.6512	0	1.17751	3.05908	0.0794366
Chr15_46575876	1.29554	1.57607	2.28021	1.63515	1.62128	1.67156	1.11101	1.79188	1.84705	1.28381	-1.71147	1.9196	1.30529	0.175414	1.7043	3.45858	1.0005	1.54588	-0.88949	0.18711	0.489401	-0.450595	1.31812	3.05858	0.315697
Chr1_134850477	1.37328	-0.970251	2.3017	1.0005	1.35961	-0.800912	1.46432	2.35732	1.93482	2.22074	0.706345	2.33102	0	0.272491	-1.37987	0.673368	1.41249	1.91	2.06243	3.10497	2.25892	0	1.67207	3.05855	0.410542
Chr9_50385501	0	1.0005	1.82783	1.0005	0	1.46281	1.40553	0	1.4098	1.62679	1.0005	1.16354	0	2.22856	0	1.0005	0	-0.0559958	-1.0005	0	-0.0156003	0	0	3.05674	0.0956401
Chr2_2764736	1.0005	0.352219	-0.703542	1.6973	1.39192	1.80348	1.63506	-0.621527	1.71858	2.33221	2.21452	-0.706755	0	0.174733	1.91232	2.9628	1.37603	1.73196	1.61333	1.63517	1.64634	-1.0005	1.41516	3.05591	0.298399
Chr1_147216453	1.0005	2.16129	1.01247	1.30069	1.358	1.40137	2.2121	1.92991	1.67544	2.32133	1.96144	1.99451	1.41367	0.135248	0.240083	-0.473176	1.41249	1.85686	3.01773	0.850601	2.35397	-0.53854	-0.16398	3.05461	0.333065
Chr6_156545912	0	0	0	0	1.0005	0	-1.0005	0	0	1.0005	0	1.0005	0	0	1.41402	1.6602	0	1.0005	0	3.04485	-1.0005	0	0	3.05353	0.250149
Chr2_112430955	0	1.0005	-1.41563	1.0005	0	1.6573	1.0005	1.0005	1.0005	1.0005	1.0005	0.617716	0	1.03468	0.113554	0	-1.0005	1.80977	1.0005	1.0005	1.30927	0	1.29408	3.05336	0.120522
Chr13_109305333	0	0	1.27179	1.0005	0	0	-0.25299	1.0005	1.36893	1.79311	0	1.41192	0	2.17751	1.36565	1.0005	0	1.24332	1.0005	-1.0005	-0.0985723	0	0	3.05281	0.0955536
Chr6_75760558	1.70495	1.0005	0	1.0005	0	0	1.37328	0	0	1.71168	0	-1.0005	0	1.33245	1.0005	0.186625	0	1.14257	0	0	1.0005	0.232502	1.0005	3.05271	0.0973046
Chr2_97846573	0	2.67811	-0.628027	0	0	1.34285	1.0005	0	0	1.98664	0	0	1.0005	0.51522	0	-1.41231	0	1.652	0	1.0005	1.0005	2.11623	0.903809	3.04993	0.135396
Chr18_30019091	0	1.40137	0	-0.232502	0	0.165241	1.63538	-1.0005	1.9573	1.67741	0	1.97775	1.0005	1.40372	0	0	0	1.0005	0	1.0005	1.0005	0	0	3.04939	0.129897
Chr17_38930919	1.0005	3.18848	1.32444	1.22587	0	1.0005	-1.5483	1.0005	0	0	0	0.327986	0	1.40695	0	1.0005	0	1.06031	0	0	1.71853	0	1.40839	3.04715	0.145197
Chr2_2309313	-1.0005	0	0	0	0	0	0	0	0.215046	0	0	0	0	0	0	1.41084	3.19043	1.0005	0	0	0	-1.38809	-1.91908	3.04671	0.175218
Chr4_20054382	0	2.05242	1.31749	1.25374	0	1.91201	0.492426	1.58897	2.23008	2.18904	1.06527	2.09426	1.0005	2.07645	1.98607	3.42609	0.277361	1.97654	1.96047	0.136546	1.89816	-1.0005	0.528236	3.0458	0.355268
Chr15_124779812	0	0	1.0005	0	2.83526	1.0005	0	0	0	0	0	0	-1.0005	0	0	1.0005	-1.0005	0	0	1.0005	0	0	1.40591	3.0453	0.113591
Chr7_35762137	-1.40695	2.14009	1.34285	1.0005	1.5572	0.162987	1.39275	0	1.35764	2.30678	1.41203	1.38476	0	1.89794	2.08056	1.5882	0	1.36855	3.18147	0	2.22525	0	-0.460482	3.04474	0.314816
Chr9_136376743	2.1365	1.94535	1.78489	1.82538	2.26295	2.41432	-1.43946	2.19167	1.30097	2.37637	1.14798	2.08579	2.03883	2.70201	1.71698	2.88791	2.19366	-0.342698	2.44329	1.59601	2.25907	0.867247	2.39968	3.04433	0.364603
Chr9_104043537	0	1.71858	3.09076	0	0	-1.35351	0.295136	0	0.94189	1.12639	1.51457	1.66261	0	-1.0005	0	0.569822	0	1.99841	1.73335	1.0005	-0.424057	1.0005	1.0005	3.04409	0.212976
Chr10_591612	0	0	0	0	0	-1.41203	0	0	0	0	-1.0005	2.49307	0	1.41489	1.0005	1.76956	1.0005	1.10871	0	2.10772	-1.73138	0	0	3.0435	0.109824
Chr14_87656021	0	1.0005	1.4974	0	0	1.0005	0	1.81017	0	1.0005	1.0005	-1.0005	-1.0005	0	0	0	1.8048	1.0005	1.40016	0	-1.0005	0	0.200004	3.04307	0.0962312
Chr6_27559300	0	0	0	-1.0005	1.39605	-1.0005	1.0005	2.02504	1.0005	1.0005	1.0005	0	0	1.21692	0	1.0005	0	0	1.60411	1.0005	0	0	1.0005	3.04284	0.107235
Chr1_247050576	0	1.63764	1.50223	0.22057	0	-0.156176	0	2.25355	1.0005	0	-0.836211	1.0005	0	0.215046	1.0005	1.81064	0	1.0005	0	1.0005	1.0005	0	0	3.04273	0.099862
Chr15_132340811	0	3.10378	1.0005	0	0	1.71159	1.97913	0.22057	1.8423	1.20281	-1.81526	1.36025	0	2.63373	2.13023	1.37793	0	1.79266	0.122514	1.89255	1.4098	0	1.0005	3.04214	0.213878
Chr16_41641482	1.0005	1.64975	0	0.156176	1.0005	1.0005	1.37328	2.08006	-1.0005	1.0005	1.71391	1.0005	0	-1.38185	-1.0005	0	1.0005	0	-1.0005	0	1.0005	0	2.13829	3.04212	0.138079
Chr14_114404143	0	-1.0005	1.19535	2.56532	0	1.0005	0	0	1.0005	1.65891	0	1.0005	0	1.0005	1.41489	1.0005	-1.0005	1.41175	1.35939	1.0005	1.0005	1.0005	0	3.04105	0.0872652
Chr16_53562522	0	0.272491	-1.0005	-1.22566	0	0.61601	0	1.68978	1.72159	0.616779	2.21479	1.41336	1.0005	0	1.0005	0	0	1.6944	3.0636	1.0005	1.52319	0	0	3.03954	0.21204
Chr8_51104206	2.38513	2.4785	2.86426	1.72585	2.73803	1.91518	2.34239	2.91618	1.7808	2.27402	-0.00576905	1.44591	2.86097	2.30814	1.70205	2.28134	2.44462	1.71144	1.82445	2.06594	2.22502	0.532112	2.69319	3.03947	0.3343
Chr13_74965984	1.0005	2.84582	1.5736	1.69821	0	1.0005	-1.41563	0.156176	0	1.66633	0	1.73415	0	1.41498	1.0005	1.41563	0	1.21906	1.70539	0	1.40245	0	0	3.03827	0.165609
Chr2_119114148	0	1.71583	1.66681	1.72049	1.64679	1.69949	0.0102185	0.277361	1.39405	1.90667	1.18492	0.453373	1.0005	2.40358	1.96768	1.1777	1.41249	3.13837	2.26707	1.86778	1.40397	1.0005	1.98634	3.03778	0.350216
Chr6_37233723	2.43399	1.39633	0.165836	0.894793	2.21422	1.86225	0.670225	-0.520747	2.4103	2.11612	-0.0879226	2.14285	0.815135	2.29322	1.64161	2.30974	2.24803	2.35891	2.32541	1.78217	0.443946	1.08798	3.2964	3.03618	0.290207
Chr5_13921458	1.40468	2.212	1.97542	1.95456	2.03814	-1.08108	1.89042	1.85482	2.08706	0.794583	2.31139	2.43894	1.0005	1.87562	2.46095	3.29973	2.15628	0.935238	2.42647	1.82328	-0.5286	1.0005	2.36142	3.03615	0.38844
Chr1_76669027	1.3211	1.67724	1.31952	1.0005	1.0005	1.41563	1.72159	2.54081	1.0005	1.69314	1.39134	1.3519	1.0005	1.70548	0	1.57016	-1.39827	0	1.0005	1.0005	2.11205	0	1.0005	3.03584	0.21671
Chr8_9526932	0	1.41563	0	0	0	-1.0005	1.47439	-1.0005	0	0	1.40903	1.0005	0	1.0005	1.0005	1.54512	1.0005	1.4145	0	2.49256	-0.488705	0	0	3.03381	0.0887052
Chr1_203221542	1.41249	1.64649	0.884781	-0.911875	1.0005	2.33351	1.39218	0.185234	1.41429	2.16176	1.86395	2.09995	1.34285	1.96918	-0.879592	3.2521	1.38326	0.612768	1.75886	-0.451902	2.54459	0	1.6144	3.03377	0.303729
Chr9_6069695	0	1.41563	0	0	0	1.72867	-1.0005	1.0005	1.0005	0	1.0005	-0.534731	0	1.70453	-1.0005	0.215046	0	0.830837	0	1.1062	1.98667	0	1.0005	3.03356	0.0993712
Chr9_45329192	0	0	0	0	0	1.0005	1.0005	1.0005	1.0005	1.0005	0	-1.0005	0	1.0005	2.40122	-1.0005	0	0	0	1.0005	-1.0005	0	0	3.03253	0.116638
Chr5_59474966	-1.0005	-0.737555	3.2799	-0.3068	0	1.39914	1.73285	1.38809	2.11022	1.52934	1.92382	1.69096	-1.0005	2.17285	1.39192	0.340772	0	2.11537	1.66408	1.25084	1.89598	1.41145	0	3.03177	0.251494
Chr2_53909317	0	0	1.44053	1.0005	0	1.0005	0	0	0	0.447258	1.6349	1.68757	1.0005	0	0	0	0	0	1.0005	0	1.0005	-1.0005	0	3.03017	0.0921273
Chr2_117102840	1.81461	1.73169	1.36357	1.0005	0	-0.117917	0.216642	1.32689	0.961235	1.14901	1.40411	0.647841	1.22881	2.35246	-1.40319	1.0821	1.3142	2.50913	1.15156	1.0005	-1.03027	1.0005	0	3.02957	0.210201
Chr2_23150249	-0.156176	0	1.59419	-1.0005	0	0	1.35582	-1.40614	1.0005	1.40695	1.4081	-1.0005	1.0005	2.12042	1.0005	1.93531	1.0005	1.0005	-0.853317	0	2.46379	1.0005	1.0005	3.02951	0.123247
Chr1_243994524	2.54431	1.95917	2.99046	-1.70532	2.38304	1.40468	1.90168	2.13505	2.01776	2.44706	2.068	2.22756	1.70954	1.24943	1.68466	1.48531	2.80176	0.730904	1.97354	0	2.38837	1.54764	3.08265	3.02736	0.324995
Chr13_146636477	1.71832	1.0005	2.12036	0.336418	1.76751	0.21741	1.3163	2.42772	1.78991	2.18469	0.913615	1.57864	1.0005	0.960712	1.66411	3.03278	1.71705	1.67453	2.16105	1.51604	1.52461	1.98454	-1.0005	3.02551	0.359759
Chr13_146897617	0	3.00689	-1.0005	0.0228158	0	0	0	1.0005	0	0.443379	1.0005	1.17116	1.0005	-1.71772	1.41563	0	0	1.61078	-0.422439	1.0005	0.0461619	0	1.35939	3.02537	0.184813
Chr14_120318312	1.0005	1.0005	2.29968	1.0005	1.69382	0.208865	-1.40467	1.59933	1.67248	0.781151	1.3808	1.38448	0	1.41498	0	0.0602747	1.40468	3.23845	1.72717	0	-0.866189	1.0005	1.0005	3.02521	0.255258
Chr2_70066473	1.0005	1.0005	0	1.82545	1.0005	1.40903	0	1.0005	1.0005	1.24833	0	1.73465	0.175414	2.8069	1.38809	-0.0353443	0.200004	0.859538	1.3682	0.480048	2.30107	0	0	3.02311	0.236224
Chr1_2752909	0	0	0	0	0	0	1.39633	0	0	0	1.58077	1.0005	0	0	0	2.37181	0	1.0005	1.0005	1.36657	1.0005	1.0005	0	3.02182	0.125484
Chr14_118815298	1.21357	0	1.0005	1.0005	0	0	0	1.0005	0	1.0005	-0.415936	0	1.87903	0	0	-1.0005	-0.62391	1.0005	1.0005	1.0005	-1.0005	0	2.28679	3.02106	0.115013
Chr2_79280828	0.741389	1.0005	1.66648	1.0005	0	1.3831	1.12444	1.0005	1.41563	1.0005	1.0005	1.66495	1.41521	2.78741	1.0005	1.37794	1.63398	0.691886	1.0005	1.0005	-0.145541	-1.3211	-0.594727	3.02085	0.195527
Chr8_2655412	0	0	1.0005	0	0	1.0005	0	0	-1.0005	0	1.0005	1.0005	0	1.0005	0	1.45693	0	-1.0005	2.63227	1.0005	1.0005	0	0	3.01928	0.180693
Chr13_70114223	1.0005	0	0.323628	1.0005	0	-1.36232	0.143229	1.0005	1.0005	1.0005	2.68666	1.0005	1.0005	1.55149	1.72077	1.33776	1.0005	1.29073	1.40137	1.28259	0	1.0005	0	3.01917	0.197015
Chr1_199884268	0	0	1.0005	1.41318	1.0005	0	1.65242	1.0005	1.5193	1.47677	0	1.36707	0	1.0005	-1.0005	1.75706	0	0	0	0	0.0779042	0	-1.0005	3.01889	0.123401
Chr12_49666255	0	0	1.0005	0	0	1.40137	0	-1.0005	-1.0005	1.41386	-1.0005	1.0005	1.0005	1.0005	1.41145	1.94002	1.0005	0	0	1.0005	1.70548	0	1.0005	3.01722	0.0924259
Chr2_15406564	-0.384644	1.23719	1.0005	-1.0005	2.66214	1.26592	1.41073	1.0005	1.0005	1.0005	1.27088	1.0005	1.59145	1.0005	0	1.47635	2.78984	1.29359	0.450961	1.0005	1.81793	1.38809	-0.394328	3.01642	0.287852
Chr2_668122	1.0005	1.0005	1.0005	0	0	0	0	0	1.0005	0	0	0	-0.0743296	0	0	0	3.15625	0	0	0	0	0	-1.71687	3.0153	0.147706
Chr4_66681437	1.0005	0	0.134082	-0.507739	1.41479	1.0005	0	1.0005	1.28852	1.87324	-0.145523	0	1.41145	0	1.0005	1.17751	1.0005	0	0	0	0.0614296	0	1.95646	3.01527	0.118847
Chr13_93439225	1.0005	-1.0005	1.0005	0	1.0005	1.41318	1.0005	1.0005	0	1.0005	0	0	0.496625	1.41563	0	1.0005	1.19537	1.65286	1.0005	1.0005	1.0005	1.0005	1.81668	3.01523	0.121091
Chr9_134571547	1.69917	1.92809	2.56691	2.15469	1.72192	2.26565	-2.34375	2.21974	2.26426	1.9582	0.0014684	1.43503	1.70708	2.09397	0.493257	0.407321	0	2.52335	2.35347	2.98492	1.58672	0	2.01441	3.01506	0.406989
Chr5_18369012	1.0005	1.41563	0	1.72549	1.17751	1.30654	-1.0005	0	0	1.64005	1.38555	0	0	1.40468	0	1.0005	1.0005	1.0005	1.66065	1.0005	1.3211	0	-1.0005	3.01504	0.132432
Chr4_126177391	0	0	0.932749	-1.0005	0	0.674863	1.7297	0	1.0005	0.0328798	1.40553	2.32347	0	2.07023	-1.0005	0.741133	-1.0005	-0.290237	1.0005	0.0672674	-0.457161	1.36565	0	3.01165	0.137896
Chr17_58168362	0	1.0005	-1.0005	1.0005	1.0005	-1.0005	0	0	0	0	0	2.29446	0	-1.0005	1.0005	-1.40137	1.0005	1.0005	1.41429	0	1.0005	0	1.0005	3.01097	0.107613
Chr14_112078894	0	0.772279	3.035	1.0005	0	2.14224	1.41563	1.0005	0	-0.7339	1.711	2.08589	0	0.932365	1.68539	1.5733	1.0005	1.3192	1.32344	1.0005	2.61861	0.656346	0	3.01021	0.24287
Chr5_77777493	0.707851	2.18028	2.32229	1.40468	1.40784	1.97498	1.92612	0.365277	2.12513	1.6903	1.88955	1.58514	0.870718	2.28736	1.65253	2.06178	-0.175414	2.72741	-1.15209	1.41563	-0.0826418	1.0005	2.16364	3.0096	0.363344
Chr10_27577000	0	1.0005	1.4052	-0.447258	0	-0.690313	0	0	-0.128038	0	-1.0005	1.40604	0	1.68703	3.06484	1.73036	0	1.0005	-1.0005	1.72755	-0.502229	0	0	3.00861	0.154116
Chr3_101057931	0	1.0005	0	1.6826	0	0	0	0.200004	0	0.560336	1.0005	1.21023	0	0.403042	-1.0005	0	0	0	2.5754	1.77438	1.72513	0	1.0005	3.00848	0.157281
Chr13_32598051	0	0	-1.0005	0	0	1.72507	0	0	0	0	0	0	0	1.0005	0	1.49464	0	1.41429	0	1.2321	1.46118	0	0	3.00794	0.0878489
Chr14_32572200	0.1391	1.9763	2.11051	1.73138	2.59524	2.39967	1.67521	-0.701198	1.68613	2.02639	1.02702	1.9176	2.22663	-1.31231	-1.40695	2.24832	2.01954	1.23308	1.77878	0	2.27127	-1.39405	2.57243	3.00746	0.257023
Chr9_72813696	0	0.156176	0	1.62863	0	0	0	0	1.41429	-1.41345	0	1.58777	1.0005	2.15772	0	1.4117	0	0.576601	1.30529	-1.0005	1.48987	0	0	3.00724	0.128088
Chr9_139484023	1.4098	0	1.0005	0	1.0005	-1.0005	0	0	0	0	0	1.0005	0	1.0005	1.0005	1.0005	1.0005	1.41466	0	-1.0005	2.23301	1.0005	1.41563	3.00679	0.0498866
Chr6_152913275	2.12786	2.36398	2.71385	2.05311	1.95379	1.94495	0.948656	2.5609	-0.0542918	2.06428	-0.258238	2.0182	1.71218	2.1051	-0.750078	2.59244	1.0005	2.36496	2.64021	2.9203	0.887919	0.482703	2.39787	3.00663	0.404614
Chr6_128686590	0	0	1.64837	1.0005	1.0005	1.39501	1.0005	0	0	1.0005	0	-0.716922	1.41563	1.64221	0.828937	1.0005	1.0005	1.36474	1.0005	1.0005	1.83383	0	-1.0005	3.00602	0.124479
Chr4_12481947	0	0.218223	-0.0672674	1.711	1.0005	0.801564	0.842619	1.19604	1.0005	-0.752616	-0.37213	-0.182916	0	1.17121	1.40695	0.943111	0	2.13406	1.3344	0.717222	2.24735	0	0	3.0052	0.165833
Chr7_80572797	1.41249	1.0005	1.30288	1.0005	2.12896	1.93519	1.0005	1.0005	1.41563	2.19039	1.18257	1.91154	1.0005	1.80403	1.0005	1.24107	1.9235	2.03123	2.03372	2.82261	1.90529	0	1.72113	3.00157	0.387883
Chr13_200362866	0	0	0	0	1.0005	-1.0005	0	1.0005	0	1.0005	1.0005	0	-0.42644	0	-1.0005	1.0005	0	0	0	1.40695	1.59837	0	2.37389	2.99903	0.156606
Chr14_13740165	1.0005	1.0005	1.0005	1.0005	0	0.573356	1.34285	2.69271	1.29828	1.9201	1.91457	1.72609	1.0005	1.95913	1.86774	1.25084	1.0005	1.0005	1.0005	1.0005	2.28688	1.0005	0	2.99777	0.224971
Chr7_97832380	0	0	0	-1.0005	0	0	0	0	0	1.0005	1.57536	1.99696	0	1.41318	0	0	0	1.0005	1.0005	0	1.41073	0	0	2.99688	0.0588086
Chr9_91663880	0	1.0005	1.99926	0.966202	1.48118	1.57931	1.6973	2.10897	1.34285	0	2.50575	2.01679	1.6653	2.15097	1.33352	1.72601	-1.0005	1.3163	1.71597	1.14964	1.0005	2.30416	0.470731	2.99677	0.194085
Chr15_46058543	1.0005	0	1.33352	-1.41145	0	-1.40695	-0.577447	1.0005	1.72883	1.31694	-1.0005	1.91807	0	1.69989	0	1.7784	0	0.836487	1.4103	-0.318015	1.89845	1.0005	0	2.99663	0.188912
Chr15_62446452	0	1.18967	1.89239	-0.277361	1.0005	1.0005	1.97233	1.0005	-1.0005	1.0005	-0.786127	2.08376	0	0.543213	1.0005	1.80174	1.38809	0	2.11014	0	1.41825	1.28259	1.0005	2.99574	0.157484
Chr1_142026462	1.0005	0.467652	1.0005	-1.38185	1.0005	1.0005	1.21357	1.0005	-1.0005	1.62939	-0.580012	0	0	0.942552	-0.37213	1.0005	1.0005	1.51161	0.516847	1.41099	1.41528	1.0005	0	2.9955	0.123264
Chr18_44459244	1.36565	1.73978	2.11317	1.0005	1.87245	2.20539	1.0005	1.84773	1.39827	1.85886	1.41479	2.08204	1.0005	1.0005	-1.02874	1.67884	1.81536	-0.199741	2.41446	3.1233	-0.211869	1.40859	2.54366	2.99474	0.398975
Chr14_29172686	1.0005	1.0005	-1.0005	-1.0005	1.82621	-1.0005	1.0005	1.0005	-0.300434	-1.40262	0	1.40223	0	1.39192	1.51577	1.93403	1.0005	1.41219	-0.515407	1.0005	2.15341	1.0005	1.34285	2.9944	0.224338
Chr5_49718967	1.0005	1.90384	1.57539	1.39648	1.38264	1.54579	1.41145	1.0005	0	1.41402	1.0005	0	-1.0005	0	0.3068	1.82803	1.61813	0	1.0005	1.34078	0.887932	0	1.723	2.9929	0.166268
Chr7_24059063	-1.0005	1.0005	0	1.0005	1.0005	0	0	0	1.0005	1.0005	0	1.69032	-1.0005	3.13962	1.0005	1.0005	0	0.917327	1.32689	1.41489	1.40553	1.0005	0	2.99236	0.170936
Chr11_18093534	0	-0.200004	0.883605	0	0	-0.3068	1.0005	1.28029	0.182916	2.70517	-1.4145	1.41045	0	-0.533654	0	2.20771	0	-1.0005	0	1.35152	0.431205	-0.3068	0	2.99136	0.16513
Chr14_115107427	0	-1.0005	0	0	0	-1.0005	1.0005	-1.0005	0.897268	0	1.0005	-1.0005	1.0005	1.70529	0	1.31508	0	2.17507	0	0	-0.976607	0	1.0005	2.99084	0.128384
Chr16_4198125	0	0	1.0005	0	0	0	0	0	0	0	0	-1.0005	0	0	1.0005	2.36909	0	1.0005	0	3.02201	-1.0005	0	0	2.98894	0.254424
Chr13_44737358	1.0005	1.31226	1.64548	0	0	-0.00569431	1.64489	-0.225194	0.140721	0.687358	2.18047	1.41498	0	-0.767141	0.211862	2.61722	0	-1.12426	1.58606	-0.427262	1.98314	0	1.15787	2.98887	0.260857
Chr6_2373617	2.29719	0	0	1.14783	1.0005	0	-1.0005	0	0	0	1.0005	0	0	1.0005	0	0	1.0005	0	0	0	1.0005	0	0	2.98874	0.0887324
Chr4_112767978	0	-1.0005	1.0005	0	0	1.0005	1.0005	1.0005	0	1.0005	0	1.0005	0	1.0005	1.0005	1.0005	0	1.41563	-1.0005	1.0005	1.73234	0	-1.0005	2.98697	0.0637005
Chr3_37642934	1.0005	0	1.3954	1.0005	0	-1.71979	1.65487	1.35494	0	1.0005	1.0005	1.36203	0	1.0005	1.22164	1.10524	1.0005	1.65862	1.41466	1.0005	-0.567966	-1.0005	0	2.98654	0.134514
Chr15_137006782	1.53345	1.72382	2.2749	0.640316	1.40319	-1.62071	-0.198089	1.64425	0.855079	1.85278	1.4145	2.9466	0	1.51013	0.0365392	0.844979	0	2.03072	-1.2503	1.39229	1.49612	1.0005	1.26592	2.98609	0.32863
Chr3_90478258	1.0005	0.519957	0	1.0005	0	-0.186911	2.90872	0	1.32689	1.71361	1.72497	2.00166	1.0005	1.91718	1.38415	1.71802	1.4098	1.0005	-0.731164	0	0.828356	0	0	2.98157	0.235992
Chr12_48184760	-0.76493	1.0005	1.41458	1.0005	2.96392	0	1.0005	1.34285	1.72637	2.0594	0	1.5589	1.57459	1.41498	1.0005	1.32819	0	2.32076	1.31173	1.3916	2.22093	-1.0005	0.0996423	2.98138	0.344102
Chr2_143910250	1.0005	1.0005	0.92892	1.98107	1.75613	-0.133321	1.34285	2.33321	1.28766	2.5721	2.05844	0.749352	1.0005	2.12606	1.3478	3.25577	1.0005	2.00108	1.69989	-0.317288	0.209483	1.0005	1.8013	2.98107	0.407782
Chr13_6264957	0	0	1.41563	0	0	0	1.59084	1.0005	1.0005	0	0	-1.0005	1.41318	1.0005	1.0005	-0.0614296	1.0005	1.0005	-1.0005	0	1.19709	0	0	2.98054	0.0714402
Chr16_68623984	-1.34285	1.3045	0.103057	1.38809	1.0005	0.165241	-0.908697	1.60266	1.7162	1.41533	1.41505	-0.546871	0	1.99002	0.282713	2.87193	1.0005	2.42036	1.40936	1.09258	1.74132	1.0005	1.60675	2.98045	0.275605
Chr5_22532375	1.41563	1.0005	1.65328	1.0005	1.0005	2.85341	0	1.0005	-1.0005	1.3498	1.0005	1.73427	1.0005	1.36389	1.7508	-1.04031	0	1.0005	0	1.0005	0.147646	1.0005	1.0005	2.97921	0.20475
Chr14_83605240	0	0	0	0	0	1.811	-1.0005	0	2.33594	0	1.0005	1.0005	0	1.0005	1.0005	1.79736	0	1.26262	1.39293	0	-1.0005	0	0	2.97786	0.173361
Chr15_57956928	1.60279	1.0005	1.0005	1.40468	1.86589	0	0	0	0	-1.0005	1.0005	0	1.59048	1.0005	0	1.0005	2.07278	0	0.267984	1.0005	1.39782	0	2.73088	2.97677	0.262574
Chr7_100890962	0	1.0005	1.41402	1.0005	1.0005	0	0	0	0	2.25132	0	-1.0005	0	-1.37931	1.0005	1.46415	0	1.0005	2.64429	1.0005	1.41563	-1.0005	0	2.97663	0.187901
Chr13_3151444	2.09415	1.28603	-0.388982	1.9783	-0.277361	1.71414	-0.564879	-0.587785	2.30922	2.31877	1.62569	2.32067	1.0005	2.40439	1.87707	2.90849	1.82879	3.21719	-0.140523	2.86681	-0.41233	1.41563	2.06876	2.97437	0.403164
Chr2_68560154	1.0005	-0.225266	1.40501	0.791675	1.83262	1.73207	1.0005	1.71171	2.0341	2.3204	1.72792	1.0005	1.37603	2.20488	-1.00443	1.40203	1.0005	2.00131	2.93995	1.3697	2.03696	1.60127	1.72113	2.97422	0.329819
Chr15_34253769	1.0005	1.0005	0	0	1.41505	-0.0882166	0	2.13688	1.0005	0	1.0005	0	1.0005	1.0005	1.35909	-0.156176	1.36565	1.41298	1.0005	1.0005	1.40695	2.00043	1.89342	2.97068	0.209941
Chr9_44257116	0	-1.0005	-1.41563	1.0005	0	1.0005	1.0005	2.13265	2.1031	1.0005	1.7095	0	0	1.2392	0	1.0005	0	-1.0005	1.0005	0	1.70255	0	1.0005	2.97034	0.0985705
Chr2_66454103	0	0	0	0	1.0005	1.41073	0	0	0	0	1.3808	1.20333	1.0005	1.0005	0	0.746926	0	1.7947	0	1.41392	0	0	1.0005	2.96988	0.0698865
Chr14_41387099	0	0	1.0005	1.0005	0	1.39134	3.0743	0	0	1.0005	-1.96405	-1.21481	0	1.71517	1.0005	-1.0005	0	1.0005	0	1.22381	0	1.0005	0	2.96906	0.196006
Chr9_66677124	0	1.72049	0	0	0	-1.0005	1.72098	1.41466	0	-1.0005	0	1.0005	0	2.10786	1.7289	1.65823	0	-1.0005	0	1.0005	0	0	0	2.96902	0.136365
Chr15_50390738	0	0	-1.0005	1.0005	0	-0.481081	1.41563	1.0005	0	1.0005	1.0005	1.3822	0	1.31971	0	1.85902	0	1.0005	0	1.0005	2.16515	0	1.0005	2.9675	0.139824
Chr7_42632889	1.47354	1.0005	2.15968	1.0005	1.0005	0.189392	1.0005	0	1.0005	0.23598	1.0005	1.36255	1.0005	1.0005	2.6562	0	0	0	0	1.0005	1.72328	0	1.0005	2.96684	0.154705
Chr8_122205539	0	1.60499	1.0005	-1.0005	0	1.0005	1.0005	0	0	1.27524	0	0	0	0	1.0005	0	1.0005	0	0	1.0005	1.41073	0	1.0005	2.96613	0.0853313
Chr12_51231564	1.37328	1.40695	0.849732	1.0005	-1.0005	1.4145	1.64593	2.93785	1.21357	2.31194	-1.36718	1.15054	0.649859	0.106343	-1.41466	-0.92384	0	1.40245	1.0005	1.0005	1.3377	0	1.37168	2.96597	0.25765
Chr1_274310176	0	1.0005	1.0005	0	0	1.0005	1.63141	1.0005	0	1.0005	1.0005	1.0005	1.0005	0.485955	0	0	0	0	0	0	0.694389	0	1.0005	2.96576	0.0479601
Chr2_80520524	1.0005	1.0005	2.6302	-0.175414	1.0005	1.53803	1.91091	1.62625	1.40137	0.189193	1.0005	1.60467	0	0.862715	1.0005	0.159079	0	1.0005	-1.09204	0.227235	-1.0005	0	0	2.96539	0.145343
Chr16_52203903	0	0	1.0005	0	0	0.347725	1.08683	0	0.200004	1.7001	1.40816	1.0005	0	-0.0954189	1.0005	-1.0005	1.0005	1.67978	1.0005	0	0.0404698	0	1.0005	2.96537	0.145294
Chr1_217897872	0	1.23485	1.0005	1.39633	0	-0.263167	-1.0005	0.475705	2.8563	1.0005	1.3808	0.738094	0	-1.0005	1.0005	-1.0005	0	0	0	0	1.55987	1.0005	0	2.96496	0.163696
Chr3_81162588	1.30881	0	1.39793	1.0005	1.36018	0	0	0	1.0005	1.0005	1.0005	1.0005	1.0005	1.84087	1.0005	1.0005	1.21357	0	1.79717	0	1.0005	1.26592	1.65662	2.9647	0.120446
Chr3_127084086	1.0005	0	1.78657	1.0005	3.14409	0	1.0005	1.61044	1.0005	1.93769	1.72077	1.4548	-0.967008	1.0005	1.3519	1.39134	-0.204258	1.59471	1.68777	1.98359	1.0005	0	-1.59666	2.96464	0.250975
Chr7_101404216	0	1.0005	1.98395	1.0005	0	-1.3746	-0.102885	-0.300434	-0.100759	-1.0005	0	1.0005	0	1.72553	1.95845	1.93698	0	0.104471	1.57843	0	-1.0005	0	0	2.96377	0.121366
Chr6_65336710	1.0005	1.0005	0.880457	1.41367	1.0005	1.0005	1.0005	1.0005	1.28259	3.39427	1.01461	1.0005	0	2.10957	1.46339	1.41548	0	1.19683	1.62746	0	1.66815	0	1.38603	2.96369	0.233907
Chr1_161546642	0	0.840151	-1.0005	1.72867	0	1.97899	1.4098	0	0	1.93734	1.56357	1.0005	1.0005	-0.30704	0.543979	1.44615	1.70019	1.78089	-1.0005	0	0.940175	0	1.0005	2.96313	0.131749
Chr9_85523574	0	0	1.41402	1.34285	0	1.72045	1.39633	1.00339	1.0005	2.23369	-1.39753	1.14533	0	1.34285	1.0005	1.74157	1.0005	1.0005	-0.586733	0	1.5923	0	0	2.96243	0.178154
Chr8_46679112	0.7278	1.69253	1.60536	1.95267	1.61386	1.55297	0.373501	1.7227	1.7227	2.51429	1.69443	1.9928	1.80961	3.24653	1.71569	2.09102	1.85139	3.51894	1.36269	1.0005	1.25279	0	1.98672	2.96107	0.352486
Chr6_54850540	-1.0005	0	-1.39275	0	-1.0005	1.57592	2.17557	1.0005	0	0.711073	1.61205	1.0005	0	1.92991	0.711605	-1.0005	0	1.0005	0.7278	0	-0.705467	-1.0005	1.0005	2.96005	0.13884
Chr8_118676062	1.41318	1.0005	1.72779	1.0005	1.0005	0	0	1.0005	0	1.0005	1.0005	1.0005	-0.593416	0	1.0005	1.0005	1.36394	1.19416	1.0005	0	1.4102	0	0.713514	2.95993	0.143623
Chr2_5996572	0	1.0005	0	1.0005	0	2.03174	1.0005	0	1.41249	-0.0940725	1.40411	1.35682	0	2.06988	2.94969	1.19619	0	1.0005	1.65971	-1.88292	1.98079	0	0	2.95846	0.200293
Chr4_19122247	1.0005	0	1.0005	2.50072	0	0	1.0005	1.91413	0	1.0005	0	1.70729	0	-1.0005	0	0	-1.0005	1.40859	0	0	1.39877	1.0005	0	2.95723	0.0979934
Chr15_28047670	0	1.0005	-0.0642163	1.0005	0	0	-0.598252	0	1.37931	-0.0328798	1.41073	1.41502	1.0005	2.00191	0	1.66019	1.41249	2.62815	1.87354	1.0005	0.330057	0	1.0005	2.95634	0.237841
Chr14_89905384	2.2894	1.0005	2.04212	0	1.0005	0	0	-1.0005	0	1.39827	0	-0.567534	1.75157	-0.156668	0	-0.0136051	1.92129	1.04271	0	1.0005	-1.39405	0	1.37024	2.95481	0.183588
Chr15_26631593	1.0005	0	1.41219	0	0	1.0005	1.38809	2.17316	0	0	0	1.0005	0	1.91745	0	-0.337474	0	0	0	-1.40695	0.534826	1.34285	1.0005	2.95469	0.135429
Chr9_78239653	0	1.33942	0.238014	0	0	1.60613	0.497864	1.2821	1.92948	-0.909513	1.0005	2.94957	0	1.39467	1.57251	1.06682	1.0005	1.58228	-0.162105	1.0005	1.0005	1.0005	0	2.95457	0.221772
Chr12_23263760	1.0005	-1.0005	1.72925	0	0	1.24614	-1.0005	0	0	0	0	-0.0217546	0.200004	1.67554	0.376806	-1.41332	1.0005	-0.285192	1.82277	1.39151	-0.50504	1.4098	1.58244	2.9542	0.140022
Chr15_39040750	0	0	-1.39032	0	0	1.70168	0	-1.0005	0	1.66722	1.0005	1.0005	0	-1.35351	1.14151	1.60825	0	0	2.1944	0	0	0	0	2.95364	0.190595
Chr4_11211228	1.0005	0	0.545387	0	0	-1.0005	-1.0005	2.94498	1.4098	-0.171199	1.0005	1.0005	0	1.35418	1.39192	1.7336	0	1.0005	-0.0770247	0	1.0005	0	0	2.95206	0.162144
Chr15_139366259	1.0005	0	-1.0005	0	1.36106	1.73053	1.32819	-1.0005	0	0.642948	0	1.5959	0	0.823284	1.0005	1.03327	0	1.57984	1.39332	1.64038	2.84677	0	0	2.95158	0.118926
Chr9_108922863	0	0	-0.0940725	1.0005	0	0	1.0005	1.0005	1.38809	1.0005	-1.0005	1.69253	0	1.41563	3.01588	1.3379	0	1.0005	1.0005	-0.0973013	-1.41473	0	1.0005	2.94996	0.159447
Chr4_103924230	0.605516	1.0005	1.60712	-1.72049	2.156	-0.604665	1.26553	1.41563	1.85555	1.50927	1.71401	1.81788	1.9732	1.06167	0.0830458	0.928397	1.0005	1.79172	1.53276	2.99804	0.363504	1.36565	1.92856	2.94894	0.45731
Chr14_69874469	1.66679	0	0	0	1.69842	0	0	1.41563	0	1.35939	0	0	-0.598157	1.0005	1.0005	0	1.0005	-1.0005	0.175414	1.0005	0.369411	1.41145	1.99155	2.94864	0.199616
Chr13_60458658	1.0005	0	0	1.0005	2.11782	0	0	0	0	0	1.0005	0	0.314363	0	0	1.0005	-0.37213	1.0005	0	0	0.809056	0	2.90756	2.94827	0.212549
Chr12_15043819	1.37328	0	-0.0266785	0	0	1.0005	1.0005	0	0	0	0	0	0	-1.0005	0	2.02549	0	0	0	2.68629	-0.0145104	0	0	2.94779	0.186357
Chr11_60503073	1.0005	2.7771	-1.0005	0.647132	0	1.41479	0	1.0005	1.37328	-0.239181	1.0005	0	1.0005	0.88746	1.0005	1.0005	0	0	1.0005	0	1.0005	1.0005	0	2.94728	0.147043
Chr6_67656753	0	0	1.40137	0.483244	0	1.0005	1.25084	1.0005	0	1.0005	0	1.0005	0	-1.0005	0	1.0005	0	0	0	-1.0005	1.0005	-0.0940725	0	2.94635	0.0741546
Chr14_11738382	1.0005	2.14004	2.12596	-0.354125	0	-0.590537	-0.0500457	1.95811	1.27912	2.09328	1.41287	1.40859	1.0005	1.18323	1.61308	1.99971	0	2.46127	2.72838	1.93104	0.578301	1.0005	0	2.94442	0.303713
Chr7_117817316	0	1.0005	2.66638	1.0005	0	2.38356	1.41402	1.97351	1.93183	-1.07071	1.90033	1.81508	0	-1.41505	1.41073	1.55781	0	1.59435	3.07828	1.0005	-1.0228	-1.13801	0	2.94207	0.278089
Chr9_130937983	1.21945	1.28419	1.41538	1.41563	-0.0672674	1.41563	1.0005	1.0005	1.40695	1.90208	-1.0005	1.71834	1.78254	1.652	1.0005	1.0005	1.6521	1.70855	1.69321	0.0799221	1.01459	1.38809	2.80309	2.94166	0.231528
Chr16_49609586	1.0005	1.40372	2.27677	1.58502	1.35107	-0.275625	1.73362	1.69017	1.71357	-1.39416	1.41073	0.442087	1.0005	1.8579	-1.0005	-0.281358	1.0005	1.681	2.97855	1.2321	2.15382	0	0	2.94072	0.290643
Chr16_34986875	1.68202	1.8103	1.71393	0	1.0005	1.71328	2.20905	1.35682	1.85759	1.45831	1.61078	-1.03403	2.1038	1.9237	1.41563	2.05534	1.62121	2.76133	1.5769	1.0005	1.56271	0	0.264144	2.94047	0.286158
Chr17_1507883	0	0	0	0	1.62299	0	0	0	0	0	0	1.0005	-1.4098	0	0	0	-1.1852	0	0	0	0	-1.0005	3.10286	2.94018	0.195591
Chr1_233238883	-1.34285	1.40016	2.31406	0.268978	2.70414	1.89265	1.60335	2.1503	1.89762	2.13081	0.26025	1.35725	0.596696	0.871967	1.73334	2.37083	-1.71927	-0.125319	2.07215	2.27453	1.74181	0.945	3.19901	2.93954	0.34512
Chr1_72382465	1.98164	0.318519	0.11963	1.13565	2.31968	1.21066	0.987699	-0.375097	1.84678	1.81029	1.80588	2.97329	1.63509	-1.01597	0.744262	2.24361	1.0005	0.462534	-0.763599	1.86386	1.21336	-1.0005	1.19785	2.93861	0.463824
Chr3_3594511	0.980734	1.0005	1.41417	0	2.85961	0.0455961	0	0	1.0005	1.0005	1.0005	1.21357	0.333352	1.0005	-1.0005	0.566286	-0.577447	1.71521	1.0005	1.0005	1.98811	0	-1.06335	2.93803	0.237322
Chr14_12884441	0	1.0005	1.3631	0	0	-1.0005	1.3271	0	1.0005	1.6973	0	1.41551	1.0005	1.66843	0	1.63172	1.0005	0.705818	1.79315	1.20664	-1.0005	0	0	2.93713	0.117883
Chr15_45568766	1.63517	0	1.0005	0	2.55552	0	1.0005	-1.0005	0	-1.0005	-1.0005	0	-0.374661	1.0005	0	1.41203	0	0	1.24881	1.0005	0	0	1.76415	2.9371	0.236904
Chr8_130801026	1.0005	2.16602	1.52918	0	1.0005	0.943845	-0.359931	1.0005	0.751129	1.7292	1.62876	1.92584	1.0005	0.826782	1.7227	2.22739	1.41145	2.35727	1.85565	3.1803	-0.203478	1.0005	1.47254	2.93648	0.353962
Chr13_207890474	1.0005	1.61816	2.13828	1.97953	1.65056	2.5665	0.981544	1.866	1.89649	1.82832	1.71846	-0.573864	1.0005	2.047	2.59542	2.37603	1.0005	2.58369	1.67676	-1.01437	2.24241	-0.632582	1.3589	2.93596	0.291692
Chr18_5398519	-1.0005	1.0005	-0.424057	0	-1.0005	1.0005	1.0005	1.50871	-1.0005	1.0005	-0.437243	1.56246	1.0005	-1.0005	0	1.62742	1.0005	1.0005	1.0005	-1.0005	-0.535685	1.31812	1.41557	2.93502	0.131186
Chr2_135611510	1.0005	1.4098	1.0005	0	0	1.99274	1.32533	2.93328	1.0005	1.4154	1.33398	1.0005	-1.0005	0	1.22248	0	0	1.358	0	0	1.34285	0	1.0005	2.93466	0.216081
Chr1_191963374	1.0005	0	0	1.0005	0	1.0005	1.0005	0	0	1.0005	0	0	0	1.0005	1.40411	2.37802	0	0	0	0.145523	1.0005	-1.0005	0	2.93426	0.0961079
Chr12_20389390	0	1.41563	2.90624	-0.0743296	0	1.77669	-0.22057	-1.41367	1.0005	1.40614	0	1.27198	0	1.0005	0	1.0005	0	1.0005	1.0005	1.0005	1.59674	-0.37213	0	2.93422	0.156247
Chr8_40051628	-1.22819	2.0991	1.91512	1.63509	3.44431	2.36698	1.80896	2.01378	1.41148	2.2017	1.83046	1.54973	-1.03144	2.21468	0.875588	1.9858	2.73542	1.85128	1.93791	1.26592	2.21789	-1.0005	2.2262	2.93421	0.307012
Chr9_4973030	1.95237	1.28852	0.0743296	0	0	-1.0005	0	0	0	1.78136	0	1.21193	1.0005	1.0005	1.0005	1.21605	-1.41145	0	0	-1.0005	1.41533	1.0005	1.8187	2.9341	0.110866
Chr2_45856554	1.0005	1.0005	0	1.0005	0	0	0	0	0	1.0005	1.40468	0	0	1.37793	1.38185	1.0005	0	-1.0005	1.38809	0	1.0005	0	0	2.93405	0.0547706
Chr8_110043879	-0.156176	1.7002	1.72919	1.38185	0.23095	0	1.70742	1.94265	1.72746	1.28852	1.65025	1.18282	0.782325	1.66847	0.46204	0.815397	2.53657	0.52147	1.90159	1.4805	1.93201	1.16972	2.99679	2.93306	0.288818
Chr2_2263169	1.0005	0	0.0984273	0	2.73909	0	-1.0005	0	0	1.0005	0	0	1.0005	0	0	0	1.62942	1.22624	0	0	0	0	1.81591	2.93211	0.219971
Chr13_29297815	1.4098	0.976323	0	1.0005	2.25188	0	0	0	1.0005	1.40695	1.0005	1.0005	2.07943	-0.618511	0	1.57039	0.901521	1.7279	1.0005	1.0005	0	-0.525298	-1.0005	2.9306	0.182519
Chr14_109663126	0	0	-1.0005	0	1.0005	0	1.51347	0	1.0005	0	1.95251	1.0005	0	1.3519	0	0	0	0	0	1.62153	1.0005	-1.0005	0	2.92958	0.0946154
Chr2_77416184	0	0.642466	1.0005	1.0005	1.0005	2.92615	1.36893	1.15636	0	-1.0005	1.36774	1.60442	0	1.72878	1.25989	1.0005	0	1.43283	1.0005	0	0.0609554	0	0	2.92809	0.207619
Chr6_15127946	1.74367	0	0.616958	0	1.08668	0	1.0005	1.40468	1.0005	1.0005	-1.0005	1.0005	0	1.71705	0	1.82343	0.926523	1.71625	1.0005	1.41318	0	0	0	2.92733	0.132553
Chr2_80007408	-1.0005	0	1.0005	0	-0.409131	1.0005	-0.0802483	1.0005	0	1.23257	1.54849	1.2468	1.0005	1.43258	0	-1.0005	1.87994	-1.40628	1.0005	-1.0005	0.343017	0	0	2.92694	0.112371
Chr14_67375676	1.0005	0.156176	1.31119	1.0005	1.0005	1.41318	1.34285	0	2.16778	1.0005	-1.0005	1.80842	-1.0005	0.388544	0.646017	-1.0005	0	1.51569	1.0005	0	-0.735877	0	1.0005	2.92346	0.154886
Chr13_142945853	1.0005	1.0005	2.11586	1.38809	0	-0.200004	1.0005	-1.0005	0	-1.6849	-1.0005	1.39633	0	2.17255	0	1.94219	0	1.53136	-1.41203	-0.499846	0.603987	0	0	2.92312	0.173969
Chr9_52715295	0	0	0	0	0	1.0005	2.25688	0	0	1.0005	1.0005	-1.0005	1.0005	-1.0005	-1.0005	1.41318	0	0.805783	0	1.0005	1.40553	0	0	2.92307	0.0791935
Chr1_89044332	0	0	0	0	0	1.0005	0	0	0	0	0	1.0005	1.0005	1.2392	1.28312	-1.40949	0	1.0005	1.0005	1.0005	1.61855	0.686156	0	2.92258	0.0943434
Chr15_70394534	0	0	0	1.73296	0	1.99935	1.0005	0	0	1.0005	0	0	1.0005	1.73176	0	1.0454	0	-0.27564	-1.0005	-1.72847	2.92207	0	0	2.92048	0.141082
Chr6_58509663	0	-1.0005	0	0	-1.0005	0	0	0	0	0	0	0	-1.40468	0	0	1.0005	2.65651	0	0	0	0	0	0.666015	2.92032	0.0889997
Chr16_54119933	0	0	0	1.0005	0	1.3643	1.0005	0	0	1.82369	1.0005	1.26848	0	0	-1.0005	0	0	0	1.65991	0	0	0	0	2.92011	0.0767951
Chr16_39166124	1.76604	1.0005	1.0005	1.0005	1.0005	1.11213	1.0005	0	0	0	0	0	-1.2545	1.0005	1.0005	1.34285	1.61656	1.0005	1.0005	0	0	1.0005	2.58638	2.91997	0.151201
Chr2_6613019	0	0	1.39229	0	0	0	2.86548	0	0	0	-1.0005	1.0005	0	1.0005	0	-1.0005	0	0	0	0	0	0	0	2.91957	0.127287
Chr5_50635201	1.40468	1.984	2.75706	1.72552	1.0005	-1.41498	1.63375	2.16502	2.20091	2.11495	1.40137	1.40054	1.0005	1.41489	0.0455961	1.0005	0	-1.0005	1.70033	1.0005	1.70422	1.21903	0	2.91815	0.246267
Chr14_124657356	0	0.181386	2.2286	1.0005	0	1.72051	0.186815	-1.0005	0	1.66791	1.41045	1.33767	0	0	-0.0523425	-1.41367	1.0005	1.0005	1.4294	0	-0.134082	0	0	2.91811	0.157838
Chr16_4287611	1.6736	0	1.0005	0	1.0005	0	0	1.0005	0	0	0	1.0005	-0.439516	0	0	0	1.19005	1.0005	0	1.0005	0.699941	0	2.95329	2.91808	0.169137
Chr12_40622334	0	0	0	0	1.0005	0	1.41466	0	1.0005	1.0005	0	0	1.0005	0	2.56566	0	0	0	0	-1.0005	0	0	0	2.91574	0.0580508
Chr1_220986460	1.91467	1.87957	-1.49016	1.71357	1.95699	2.05016	-1.92334	2.40896	1.99434	2.43099	1.27866	2.18147	0	2.44738	1.16474	2.31394	1.72445	1.61077	0.256637	3.07429	2.64833	1.40695	1.9108	2.9154	0.34504
Chr2_120926884	0	1.29554	1.29341	1.34285	0	1.0005	-0.0614296	1.0005	1.64744	1.15527	1.0005	0.0183649	0	0.791978	-0.22057	-0.677038	0	1.27501	1.40016	0	1.54531	1.34285	-1.0005	2.91519	0.107682
Chr7_32408666	0	1.38476	2.27175	1.0005	1.0005	1.70538	1.65422	1.41498	1.40137	1.91374	0.0940725	1.85933	-0.0830458	1.97839	2.21095	2.47726	0	1.99687	2.17709	2.77652	1.50522	0	1.0005	2.91517	0.376067
Chr16_28702392	-1.60719	0	1.66679	0	1.91408	1.0005	0	1.36893	1.0005	1.0005	1.75218	1.24095	-1.50971	0	1.40695	1.24095	1.09245	1.92011	1.46694	1.0005	1.41298	1.41249	3.02142	2.91504	0.293433
Chr12_15567501	0	1.0005	-0.113903	0	0	0	-0.0614296	0	0	0	-1.0005	0	0	0	-1.39633	0.77118	0	-1.40342	0	2.88487	1.41417	0	0	2.91388	0.259754
Chr2_142918181	0	0	0	0	0	1.0005	0	1.0005	0	0	0	0	0	0	0	2.49089	0	0	0	2.48461	1.0005	0	0	2.9138	0.089843
Chr15_55402924	1.63047	1.70809	0	0	2.76162	1.0005	0	0.75365	0	1.0005	1.70538	1.0005	1.0005	0	1.0005	1.11907	1.90778	1.0005	0	0	1.0005	0	2.22414	2.91355	0.291573
Chr5_78393501	-1.0005	0	0	0	0	0.301908	0	0	1.41563	2.0038	1.4081	1.72579	1.30097	1.0005	0	1.41466	-0.0743296	1.15361	1.39869	1.9262	0	-0.399075	0	2.91334	0.157137
Chr1_65400422	1.0005	1.4098	1.26293	1.56859	0	0.549621	1.3163	0.337577	1.41429	1.04888	-1.41489	0	0	1.99761	1.72986	0.658778	0	1.95275	2.87722	1.0005	2.19924	1.0005	1.33544	2.91227	0.257346
Chr17_34642344	1.0005	0	0	0.707468	1.0005	0	0	1.0005	1.0005	1.0005	1.0005	1.65663	-1.0005	1.0005	0	2.08495	0	1.0005	0	1.0005	0	0	-0.0487371	2.91176	0.117759
Chr1_73638807	0	0	0	0	1.35775	0.525298	1.0005	0	0	0	1.0005	1.98337	1.0005	1.0005	1.0005	-0.100759	-1.0005	1.0005	0	0	-1.0005	1.0005	0	2.91091	0.12443
Chr13_200383426	0	1.0005	1.0005	0	1.0005	-1.0005	0	1.0005	0	0	0	0.189392	-1.0005	1.64593	1.0005	1.81598	1.0005	1.0005	0	1.41175	0.867886	1.0005	1.39312	2.91074	0.0803588
Chr14_111521065	0	0	0.156176	0	0	-0.128038	0	1.0005	1.40575	0	1.41203	1.88538	0	1.0005	0	0	1.0005	0	1.0005	0	1.88673	0	1.0005	2.91032	0.0968445
Chr3_33007572	1.38809	1.6719	0.318411	1.94512	2.10429	-1.36017	0.80164	-0.37213	1.98405	2.34209	0.163322	2.79889	1.0005	1.58921	2.44479	1.14033	1.67535	2.27519	2.24427	2.31676	2.37499	0	2.11174	2.91029	0.413682
Chr8_92201637	1.88506	0	0	0	1.0005	0	0	0	0	0	1.0005	0	0.128038	0	0	-1.0005	2.70474	0.548112	0	0	0	0.200004	0.904221	2.9083	0.145124
Chr2_61838608	0	1.65324	1.6881	0	1.0005	-0.0676416	1.0005	0	0	0	1.0005	2.38476	0	-1.0005	1.41466	0	0	1.0005	1.0005	1.0005	0.365068	1.0005	0	2.90821	0.162131
Chr9_98750782	0	0	1.41563	0.508626	0	0	0	1.25195	0	0	1.0005	-1.0005	1.0005	1.89274	0	1.0005	0	2.08454	0	-1.0005	0.107926	1.0005	-0.103204	2.90773	0.118004
Chr4_69273577	1.0005	-0.182916	1.0005	-1.0005	0	0	0	1.89728	0	1.0005	1.39633	1.63222	0	-1.0005	0	1.0005	0	0	1.62092	0	-0.12358	0	0	2.90723	0.0868029
Chr1_92675863	1.0005	0	0.0830458	1.72165	0	0	0	0	0	1.0005	1.34285	1.56417	0	0	1.8525	1.0005	0	0	1.0005	1.0005	0	0	0	2.90697	0.09011
Chr14_37541876	0	0	0	1.0005	1.0005	0	0	0	0	0	0	0	2.6548	0	0	0	1.63375	0	0	0	0	0	2.05287	2.90683	0.125617
Chr1_39199878	0	0	0	1.0005	0	0	1.0005	1.0005	0	1.0005	0	0	0	0	1.65512	1.89807	0	0	0	0	0.0314192	0	0	2.90632	0.0564249
Chr18_31777657	0	0	-1.0005	0	0	1.0005	1.0005	0	0	1.0005	0	1.0005	1.40695	0.0162918	1.0005	0.855624	0	1.15022	0	1.41531	2.07856	0	0	2.90558	0.110242
Chr5_72584516	-1.0005	0	0	1.0005	1.0005	1.39501	-0.580391	0	0	1.41145	0	1.14257	0	-1.0005	1.0005	1.84847	1.0005	1.41219	1.0005	1.25084	1.39405	0	0	2.90467	0.0765657
Chr13_137047043	0	2.22427	1.0005	0.200004	0	0	0	0	-1.0005	-1.0005	1.0005	1.0005	0	1.0005	0	1.56725	0	0	1.34285	-1.0005	-1.0005	0	0	2.90416	0.0836481
Chr6_40427504	1.0005	0.605726	3.21227	0.5681	0	-1.30228	1.87756	1.38857	1.0005	2.10863	-0.245777	2.18034	0	1.41318	0.186911	2.03846	0	1.73045	1.34167	1.5804	1.41145	0	1.0005	2.90413	0.300082
Chr10_591517	0	1.0005	1.0005	1.33601	1.0005	1.73176	1.40137	1.41479	1.0005	0	1.0005	1.0005	0	1.41318	1.0005	2.69206	0	1.0005	1.30097	0.773407	1.74956	0	0	2.90411	0.191315
Chr14_118052106	0	1.0005	1.3746	1.0005	1.0005	-1.99247	1.90983	0	0.563369	1.94799	-0.70396	1.0005	1.0005	0.629636	-0.581453	0.692734	1.40695	2.79153	-1.0005	1.41541	1.37523	0	1.0005	2.90367	0.256083
Chr5_17269649	0	2.26186	1.0005	0	0	1.41249	0	1.0005	0	1.0005	1.0005	1.0005	0	0	1.0005	0	0	0	1.0005	0	0	1.0005	-1.0005	2.90355	0.116064
Chr12_48100206	0	1.0005	1.41521	0	0	1.0005	0	2.53647	1.3142	-0.250333	1.0005	1.33932	0	1.41498	1.0005	1.40823	1.0005	1.0005	1.0005	0	1.0005	-1.0005	0	2.90332	0.139857
Chr6_101085785	0	1.0005	1.0005	0	1.0005	2.28928	0.970768	-1.0005	1.0005	1.30395	1.11998	0	0	2.25652	1.83189	-0.7901	-1.0005	1.63019	1.38898	0	-1.0005	0	1.0005	2.90332	0.152115
Chr9_47782109	1.0005	1.0005	-1.0005	0	0	1.26592	-1.0005	1.0005	0	1.0005	1.0005	1.0005	0	1.0005	1.95649	0.630903	0	0	1.38185	1.0005	-1.0005	1.0005	0	2.90323	0.0989151
Chr2_66225325	1.0005	0	1.0005	1.0005	1.32614	1.9906	-1.38326	0	1.0005	0	1.0005	1.91046	1.27524	2.68508	1.41952	0	1.40137	-1.39633	1.41533	0	1.63517	0	-1.35291	2.90282	0.170045
Chr13_139701486	0	1.0005	1.0005	0	0	0	0	0.0940725	1.84562	1.0005	-1.0005	1.65761	0	0	0	0	0	1.0005	1.76599	0	1.48885	0	1.0005	2.90263	0.116899
Chr3_96385919	0	1.0005	1.41417	0	0	1.0005	0	1.4081	0	1.0005	1.0005	1.4128	1.0005	-0.326165	-1.0005	1.7931	0	0.572421	0	1.41536	2.08367	0	0	2.9017	0.101861
Chr13_119332926	1.0005	-0.359879	0	-0.0743296	0	1.24592	1.90487	0	0	1.57793	1.0005	0	-0.496625	1.0005	-0.485955	1.33273	1.0005	-1.0005	0.693501	0	1.41402	0	0	2.90115	0.093795
Chr9_10459555	1.0005	0.156176	-0.478146	1.0005	0.420601	1.0005	0.934036	1.63566	1.0005	1.0005	1.0005	2.44506	0	1.86829	1.71982	1.0005	1.0005	1.82588	0	1.0005	-0.916556	0	0	2.89996	0.185114
Chr1_331460	1.0005	1.17859	1.0005	1.57838	0	1.41466	1.41563	1.0005	0	0.433338	-1.0005	0	1.0005	2.30517	0	1.71834	0	1.76967	1.56797	1.0005	1.99402	-1.0005	0	2.8997	0.140449
Chr14_82261655	1.0005	1.41402	3.15969	1.6898	0	1.31405	1.0005	1.97392	1.97872	-0.928641	1.69999	-0.799389	-1.0005	2.11257	-1.40695	1.66899	1.17751	1.99072	1.0005	0.637581	-0.0565234	0	-0.522079	2.89871	0.280819
Chr15_59085650	1.30097	1.0005	1.0005	0	0	2.00204	1.0005	0	1.0005	1.44092	-1.0005	1.41548	0	1.61571	2.64281	2.07291	1.0005	1.3824	1.35939	0.343017	0.82705	0	1.0005	2.89852	0.141014
Chr6_63354090	0	0	1.0005	0	0.090086	0	1.0005	2.25606	1.0005	1.54605	0.744225	0	0	1.0005	0.4118	1.40888	1.18817	1.41536	1.30748	0	1.37831	0	1.72919	2.89776	0.151263
Chr15_139148755	1.0005	0	1.73121	1.0005	-1.0005	1.0005	-1.0005	0	2.10222	1.39032	1.0005	2.64326	1.0005	1.0005	0	0.0205389	1.0005	0.238633	1.68544	1.66593	1.25046	0	1.41402	2.89763	0.264616

## Sheet: Top 1K importance_MDG
	B	BH	CA	CL	D	EH	FJ	HB	HD	JHL	JQ	JX	L	LX	MI	MMS	P	PD	SH	SMS	SW	SZ	Y	MeanDecreaseAccuracy	MeanDecreaseGini
Chr14_101415953	-0.451188	3.60635	4.36622	3.23676	1.72962	3.96359	3.33723	3.21887	4.31935	3.82452	3.34678	3.91859	1.97107	4.03501	3.4008	1.4929	-0.0284018	7.54839	4.31105	1.65438	-0.237475	1.01043	1.79521	7.35929	2.00035
Chr14_103972360	2.20517	2.6325	4.23796	3.32166	0.394941	3.24635	2.99142	2.72384	3.03003	3.90526	3.36111	3.94516	1.74791	4.58278	2.75808	1.97588	0.697941	7.66154	4.11935	1.25661	0.109954	1.0005	0.583185	7.53994	1.90037
Chr14_101947301	2.73521	2.76188	3.71135	2.73414	2.66094	3.0206	-0.541763	1.37845	3.1525	4.62861	1.19812	3.82316	1.37328	4.04645	3.19371	1.69217	0.570484	7.30811	4.12105	2.03223	-0.794787	1.9396	-1.77177	7.30721	1.79221
Chr14_106678983	2.18881	3.07963	3.73274	2.26812	-0.179177	3.42701	0.211849	1.22592	4.00411	4.1917	2.29555	3.37983	-0.916355	3.9692	2.89203	4.4982	-0.824724	7.39965	3.95557	3.1608	0.927227	1.73138	-1.55083	7.09979	1.79074
Chr8_96155444	2.67744	2.57373	3.36136	2.90983	3.16426	3.56427	0.0693879	3.32992	2.78105	3.33196	1.8887	6.09058	1.72984	4.28132	3.16358	3.72498	2.60639	3.80841	4.22493	3.11052	-1.21942	1.95126	3.06198	5.82722	1.77468
Chr14_108513544	-3.16568	-0.781457	4.381	0.311581	-1.00206	4.25865	3.61095	3.62475	3.62796	4.48665	3.46666	3.90686	-0.421337	3.7599	4.06392	4.36775	2.49815	6.96991	3.52382	2.79131	-0.875333	2.39631	4.24296	6.88159	1.75322
Chr7_116242759	1.72986	2.56339	4.32903	2.60709	2.81842	3.33304	2.20517	3.06348	2.823	4.34883	4.03954	6.09117	1.0005	3.25541	3.54912	4.04418	2.20207	2.24615	3.8367	0.357365	2.54175	2.00088	2.80188	6.04235	1.67848
Chr7_85866703	2.09595	3.0189	0.941956	2.30251	3.20063	2.21156	2.19924	0.268925	2.81579	3.43578	2.60693	1.19673	1.84978	2.89524	3.13945	3.22329	2.36266	3.06414	3.52552	6.31202	3.41853	1.40468	-0.478255	6.20707	1.56282
Chr3_108433919	2.4081	2.30931	3.96194	2.26213	3.41041	2.95256	2.43028	2.94448	3.39608	3.40099	3.21987	3.79627	2.61322	3.44128	2.09735	1.14261	2.38927	3.79152	3.99966	5.92264	-1.68782	1.39633	3.06984	5.42317	1.44669
Chr14_102851700	1.16352	2.6782	3.55428	2.76374	0.49646	3.401	0.779982	2.93731	3.34464	4.447	3.38077	2.52033	1.51164	4.14643	3.06652	0.883984	1.23831	6.2531	2.97888	0.0134231	1.01055	-0.190145	-0.398353	6.19127	1.38758
Chr7_116798381	2.12308	2.17123	3.14168	1.83333	3.15055	2.35762	-2.70477	2.40457	3.14313	3.60516	2.80809	5.75506	1.61826	2.33843	2.93576	3.57425	1.69917	3.98337	3.35603	2.07123	2.97173	1.0005	2.70353	5.5477	1.34916
Chr9_135708114	1.95126	2.65757	4.00376	3.13703	2.80112	1.97843	2.07587	3.47358	2.82181	3.15263	2.342	-0.137342	2.45112	1.96022	3.47825	5.58789	0.0340164	-0.693208	2.27887	1.50296	4.33426	1.66899	2.73909	5.41857	1.31756
Chr13_187507207	2.47179	3.12264	5.91218	3.01509	3.2137	4.00352	1.35504	3.57526	3.62552	1.89537	-0.00874271	1.45619	3.00987	3.7207	3.60227	3.87526	2.37912	4.90306	2.31593	2.35746	4.41934	1.95126	2.7565	5.98405	1.2598
Chr11_49645017	1.70837	3.64687	2.65866	1.33222	2.09782	0.626513	2.88626	1.19779	2.16269	6.43094	2.5901	2.4642	2.21886	0.653685	3.45612	3.3585	2.40777	3.90057	2.88827	2.63462	2.4355	0.424012	2.85381	6.16868	1.2363
Chr15_138277192	-0.401538	2.50066	2.43854	2.43061	3.04142	2.38268	2.30927	1.56791	2.27366	3.41911	1.35002	5.63286	-1.0005	3.35437	3.27161	3.19195	1.652	2.79531	3.07895	1.60592	4.57272	-0.930928	2.54122	5.87004	1.23527
Chr15_60937422	3.07557	-0.734125	3.40134	1.14234	3.25048	-0.759265	-1.83091	2.88625	3.23195	3.04991	3.19794	5.31824	1.0005	3.18033	2.95208	3.5474	1.70247	3.20379	3.59953	0.573005	3.39403	1.41249	3.3257	5.28318	1.23375
Chr14_16942674	2.60829	3.34019	2.97314	5.0478	2.21924	2.84212	2.40451	2.68001	2.98562	-1.06664	2.71958	2.2037	1.89541	3.24639	1.17674	3.01772	1.41563	3.60617	6.04776	1.80549	3.55808	1.40137	2.37906	5.89809	1.22936
Chr3_106326030	2.31306	3.0521	3.72077	2.60027	3.60908	1.52705	1.15857	2.00403	0.798459	3.87724	2.83034	3.87472	1.32388	3.89167	2.70504	4.17928	0.784915	2.26899	3.76339	5.41254	0.58809	1.11842	1.45799	5.3512	1.19185
Chr6_1456026	1.34817	3.16909	3.62983	1.14476	-1.33914	2.68468	3.0888	2.39265	2.44274	3.98647	2.54771	2.01975	1.49652	-0.785947	2.87125	3.57473	1.0005	5.40272	3.45498	3.14889	3.68132	0.200004	2.19728	5.337	1.17438
Chr3_81200566	2.15735	2.24846	3.48113	2.54234	2.46616	3.15484	3.71334	1.05144	3.04975	3.09337	2.98468	3.26113	-0.803091	3.26629	3.18246	3.72734	2.17315	4.06676	5.83919	3.02793	3.37794	-1.59503	2.22508	5.52539	1.16109
Chr8_123804708	2.42715	4.0195	3.72552	2.51172	3.13752	1.67608	-0.0551993	1.81646	-0.583962	0.784497	3.0805	2.85414	2.29753	2.53255	1.91301	5.60225	2.0656	1.83835	3.89704	2.72269	-0.493526	-0.584563	2.82039	5.18506	1.10815
Chr15_27415749	1.37328	1.99589	3.21466	1.07665	2.82402	-0.0187469	3.13328	2.34477	2.27267	2.36376	1.64967	2.93394	0.97061	2.96223	1.35678	1.96515	1.72585	4.98006	2.6998	1.64018	3.02001	0.612823	1.41402	5.32242	1.08935
Chr3_58834595	1.92963	2.86798	3.26194	1.6898	2.67141	-0.905262	2.42966	2.55279	2.70007	3.4472	1.63658	3.69251	1.38946	2.46267	2.70691	5.04623	1.93321	3.72125	3.33279	1.50886	-0.429588	1.88543	2.30145	5.12785	1.08652
Chr7_99242047	1.0005	2.22757	3.36989	3.29618	2.52401	-1.46902	2.48836	-1.12362	3.41507	3.74307	2.89659	2.97642	2.4715	2.88111	3.51004	-1.83571	1.32533	3.0042	6.02753	2.57603	3.39352	1.43776	3.08091	5.56924	1.0792
Chr13_203314441	1.66679	2.99956	3.10699	0.15145	2.26656	3.4551	-0.292065	2.98624	2.73836	-2.18846	3.0391	3.361	1.0005	4.02667	2.95605	2.77148	2.55456	3.28746	5.68725	2.59242	3.63246	1.3211	1.39562	5.26835	1.06948
Chr11_62229579	1.5123	3.69798	4.46095	3.06806	2.32205	2.02946	3.5605	2.6194	3.07811	4.01731	3.52043	3.60813	2.32303	1.71378	3.42875	5.44426	2.35178	0.0515877	3.47958	3.5815	1.91956	1.63517	-0.330068	4.86428	1.05113
Chr6_5751657	1.73032	1.95536	2.08306	2.43401	1.0005	1.75621	3.55556	1.89453	1.729	3.36196	3.27996	3.21621	1.86578	4.15359	0.722883	1.03759	1.97033	3.26161	1.42219	2.1319	6.58915	1.0005	1.99537	6.44697	1.04908
Chr8_98099770	1.0005	1.4162	3.51677	2.602	2.25721	2.95251	-0.625327	0.055105	2.77542	3.58747	-1.68228	5.13901	-1.36893	3.12842	2.41052	2.76014	1.71832	3.09736	2.19924	1.59863	2.02777	1.0005	1.92844	4.94216	1.02715
Chr14_13822005	0.278346	-1.29305	3.04707	1.00073	2.06369	1.30807	1.2325	2.89065	2.33163	1.34108	2.124	2.66811	2.16367	2.49217	2.49687	1.76101	1.40468	3.04114	5.41529	1.76177	-0.396455	0	1.99197	5.10505	1.01674
Chr8_126641101	2.93053	3.36791	2.35327	2.85731	3.22607	0.0332089	1.78902	1.31426	3.62587	4.29781	3.77647	3.44778	1.88476	0.905998	2.39993	4.57198	2.6831	1.49788	3.67286	4.43777	1.17348	2.76993	3.21577	4.63253	1.0084
Chr14_10014860	1.89157	2.28788	2.14893	2.3864	1.8881	1.32622	0.273191	2.22952	2.31262	5.74136	2.62762	2.48301	1.0005	2.58197	1.96111	2.40189	-0.736023	2.32089	3.44369	-0.385783	2.46023	-0.208796	-1.47995	5.75543	1.00234
Chr7_92007711	1.34285	2.43233	0.136597	1.41249	2.31768	0.578411	1.95785	2.55336	2.27493	1.1011	1.78081	2.87824	1.39405	2.17647	2.89187	1.89179	1.0005	3.36195	2.8057	5.24622	1.49071	1.41318	2.29583	5.24709	0.999302
Chr3_53078919	2.58493	2.90567	1.71242	2.84832	2.70597	1.31815	3.9319	3.59207	2.37541	2.84303	3.15374	2.9925	2.15005	2.76058	2.90658	5.15141	1.92515	3.16602	3.23022	2.38876	0.0647156	2.73158	2.47247	4.85242	0.972483
Chr6_116031757	2.2095	2.16608	2.94057	-1.80341	1.89482	-0.710215	2.58789	-1.79442	2.18381	5.50752	2.67646	2.46659	0	-1.23183	2.53225	2.39088	1.96416	2.89168	0.0107344	2.09443	2.80631	1.36565	1.9726	5.4283	0.96711
Chr7_88439770	1.38809	1.41367	1.13263	-1.21039	2.51684	1.6378	1.40372	1.94909	1.83544	3.25582	2.33921	3.01448	1.89657	2.38136	1.97097	2.34755	1.73296	2.75283	2.72335	5.30612	3.75918	0	2.00891	5.09418	0.960766
Chr6_154700972	1.40468	1.61248	-0.754498	1.75016	1.41402	3.02663	6.99625	2.80307	1.55205	2.41555	0.66036	-1.53365	1.38326	3.63248	2.35679	3.3074	0	2.46026	0.470556	1.0005	0.211402	1.0005	1.41531	6.64295	0.943277
Chr14_99406175	1.82125	1.71009	3.03586	2.18246	2.02373	2.22422	2.38995	3.00344	2.03301	3.22563	3.02619	2.74179	0.892699	3.04671	2.88384	0.329748	2.11759	5.12443	2.71112	0.0551969	0.171071	1.0005	2.53058	4.83235	0.93951
Chr7_97164060	1.60127	2.37904	3.31068	1.91837	1.58931	1.58509	-0.178423	2.5791	1.56586	2.19722	1.65731	2.67864	1.0005	3.20567	0.751093	2.25902	2.16979	2.87184	5.50463	-1.35864	3.12637	-1.51164	1.83872	5.18237	0.923344
Chr11_77464509	1.40468	2.02227	2.14512	2.31405	1.0005	-0.169855	3.14448	2.90602	1.71218	2.65082	1.72428	2.11278	1.0005	4.057	2.56821	0.460104	1.40695	1.49907	1.82298	1.80562	6.53616	1.3339	1.23957	6.30282	0.920443
Chr11_12607221	2.39282	2.72734	1.3138	2.33975	2.10533	3.03277	3.32042	3.37107	3.16604	3.54077	2.92735	3.33251	1.0005	3.17511	2.58715	3.10949	1.36565	1.99689	3.00687	-0.131266	5.48994	1.0005	2.0128	4.87041	0.90732
Chr7_90026787	1.39405	1.47209	1.54869	1.97033	1.92638	0.888858	1.41203	2.1989	2.18631	2.40042	-0.46291	2.59583	1.0005	1.8065	1.75513	1.82296	1.57668	2.44462	2.81274	4.5471	1.99464	0	1.81204	4.71582	0.895475
Chr14_104555897	2.91059	3.16242	3.685	2.49912	-1.33352	3.39066	1.0396	-0.633883	2.44123	3.63304	2.79782	2.35677	0.619562	3.06669	2.93334	2.11655	1.28806	5.11855	3.13598	0.845332	-0.868211	0.624542	1.48085	5.08691	0.890477
Chr15_137737673	1.40137	1.01203	-0.769757	1.0005	2.34491	0.368224	1.53345	1.76447	1.97963	1.53704	1.99007	4.32794	0	2.61982	2.72356	2.97785	1.57668	2.92757	2.54285	2.45727	3.24513	0	2.19208	4.31678	0.889741
Chr7_65122273	1.81339	1.73169	2.97791	2.51308	2.74722	3.12058	3.15014	2.81296	2.61733	3.05222	-1.05121	2.20741	1.99351	3.1624	2.76672	4.46052	1.92963	-1.92308	3.30729	-0.626195	0.532653	0.622664	1.18508	4.48507	0.86253
Chr6_153560648	0	-1.82121	1.96642	1.98359	0	0.0414534	6.51424	1.10965	0.257522	1.0005	-1.33526	0.282258	0	3.18066	-1.59837	2.857	0	2.85228	1.0005	1.0005	2.11709	0.0672674	0	6.61247	0.851972
Chr14_107400701	1.72078	3.2301	2.97688	0.352174	2.4568	2.90667	-1.3518	2.97454	2.83534	3.10315	1.42015	0.758221	0.894254	4.05246	2.20645	1.61419	1.51637	5.09823	3.1704	2.66405	1.73925	0.982071	0.489304	4.88288	0.850712
Chr11_50534038	1.73032	4.94156	2.86289	2.31315	1.60516	0.506878	-0.829644	2.67625	3.6764	5.32975	3.08632	2.62956	1.0005	3.06202	2.58991	1.65811	2.1409	2.85493	1.45044	2.26495	1.31643	-0.0965068	1.32717	5.2925	0.844676
Chr3_75091458	1.0005	0.759519	0.88177	-0.0841315	1.52138	-0.478743	2.55378	3.06992	2.96123	0.29226	0.646445	2.7433	1.99513	-1.4876	1.56847	2.10464	2.19098	3.09699	4.80572	2.25478	2.71429	-0.132337	1.91427	4.63764	0.842085
Chr15_61439718	1.73138	0.637211	2.70376	1.56728	2.85217	1.64402	0.303974	-1.26172	1.69462	3.14655	-0.584948	4.28759	1.70247	2.81067	2.27865	3.16802	1.55692	2.38649	2.75188	0.841515	3.14818	1.41563	2.98704	4.28293	0.839813
Chr9_59481153	1.39802	3.22727	3.18169	2.621	1.41045	2.37152	1.2126	2.1668	2.30981	5.12584	2.42968	2.85282	1.40137	3.02641	2.25954	-0.587717	0	2.91492	2.06512	-0.778365	1.53703	-1.0331	0.350848	4.78069	0.839309
Chr14_106100117	-0.401427	2.94243	3.45553	0.299425	0.53182	2.93043	0.205345	0.895147	2.94315	3.23088	3.016	2.49647	-1.71931	4.25759	2.65475	1.25208	-0.265056	5.31137	3.27733	-1.63896	0.0329763	0.359004	1.72599	5.01159	0.835859
Chr17_50851084	2.95695	1.85773	3.58288	2.39559	2.6003	0.468269	-1.80424	4.21775	3.70817	3.54174	1.87293	4.28733	0.859815	3.25281	2.68949	-0.1629	2.00349	0.458801	0.746107	2.90178	1.23209	-2.60071	3.03109	4.39145	0.82863
Chr3_52884265	1.65089	0.391142	2.86015	2.29727	2.48162	3.1645	1.89673	2.47403	2.40125	2.95509	2.88385	3.00756	1.94465	3.95315	3.19596	3.22007	1.41318	4.98815	3.26313	2.14881	3.77593	1.41563	2.95814	5.2395	0.827088
Chr13_16570461	2.12371	2.15677	3.69147	1.82466	2.92397	0.415127	-0.718137	2.63286	2.90933	2.73041	0.349977	4.22092	1.94499	3.05886	1.73121	2.69114	2.2143	2.23189	2.5173	1.60151	2.91101	-1.63509	2.86913	4.34594	0.824636
Chr1_981466	1.36893	1.28033	1.67701	2.05779	0	3.24345	2.77139	2.23362	2.05102	2.36799	2.43703	1.19608	1.0005	6.41307	2.21731	1.71108	1.73259	0.81579	2.22835	-1.7292	-1.32756	0.0204082	-1.38036	6.17019	0.823161
Chr8_93225902	2.18246	2.19608	3.03963	1.88788	2.42079	-0.121992	1.29293	2.22412	1.99575	2.38812	-0.968671	4.21978	2.12636	2.75719	2.12309	-0.00392944	1.64845	3.01286	-0.640477	2.2414	2.06823	1.0005	2.17106	3.88944	0.81788
Chr15_132340768	-2.36536	1.9325	4.89828	2.2675	2.58274	2.31822	2.91133	2.84897	2.55839	1.14805	0.0493534	3.45307	1.68431	2.54273	1.60725	2.4759	1.64381	3.10951	3.12902	1.62791	3.62831	2.71713	2.00439	4.76924	0.805368
Chr13_144648621	2.31973	2.08969	2.8417	2.41761	2.9102	-0.0510739	2.59763	2.58694	3.14252	3.43045	1.9502	3.32502	2.17821	1.36545	1.22332	4.65551	1.91215	2.33576	3.12073	0.086622	0.856948	1.38809	2.58358	4.22286	0.79875
Chr17_40774843	2.26455	3.04127	3.48279	2.19594	2.80639	3.09533	2.94263	3.63157	3.32677	3.64356	-0.553198	0.0104869	2.00628	1.02208	2.19322	4.42344	2.74537	3.28008	3.39035	3.90342	-0.636089	1.41563	3.08706	4.42683	0.796272
Chr18_1627748	1.66163	1.24619	2.79466	1.70394	1.59956	2.44609	-0.412475	1.33349	3.07334	3.19012	1.22277	2.51094	0.80288	2.59818	2.52332	3.0619	-1.36893	4.59519	2.70536	1.88472	1.15016	1.358	1.41901	4.47783	0.787893
Chr4_128215320	1.89517	1.69003	2.5345	-1.20752	2.36683	-0.36437	2.16969	2.87865	2.97642	3.49912	2.13541	3.811	1.86035	2.42047	2.64039	1.35857	2.26128	1.55847	1.94011	2.23799	-0.797857	1.37328	2.82806	3.90839	0.781915
Chr1_13105182	2.0934	2.54502	0.788218	1.85227	2.38186	2.22702	-0.809462	2.4097	1.69203	3.25915	1.2389	4.68569	1.4098	2.89432	0.472359	1.31547	1.88177	3.15347	2.93106	0.159248	0.853651	1.07915	2.3103	4.61083	0.78094
Chr15_28550542	1.38809	2.73255	2.81852	1.55026	0.598882	2.22764	1.70247	1.68487	2.81133	3.13753	2.8933	2.05802	1.39405	2.33671	2.19391	2.97419	1.2581	4.43745	2.52792	2.12219	1.51641	1.0005	-1.86957	4.57158	0.776131
Chr2_133206771	-0.400615	2.57405	2.80156	2.66194	-0.226269	1.33156	2.14775	5.22188	2.01531	3.71536	2.85358	2.31747	0.343017	3.09682	2.21329	2.98183	1.0005	0.522667	3.24066	-0.370625	3.29738	1.41318	-1.73107	5.24346	0.768337
Chr8_99041880	1.99351	1.06129	2.94235	2.37918	2.83585	1.41861	0.90189	-2.42111	1.92632	3.27169	1.46448	4.33586	1.38809	2.14287	2.50782	2.01811	1.36565	2.91152	2.30955	2.89382	0.238342	-0.895183	1.13877	4.34611	0.767297
Chr7_86719597	0.317126	3.06691	3.45888	2.31865	0.457485	0.844687	1.74353	2.3761	2.29171	-0.413124	2.94399	2.84568	1.66899	2.2242	0.897113	-0.764883	1.41563	2.39032	4.75719	2.1177	2.16789	0	0.832433	4.64177	0.761612
Chr13_3665981	2.0311	2.56396	2.63609	2.33809	2.67137	2.87236	0.434134	2.56552	2.69528	3.1149	2.34519	3.33116	1.71832	2.92473	-0.498897	4.87321	0.18732	3.31337	2.65174	0.576491	-0.405678	-1.10725	2.3687	4.41309	0.759075
Chr7_85943249	1.80838	2.35332	2.5383	0.404646	0.250819	1.92793	3.12319	1.77214	2.18632	3.00839	2.17521	1.18227	2.18456	3.49268	0.105801	2.7863	1.65089	2.36807	4.60577	2.19979	2.89544	1.0005	-0.739103	4.59288	0.752241
Chr15_1200003	2.49305	2.18763	3.06054	2.77284	2.74042	-0.172538	2.75119	0.729894	1.62145	1.26048	3.11407	3.10406	1.98524	3.57972	2.75823	4.40047	1.96134	3.85326	3.36438	3.19877	-1.26958	1.96404	2.9495	4.16357	0.747634
Chr13_122436454	3.92957	2.94339	3.28389	1.39571	3.18777	3.12838	2.7497	3.17456	2.96398	3.42725	2.63524	2.45903	3.20259	2.98456	2.37085	2.7419	4.14387	3.64848	1.9152	2.70344	2.17402	0.280262	4.39581	4.37337	0.74641
Chr8_123221320	1.40695	2.05164	2.55208	1.06393	1.54357	-1.26695	0.442642	-0.641559	2.06967	0.604981	0.797752	1.65764	2.37001	0.15777	-2.17179	4.94597	1.72045	3.19801	1.62149	1.27205	-1.27205	-0.216642	1.77961	4.37251	0.746201
Chr13_93475793	1.71832	3.69569	2.05565	0.995578	0.808515	1.93679	0.957801	2.52811	2.81442	5.43059	2.69131	0.419446	1.41367	-0.262833	2.56231	2.54788	1.69917	1.9625	2.19647	-0.228077	3.17367	1.0005	1.0005	5.47267	0.743549
Chr9_125399835	2.46375	2.51303	1.98561	2.53649	1.78711	2.11492	1.86137	3.24869	2.57005	3.45111	2.85955	1.85385	0	3.19134	1.47173	1.74711	1.27524	2.69011	5.14036	1.0499	1.16242	1.41318	2.28145	4.86611	0.742833
Chr4_79932223	-0.509845	2.24591	3.23925	2.71917	4.11038	1.62653	2.16636	3.10144	2.63606	3.12789	2.53695	2.10316	1.57702	2.83078	2.56141	3.30679	-0.987479	0.575078	3.06384	2.88443	2.15646	0.751062	4.42944	4.34422	0.742523
Chr2_64682943	1.61648	1.73121	0.844659	1.73138	1.72744	2.42298	1.32014	1.90466	-0.794976	2.42759	2.90803	4.72598	1.69017	2.6755	1.69253	0.952545	1.69489	2.90974	-1.31403	1.74528	3.26357	1.39827	2.03983	4.52802	0.737007
Chr17_33374224	2.20887	2.78124	3.28129	0.466655	2.44169	-0.000923574	2.19347	2.46578	2.51568	2.77185	3.67454	3.82425	1.64739	3.03953	-1.629	-0.0625713	2.12852	3.32101	2.73759	2.11284	-0.075076	0.955278	2.47935	3.88617	0.732101
Chr9_88344293	-0.472659	1.37931	2.9004	1.63375	4.93367	1.94287	1.37328	0.329854	2.31389	2.58141	1.90745	2.07013	0.991266	-0.57867	1.3318	2.51806	0.562404	2.84716	2.6153	1.67147	2.72154	1.0005	-0.908134	4.82773	0.731714
Chr14_138031538	1.55963	1.60681	1.80992	1.67619	0.0784467	2.41828	2.44611	2.2451	2.73185	2.45043	0.809108	4.28305	1.75157	-0.387569	1.16114	2.05313	1.37328	3.13038	2.40116	1.06141	1.69896	0	2.85461	3.79967	0.723393
Chr1_44171614	2.20107	2.19014	3.31742	1.94484	2.64412	2.59176	1.91742	2.9514	2.49947	2.70403	3.04729	3.09319	1.7002	2.36331	2.33803	4.12462	2.18596	-1.08779	2.83331	2.84787	3.42759	1.0005	2.42449	4.10785	0.720334
Chr6_102845069	2.87009	2.77885	2.62802	2.28289	4.25098	0.402866	0.82283	2.54415	1.57658	2.86176	1.51555	2.97977	2.7624	2.14434	0.997025	3.23134	2.62224	2.39301	2.74461	2.79736	-1.66084	-0.0474658	3.68516	4.07238	0.719623
Chr17_10951930	2.17742	1.68503	2.09661	0.212219	1.41318	2.59349	1.93031	2.7778	1.68996	-1.28974	-1.32149	2.49914	1.0005	-0.652592	1.7824	2.64153	1.41318	2.92817	4.79008	1.97419	2.70083	0.0743296	0.727182	4.52314	0.718324
Chr4_29193877	0.319856	2.30066	2.52273	1.0005	-0.348974	1.99111	1.40553	2.64056	2.19733	2.14278	2.46717	2.46522	0	2.27247	2.1556	1.29007	0.0523425	4.16552	2.7164	-1.13318	3.13946	0	1.69793	4.35188	0.710553
Chr9_10812969	0	2.1572	1.6582	1.75446	1.39134	-1.27475	2.36593	-0.327038	0.336013	5.38982	1.66847	2.71936	1.0005	2.53695	1.31737	1.49449	1.0005	2.26659	2.69179	1.35383	-1.36894	0.246097	1.47262	5.22242	0.707139
Chr1_191876545	1.0005	2.42146	4.53304	2.23153	0	0.234565	2.21048	1.0005	2.8658	3.40342	2.22882	2.12232	-0.108466	2.74264	1.97229	0.561629	1.68418	2.57141	0.973852	-1.63513	3.0623	1.95122	-0.612453	4.73786	0.699896
Chr3_123965375	1.37931	2.43153	4.57565	1.0005	1.69006	1.72111	-0.200004	1.91749	2.00125	2.10756	2.05464	1.63202	0	2.72192	2.21909	0.317896	1.0005	2.34296	2.51986	1.97262	1.98247	0.3068	1.72377	4.55523	0.69978
Chr18_34243357	1.36565	1.0005	2.0603	-0.784686	1.75688	-0.773926	0.198979	1.73176	1.0005	2.29452	-0.174224	3.74222	1.0005	2.39749	0.354399	2.91184	1.0005	1.78747	2.15038	1.88007	2.82548	-0.447258	1.49361	3.71175	0.697462
Chr4_31605285	0.887774	1.6719	1.84593	2.13912	1.0005	2.56256	2.21846	1.41099	1.20974	3.08072	1.85563	2.29515	-0.53854	-0.567954	1.66475	2.41649	0.507739	4.45464	2.38838	1.98706	2.84577	-1.0005	0.213422	4.36856	0.691344
Chr17_41279429	2.51259	2.32847	-0.304499	2.07534	2.48545	1.97526	1.94702	2.84791	1.5676	2.25189	2.10045	2.37134	2.32136	1.49243	1.79407	4.19206	2.59245	2.84858	3.21796	3.59661	3.0519	1.0005	2.04575	3.98625	0.688116
Chr2_138055933	1.65122	2.70023	2.87833	1.40695	2.20008	1.67354	0.303311	1.87136	0.643929	2.09971	2.2144	1.22922	1.0005	2.02599	1.14294	1.49342	1.32344	1.64001	2.78954	4.70067	1.20609	1.0005	1.79669	4.62553	0.686411
Chr7_90831055	1.94535	1.99245	-1.21281	2.23267	1.5684	0.786817	1.40553	2.39018	2.22589	-0.260695	2.20164	1.3082	1.0005	2.30562	1.358	3.21918	1.41563	2.32974	1.61946	4.37839	-0.653322	1.0005	2.59289	4.28093	0.685727
Chr13_29079586	1.73138	2.31128	2.66536	1.91523	1.85972	0.894047	2.97057	0.863736	2.33528	3.04244	0.921457	2.84032	1.40859	2.58996	2.08738	4.78978	1.72552	2.31841	2.60048	0.441638	-0.510949	1.40468	2.50715	4.25606	0.68153
Chr17_24324982	2.13902	2.61614	-1.24974	1.41318	-1.32909	2.6052	2.11805	2.57116	2.69111	3.07335	2.05037	4.10196	1.30881	0.891832	2.29581	1.59662	1.8855	2.72227	2.71683	1.63177	2.32542	1.63517	-1.31497	3.99829	0.678022
Chr17_61247144	1.36106	2.51817	-0.515786	2.64846	1.41345	2.21732	2.07682	2.42086	3.03674	4.85609	0.548254	1.63088	1.0005	2.89858	2.63027	1.73698	1.4098	2.79115	0.977218	1.66416	2.45596	0.598157	1.62297	4.82113	0.677347
Chr9_105019062	1.41318	0	-0.513906	1.90646	2.55618	2.16204	2.62672	2.79001	2.77867	2.67399	-0.179411	2.63687	1.0005	3.16553	2.26242	4.18813	1.38809	2.54695	2.33802	-0.625054	2.63024	0.930768	1.65998	4.1528	0.666348
Chr3_69681949	0	1.08034	2.67282	2.23111	1.0005	1.43021	3.69855	2.11025	2.35923	2.59935	2.56094	1.67551	0	3.44783	1.35349	4.62499	0	1.283	2.49454	0.302355	1.08682	1.0005	1.0005	4.95033	0.663056
Chr12_11438962	1.34285	1.0005	-0.118336	1.41402	1.0005	1.0005	1.95129	-1.05086	1.84533	1.93908	1.37706	1.29679	1.39827	1.92531	1.66709	2.94844	1.0005	1.63172	1.95695	4.42147	1.13004	1.72883	1.37138	3.99105	0.662932
Chr13_22864674	1.95777	-1.10881	1.76937	1.99044	2.24897	1.38809	1.33024	0.784706	1.0005	2.12746	1.88373	1.2847	-1.5262	1.63375	1.30654	2.72446	-2.69423	0.627077	2.35284	1.72553	2.14177	0	4.80292	4.45251	0.662014
Chr1_70197182	3.95796	1.47565	1.72029	2.17861	4.04144	2.15884	2.27313	2.74474	2.63782	3.42739	2.79043	2.76547	2.0263	2.58821	2.18447	2.67083	3.2542	3.2404	3.18473	2.82287	2.89336	0.852889	4.07416	4.26278	0.661002
Chr8_129509329	2.48184	2.98941	3.04347	2.24507	2.6857	0.966457	2.85407	2.05976	3.49527	2.95958	2.29679	1.87408	1.98876	0.0608942	-0.308711	3.46108	2.00088	2.83454	3.11137	4.11373	3.13458	-0.646762	2.53135	4.02108	0.660514
Chr12_53940102	1.69349	2.40306	2.17391	2.42368	2.65343	2.95151	1.86142	2.33577	2.55221	2.83262	-0.833426	3.334	1.90079	2.92315	2.63152	3.67493	2.13738	2.80955	3.12974	3.18622	-0.572574	1.0005	2.3878	3.81229	0.659856
Chr1_9274291	2.34915	2.64158	2.69005	1.74941	2.53385	1.56164	2.24551	2.54746	2.10576	3.26753	1.38514	3.48947	2.74614	2.26655	2.39403	0.818526	2.34757	2.17377	2.42017	2.51416	1.85604	1.34	1.60764	3.48891	0.653615
Chr1_43209088	2.12564	1.86563	1.04247	-0.128853	4.30862	1.94539	1.97295	1.58681	2.13844	3.21092	1.88964	2.14948	-0.060918	2.44025	1.93187	2.48601	-2.11033	2.45695	2.72315	2.56108	2.13304	-1.39633	-1.11593	4.13245	0.649737
Chr13_90434776	0.224935	2.18373	-0.866265	0.505021	1.39994	2.98433	1.83927	1.87529	2.05122	4.97883	0.750489	1.81352	0.388544	2.34226	1.70934	1.29995	-0.926401	1.91693	0.363045	1.00269	3.20812	1.0005	1.73205	4.61335	0.640903
Chr14_57833159	1.723	2.85062	4.57709	1.93454	1.71687	2.21045	1.41238	2.43037	1.82072	2.54844	2.4143	1.89643	1.40859	2.45038	2.77632	-0.398961	1.36106	1.03364	2.51326	0.526075	1.14793	1.0005	2.21896	4.19819	0.639718
Chr13_21406169	0	1.15722	-0.138962	0.986579	0.786953	2.04631	2.88139	1.81753	1.8993	2.48169	0.747608	3.83782	0	2.6981	0.845861	1.59833	1.63517	2.18468	2.65184	2.00849	2.68477	0.598157	1.6416	3.97899	0.636473
Chr4_34358821	1.91756	1.40372	2.59184	2.15383	2.52595	1.53961	-1.03203	2.72769	1.17754	2.19316	1.25309	2.21122	1.0005	2.69353	1.35752	2.01962	1.69031	4.26217	2.32252	-1.17313	0.179569	1.0005	2.06952	4.47768	0.635339
Chr1_273513094	1.63517	-1.60241	2.21875	1.0005	1.642	0.0677414	1.37931	2.02934	1.81204	2.44546	1.43773	1.59384	-1.41367	1.53838	1.96451	3.63488	1.0005	2.774	1.93366	3.82863	0.942072	0.194721	1.57337	3.71982	0.634344
Chr1_266705982	2.13902	1.99462	3.17694	2.22803	1.18719	2.20981	1.70657	2.17592	2.41747	3.16316	1.29319	3.13497	-1.91295	2.77989	1.92718	2.60094	0.666303	2.7926	3.03361	2.07634	2.97004	1.26592	2.07681	3.94808	0.634181
Chr17_60616417	1.91116	2.59128	-1.7905	2.08021	1.0005	0.754019	1.46182	2.51149	3.22966	4.95868	2.14041	1.59708	1.30881	2.94668	1.81585	0.756508	0	2.45873	2.3181	1.23548	3.2817	1.0005	1.27481	4.77851	0.632419
Chr6_116548630	1.34285	2.86471	2.4344	-0.0230632	0	2.03774	1.64324	-0.874526	2.32284	4.55133	2.09504	2.11143	1.41563	-0.83162	0	2.5595	0	-1.70706	1.75199	1.41118	2.89441	0	1.0005	4.8907	0.628096
Chr6_28077891	1.64845	2.83046	2.15315	1.63512	1.81782	1.73151	2.16046	3.0434	2.17115	2.28389	2.07497	0.314927	1.0005	1.85904	1.449	1.49184	1.36106	2.5224	2.21949	4.17274	1.86688	1.0005	2.18443	3.88987	0.627043
Chr17_25316997	1.0005	-1.93351	-0.522876	-0.994879	2.2936	2.88018	2.10487	2.30395	2.33089	2.29071	2.8045	3.98311	-0.151003	-0.161426	2.05963	0.21592	1.38326	2.5983	-1.58521	1.92415	1.88091	1.98379	1.88409	3.77012	0.625575
Chr2_122582014	1.66679	-1.59949	1.6112	2.34735	2.10829	2.29623	-1.73686	2.39689	3.42596	3.58154	-0.0236214	1.83463	1.70019	0.902009	3.09261	2.89696	1.40695	2.79078	3.83345	1.84689	3.53529	-0.102386	2.00348	4.06264	0.622487
Chr13_130362686	0	2.60586	2.7893	1.0005	2.20402	2.1973	2.0083	2.74696	2.17976	2.86873	2.02763	3.76564	1.41402	2.6734	1.96855	2.43092	1.99358	1.87332	2.65925	1.37955	2.83966	1.37931	2.34322	3.44929	0.621918
Chr10_56725433	1.96337	2.7523	2.22516	1.94798	2.12273	-2.0841	2.32343	2.6088	2.37875	3.39065	2.61569	0.842649	-1.0005	1.92044	2.55632	1.09287	1.69647	2.75298	4.33058	1.88071	-0.0151618	-1.41318	1.34285	4.15552	0.619593
Chr15_43287588	1.39633	2.50909	1.54658	-0.0468987	2.31017	2.16523	2.14777	2.35717	2.48667	2.32452	0.4954	3.52518	1.41318	2.54171	1.9425	3.05023	-0.160295	2.70944	2.35384	2.77472	0.0862132	1.40695	2.27727	3.40074	0.619551
Chr13_127950649	2.97255	2.49503	1.81889	0.400615	3.94734	2.53637	1.65435	1.45593	2.99519	2.49358	1.28762	2.44864	-0.613683	2.73869	2.39891	2.50812	3.78995	3.05134	2.84562	2.64204	1.56468	0.197146	3.81741	4.06348	0.617962
Chr4_53907490	1.6736	2.61166	-0.959128	2.22271	1.85071	-1.00422	2.74983	2.01391	2.11778	1.50452	1.58207	2.41221	1.40468	2.03206	1.67843	3.37089	1.41318	2.49926	4.04735	1.40575	2.95204	1.0005	1.66891	4.02228	0.615582
Chr17_27590540	0	1.91085	1.19829	1.41563	2.67184	0.666376	1.87784	2.41174	1.73285	2.99527	2.40628	3.68108	1.71441	0.548753	1.72078	2.45686	1.41249	2.87249	2.44605	1.3763	2.53064	0.0887114	2.55535	3.66263	0.611589
Chr17_21036404	1.69031	-1.32975	-0.655718	0.242543	1.23178	2.47338	2.34384	2.32453	1.90237	2.76765	2.38827	3.63503	-1.14878	-0.027968	2.44212	3.04698	1.711	2.94521	3.00865	2.18058	2.23247	1.59651	-1.08831	3.5273	0.610732
Chr7_118916224	-0.634976	-2.09229	3.47281	0.719094	3.09142	-0.958789	1.94394	2.72606	3.38193	3.24955	2.38999	2.75135	1.83855	-0.753287	3.10646	2.91913	3.9004	3.24577	3.06799	2.68025	1.47568	-1.12126	4.22354	3.9987	0.607784
Chr1_268317935	1.40137	2.29704	1.39349	2.22567	-1.38809	2.61559	2.56695	1.02795	2.34088	2.86495	2.63551	3.89837	1.0005	2.4541	1.24498	2.81643	1.26592	2.33213	2.35673	2.24788	2.32556	1.0005	1.41685	3.67888	0.606946
Chr15_45557869	1.87796	2.64957	3.24682	2.38105	2.75642	-1.17608	0.285838	2.75538	3.32022	1.70433	2.72428	2.10246	2.27223	2.65993	0.828106	3.64015	2.27255	1.91487	2.9126	2.46927	0.805215	1.3181	2.63632	3.69794	0.606496
Chr6_100180600	1.34285	2.84923	3.679	1.97255	1.0005	4.31797	2.92781	-1.20495	0.570513	3.01079	-1.04745	2.25194	0	2.43181	2.31062	1.99503	1.41318	1.61345	2.70388	1.99085	2.91698	1.55299	0	4.59459	0.603195
Chr11_76889111	1.41563	1.97864	1.81462	2.19975	0	-0.492506	3.07994	1.69822	1.41466	2.22988	0.563787	1.72767	1.63461	1.78089	2.3674	1.28561	2.15429	-0.123307	1.24296	0.585423	4.68102	0	1.65948	4.85898	0.594361
Chr13_115199632	3.25898	2.27438	2.36551	0.341718	3.61306	2.79024	2.90081	2.18823	1.4714	2.84799	2.51259	2.15247	2.51498	2.05663	2.22226	3.08342	3.33759	3.26385	2.39124	1.93524	-0.0738683	1.12166	3.69259	3.86339	0.594065
Chr5_7971937	1.40695	2.22049	1.24403	1.39405	1.97791	0.833837	1.33024	1.27685	-0.548441	-0.898482	-0.321122	2.53071	1.69534	2.08063	1.0005	2.17648	1.59061	-1.44758	4.37027	1.6117	2.72245	1.37931	1.66745	4.15827	0.592992
Chr5_48137337	0.904904	0.47786	4.83424	1.9235	2.03652	0.863375	2.39978	-1.23133	0.642089	2.46082	2.32354	-1.42861	1.66876	0.624286	1.44872	-0.0177049	1.36106	1.24258	1.29495	1.33478	3.03444	1.0005	1.54431	4.75285	0.592644
Chr3_77444494	1.94484	1.81979	0.0755611	2.45125	1.56968	1.07697	1.87161	2.39834	3.1248	1.19537	2.99387	1.62417	1.0005	2.8257	-0.696427	1.81865	1.93964	2.86691	4.56335	1.89188	0.227361	1.21038	1.9242	4.25173	0.591991
Chr15_41564270	1.0005	-1.08958	2.2765	1.34285	1.0005	1.90174	2.11274	2.22471	2.41515	-1.45969	1.96704	2.48507	1.73465	-1.35918	2.11017	2.05894	1.25712	2.76975	4.41396	1.0005	1.87241	1.0005	1.9139	4.34622	0.588938
Chr1_154059266	1.86074	4.21637	1.99217	2.34829	1.29554	1.71923	0.391973	4.44961	1.67312	2.53807	-0.794928	0.589016	1.66679	2.64182	1.96617	1.11216	1.0005	3.0293	1.71799	1.0005	1.42668	1.34285	2.31804	4.64397	0.58683
Chr6_109934022	1.39633	1.96474	4.49184	1.73188	1.0005	2.01259	1.86137	0.34571	0.712002	2.68008	0.243227	1.74159	1.0005	1.30119	1.40553	2.9652	1.69647	2.44113	1.64154	1.57066	3.13147	0	1.92571	4.44121	0.581627
Chr1_159086320	2.25798	1.71858	-0.0984273	1.41563	1.0005	1.94586	2.86853	1.22896	2.85553	2.41049	5.11492	1.72549	-1.0005	2.6688	1.99054	1.43756	0.723529	1.91984	1.64366	1.58834	2.6257	1.91594	1.0005	5.01059	0.581347
Chr4_27966137	-1.98446	1.70708	1.75203	1.41318	1.0005	1.5356	0	1.73345	1.72984	1.4362	1.93888	1.66401	0	-2.09795	1.50788	1.38422	0	3.60542	2.5503	1.99577	2.70757	1.0005	0.894885	3.83977	0.579482
Chr16_78816988	2.11415	2.77158	2.44092	1.09113	2.41165	1.96437	-2.36367	3.08864	2.53044	2.55295	4.2558	3.29378	2.15697	2.22414	2.40527	1.04618	1.97419	0.531575	2.15742	1.41563	1.19238	2.06137	2.59395	3.86397	0.578471
Chr7_57474852	1.40137	1.8008	1.51344	2.79901	0	3.1738	1.28182	3.16095	2.87185	3.06141	-0.395109	2.32372	2.07406	-1.15523	1.32968	2.86651	2.13878	2.44661	4.27204	2.29385	2.94557	1.57245	-0.745183	4.03104	0.577691
Chr1_113520825	1.39633	1.54354	1.22219	0	1.44119	-0.687641	2.07746	1.37867	1.36106	2.33712	3.263	1.11477	1.60203	2.23049	-0.0263209	3.19812	1.67131	2.69862	1.87508	3.54015	2.41993	1.0005	2.01467	3.43633	0.575976
Chr17_33996525	1.0005	1.29268	-0.203461	1.73465	0	0.331116	1.44532	2.24633	-0.551934	4.77731	1.0005	1.73051	1.0005	0.990161	1.30395	2.13366	1.358	2.41595	2.82531	1.0005	2.64694	1.34285	1.37024	4.43812	0.57541
Chr3_42755840	1.41563	1.89822	0.8467	-0.486909	1.15733	2.05956	2.408	0.136476	2.41796	4.34945	3.10842	2.44424	1.0005	3.16209	1.39405	1.34494	1.0005	2.98771	2.00332	1.69311	2.70399	1.0005	0.0672674	4.18944	0.574878
Chr12_12024288	0	-0.654947	1.83569	-0.152247	1.0005	0.736073	1.0005	1.0005	1.41414	1.82878	1.72986	-0.6657	1.0005	1.38521	2.15795	3.84863	0	-1.69352	0	4.05304	0.49441	-1.29554	-1.30529	4.08154	0.572684
Chr15_55742303	1.63517	-0.790449	0.828575	2.29219	1.0005	1.8959	2.21332	-0.65965	1.26501	2.05883	2.81193	1.37428	0	4.4848	4.07359	-0.0406111	0	2.50263	1.95701	1.4081	4.7458	0.210325	1.0005	5.61292	0.57261
Chr16_64362676	1.63375	-0.676618	2.3297	0.714951	1.83109	-0.922867	1.04331	1.82459	2.60988	1.88351	1.52349	1.21025	1.0005	1.72745	0.417359	2.03854	1.36106	2.11436	1.79128	4.25239	2.34911	1.40137	1.07076	3.82078	0.570141
Chr12_26020685	2.05658	2.18461	3.05383	2.40128	1.41563	1.6264	2.27172	2.73998	2.7694	1.5344	2.00102	1.55794	0	2.3382	2.06343	2.57915	1.41249	2.74835	4.13668	2.44326	2.93204	0	1.92028	4.16256	0.569654
Chr3_76891296	2.2382	1.71237	1.59042	1.0005	1.38141	1.86395	1.0005	1.39192	1.0005	1.9577	1.3432	-0.356221	0	1.34285	1.0005	2.27619	-0.507858	-0.766753	1.91895	1.3631	2.15659	0	4.19348	4.38951	0.567965
Chr4_78249937	1.34285	1.96995	1.60376	2.27252	2.21094	-0.0730894	1.15066	2.01737	2.64018	-1.48402	1.38989	3.63802	1.41402	2.79917	2.56495	2.72918	2.34336	-1.22911	2.16158	2.22445	2.76919	0	2.72965	3.46082	0.565222
Chr8_49911757	3.02821	2.31824	3.30918	1.72984	2.78495	2.2758	2.48112	2.7318	3.19317	3.09644	3.09069	2.78386	3.41072	2.54172	2.95408	2.99672	3.55376	3.90264	2.99623	2.28809	2.86444	-0.389452	3.08369	3.7059	0.564323
Chr14_49951185	0	3.50527	3.72004	2.1278	1.63517	2.91364	2.39788	2.89124	2.00986	2.85794	2.17591	1.41553	-0.157585	1.61967	1.94316	2.36676	1.39633	2.63582	-0.82009	2.00517	1.32089	1.0005	2.59042	3.88709	0.562677
Chr15_131621470	1.57245	2.89169	4.52163	1.67535	1.41402	0.947827	3.08054	2.59727	2.50026	3.28516	-0.648562	2.02417	1.41563	3.203	1.44307	2.12133	1.22482	2.18582	2.72574	-0.889515	1.52575	1.0005	1.54965	4.36999	0.56161
Chr13_86891335	0	2.10516	1.94338	1.40137	1.0005	-1.94832	1.0005	1.71467	1.41563	4.56312	1.30584	1.86884	0	2.85901	-0.532953	1.82317	-1.0005	2.09061	-1.43728	1.41392	1.53877	1.0005	-0.0672674	4.38271	0.559775
Chr8_90847952	2.08478	-0.898148	1.38053	2.48351	2.65741	0.126267	0.503892	1.70521	1.68812	1.16693	-0.10772	3.68009	1.30097	2.45785	1.27724	1.69798	1.68777	2.75503	2.50732	1.16363	1.47004	-1.0005	2.16623	3.51836	0.559568
Chr1_181119059	2.62673	2.77448	2.99926	0.610042	3.73984	2.75824	2.76917	2.96701	2.75179	3.17525	2.4009	2.29102	3.98108	2.69314	1.96907	2.91597	-0.679824	-1.04015	3.19164	1.92394	2.35813	0.578547	3.6033	4.0611	0.559081
Chr15_55303377	1.45904	0.730513	1.70344	0.431371	1.92295	0.799342	3.08177	1.18307	1.11186	2.03497	1.0005	3.58563	1.0005	1.62723	1.0005	1.93365	1.0005	1.41313	1.96702	1.98158	2.19857	1.38809	1.41145	3.61888	0.558098
Chr12_17121127	1.26592	1.9717	2.14718	1.79032	1.73292	0.972291	0.355265	2.33717	-1.62376	2.62362	-0.785229	2.23083	1.40468	1.93903	2.25214	2.77935	2.45828	2.32585	2.37429	3.86375	1.54226	1.38809	0.516665	3.55638	0.55732
Chr13_119826939	1.9992	2.18279	-1.20479	0.96058	1.86572	1.46917	2.27111	2.51176	2.24463	2.31322	2.12351	2.28847	-1.3211	1.43861	1.40463	4.25236	1.87257	2.15459	1.62547	0.563994	0.736594	1.40137	1.87536	3.94663	0.555289
Chr14_114746889	1.4083	2.42426	2.28458	2.30975	0.503141	2.84086	2.87543	0.693598	2.47125	2.62536	2.09067	2.85274	1.01503	3.22664	2.19212	1.92827	1.66233	2.81201	2.24805	3.2599	3.21065	1.0005	0.632582	3.54619	0.552959
Chr14_116101332	1.38326	2.60829	0.814679	1.37573	1.50987	2.47106	2.61828	-0.0329157	3.02385	1.96477	2.98272	1.47586	0	2.81692	2.69607	0.143414	1.479	2.80397	4.27665	0.455992	0.136576	0	2.17822	4.07083	0.55224
Chr11_11744857	1.62679	-0.617993	2.68975	1.0005	1.7264	2.12897	2.72502	2.045	2.18744	2.78371	-1.6136	1.74447	1.0005	2.28377	-0.319354	3.80499	1.39405	2.88923	2.82354	-1.41389	3.79765	1.4779	1.92665	3.99688	0.550285
Chr12_51424862	1.0005	0.541564	3.50458	1.33361	1.39405	4.70376	1.44314	1.40137	3.32284	2.00747	-0.393642	0.526636	1.0005	2.98858	-0.103577	3.03922	0	2.43971	1.66031	2.13316	3.12337	1.39633	1.0005	4.903	0.549196
Chr13_67730786	1.88906	-0.408105	1.94683	1.0005	2.28821	-1.20121	-0.0373396	1.9874	2.07805	0.961715	2.10314	3.89169	1.92531	1.6972	1.41073	2.49869	1.69534	-0.190685	2.55309	2.58531	3.07331	0	2.18159	3.74031	0.544911
Chr16_34378586	2.1039	1.37706	2.41747	1.39827	-0.128038	2.17267	1.8492	2.47296	2.03521	2.27081	1.99026	1.1615	-0.837102	3.14308	1.29841	2.11128	-0.329492	3.65269	2.24041	2.10079	-0.334384	0	1.41367	3.87701	0.542974
Chr6_108451774	1.0005	2.52896	2.79151	2.38734	2.21415	0.0114878	1.6745	-0.9112	2.43186	2.88272	-0.0783297	2.60666	1.38809	2.96587	1.2466	3.55532	1.62081	2.41331	2.03885	2.24648	2.7829	-0.633916	1.85677	3.45227	0.539164
Chr2_58277227	-0.339779	2.14755	2.69462	1.70532	2.54838	1.71822	1.8414	2.10653	2.30232	2.5097	2.20561	2.20343	-2.41739	0.489103	1.58592	3.04769	0.753963	1.48175	2.39716	1.96805	2.76394	0.419838	4.39905	4.07851	0.538436
Chr13_195838724	2.20977	2.63115	2.89224	0.895588	3.57545	2.58352	1.93432	2.26207	2.51705	3.23726	0.0614296	2.13932	2.65392	-1.22251	2.15985	2.67011	3.20759	3.21162	2.92133	2.28027	2.81104	-0.696455	3.68504	3.69482	0.53842
Chr6_1791933	0	5.04449	1.73414	1.40468	1.36237	-1.44967	1.4145	1.27828	1.41073	2.00876	1.6778	2.38793	1.0005	2.48653	1.80247	0.193774	0	1.69761	1.41318	0.738658	2.08955	1.72552	0	4.75795	0.535639
Chr16_42613069	0.62391	1.0005	2.4098	1.39405	3.81772	1.41318	-0.0350322	2.23028	2.35684	2.59802	2.60008	1.96667	-0.754533	1.51957	1.35494	2.65372	0.540992	1.303	2.71796	1.86982	2.55764	-1.0005	1.20526	3.65645	0.533287
Chr2_85472121	1.0005	1.41145	2.22614	-0.325938	-1.31564	2.2294	-1.36774	1.68574	1.723	2.50186	1.82475	2.44785	-0.462035	5.16318	1.79864	2.6439	1.40468	2.91685	1.40016	1.0005	0.625973	1.65463	-0.245777	4.8587	0.532069
Chr17_39903278	1.70495	0.377465	4.07751	1.38809	0.718231	2.68441	1.75176	2.205	2.44947	-0.228996	2.93351	2.22495	-0.692852	1.86322	2.43099	2.3669	1.0005	2.62702	-0.0359489	1.67564	2.88695	0	1.59956	4.22445	0.529889
Chr1_205743765	2.39912	1.34285	2.22274	1.62673	3.67023	1.83163	1.33024	1.31061	1.335	2.08319	1.48019	1.78567	1.2713	2.92461	-0.717002	2.68197	2.34058	-0.736572	2.24648	2.09431	1.8837	-0.318015	0.586683	3.50782	0.527507
Chr16_1587052	1.36565	2.59089	2.72574	1.37603	-0.357353	-0.28967	2.18418	2.25862	1.74719	2.46918	-1.31741	2.37387	0	2.11272	-0.785011	3.24027	1.72045	2.57759	2.51389	3.71991	1.84314	0	2.73658	3.57284	0.527461
Chr3_28936456	1.0005	-0.687603	2.51202	1.67842	1.94572	2.25581	2.5714	2.54118	2.34376	2.79867	1.84205	2.62388	1.0005	2.10525	1.95828	1.29679	1.86606	2.93278	3.95802	1.0005	0.673926	-0.128038	1.89903	3.84752	0.526375
Chr14_38307655	3.38325	2.40959	2.94491	1.34285	3.2754	2.49643	1.97664	-2.78526	2.50159	2.69055	3.1864	1.7231	-0.286627	3.07719	2.17473	1.86899	3.35524	3.1779	0.678041	2.10465	3.18782	1.29554	4.26298	4.03469	0.524023
Chr1_43715288	1.40468	2.00302	1.39794	1.0005	4.19597	2.23923	2.19422	1.37328	1.65122	2.1839	1.34285	2.25542	-0.0406876	1.97366	1.03792	1.72104	0.426836	2.43483	2.65954	1.95286	0.453316	-1.07189	-1.54367	4.12488	0.521893
Chr7_111091319	1.0005	0.488304	2.45373	1.0005	2.14738	1.99528	1.74125	1.96286	2.046	2.74032	-0.0330952	2.33913	0	2.00348	1.46575	1.06626	1.0005	2.50738	-0.785073	3.69115	0.356346	1.70019	2.34752	3.5166	0.519385
Chr13_123019941	3.38233	1.9596	2.65149	1.25532	3.23192	1.64063	1.30097	2.37834	2.39599	0.722282	2.46435	2.92878	2.57796	1.09433	2.12178	2.61086	3.70914	3.01013	1.98822	1.84036	1.89821	-0.422769	3.57495	3.65101	0.516407
Chr7_115591918	0	1.68882	2.31182	0	2.00136	0.727725	1.85507	2.13136	1.41563	1.06907	1.87182	1.41455	1.0005	2.31475	2.35735	2.4629	1.0005	2.27038	2.12399	3.54505	-1.10052	1.67551	2.27512	3.39345	0.516164
Chr14_98844294	1.96404	1.34285	-0.783088	1.73188	3.13942	-1.37506	1.729	3.49695	1.9203	1.45232	-0.909756	1.0005	1.9433	1.83803	1.86707	1.33816	1.40137	1.74618	1.19853	1.2486	1.21106	1.0005	2.26103	3.82862	0.512192
Chr4_82662421	-0.876695	-0.0954683	2.76961	1.81283	3.66651	2.63384	2.5513	1.86746	2.4619	3.08812	2.41875	2.3195	0.989376	2.38632	1.30395	2.5536	-1.44368	2.54499	2.16805	2.1579	3.00924	-0.052423	3.55055	3.79851	0.511155
Chr17_8391548	1.0005	1.24095	1.92949	0	1.6175	1.0005	1.71832	-0.975159	-1.61078	-1.0005	1.0005	2.00783	0	1.0005	0.51835	3.44043	0	0.618533	1.40695	3.50738	0.769675	0	1.0005	3.55486	0.509015
Chr12_15411522	0.816769	1.55077	1.84324	1.70383	2.5477	2.24399	2.16486	1.38219	2.46696	4.06693	1.23216	2.83663	-0.649109	-1.37278	1.64882	2.64479	0.652892	2.2617	1.27103	2.0562	2.69435	1.38809	1.66502	3.64592	0.508111
Chr1_214560832	1.64975	1.40695	1.37064	1.0005	1.3954	1.44827	1.41479	0.554437	4.58475	1.29554	1.71492	-1.14841	1.0005	2.14886	0.281778	1.35596	0	1.35536	-1.0005	1.4154	2.15203	0	0	4.38453	0.506691
Chr5_33897913	0.445527	2.13396	2.65095	1.75738	3.3058	2.57342	2.34705	2.48368	2.0831	2.50293	2.51592	2.05727	1.21191	2.07526	2.56279	2.88182	1.6742	-0.359417	2.34267	2.08036	1.99162	-1.95407	4.06951	3.67166	0.506662
Chr7_34796009	0	1.83336	-0.882513	1.39405	0	-1.19816	1.98939	2.10974	2.30421	4.1009	0.670205	2.23767	0	-2.03824	1.4993	1.69565	1.0005	2.50573	0.449718	1.72428	2.58238	1.0005	1.41563	4.25468	0.506468
Chr14_139279914	1.41563	2.50782	2.70254	0.471409	2.2999	1.51178	0.939299	2.0458	2.51351	-1.1837	2.54092	3.453	1.0005	2.60856	2.30976	0.324383	0	2.18365	1.46389	1.14253	1.68349	1.55026	2.51881	3.36246	0.506028
Chr17_58522905	1.0005	1.4098	2.26732	1.25712	1.97401	0.417306	-0.37091	1.61813	1.34285	2.86955	-0.060414	3.22987	1.40137	1.71834	1.63033	0.607889	1.67014	2.21082	1.9954	2.36305	1.7521	-1.31812	2.27122	3.51414	0.50532
Chr8_14854525	1.0005	1.7152	4.33029	-0.839477	1.39058	1.90108	1.41287	0.711605	1.38185	1.91353	1.04156	1.40944	1.39633	0.697837	0	2.06724	0	1.67349	1.53787	1.30654	-0.359064	0	1.65238	4.18744	0.50401
Chr7_112501391	1.65431	2.21085	1.23829	1.40859	2.21898	1.41563	1.729	-1.0092	2.37589	2.32967	2.20388	2.42362	1.0005	2.13989	-1.31495	-0.902154	1.96567	2.72294	2.94776	3.49821	1.96638	-0.829687	2.51859	3.35811	0.502383
Chr10_41119539	2.21405	1.68946	2.47611	1.72745	2.02925	1.33301	2.54591	-0.848213	1.99845	1.75941	1.71846	3.17499	1.39633	2.5808	1.844	2.57035	1.6349	2.42253	2.59963	2.65605	1.64525	1.0005	1.84	3.45614	0.501521
Chr1_266906721	0	0.29793	-0.039239	1.94378	1.73619	1.21789	1.91774	1.8475	1.82566	-0.343017	1.1653	2.35825	0	1.73286	1.65341	3.67184	1.0005	2.35258	2.19284	-1.41131	1.66159	1.37931	2.0402	3.50436	0.500908
Chr1_160461402	1.69109	0.383256	1.31324	2.32537	1.97491	-2.05838	0.546686	1.76715	2.30835	2.79841	2.59467	2.28045	1.35107	2.48389	0.98782	3.05995	1.81135	2.99433	3.10528	2.62844	-2.28913	1.56988	1.85052	3.13884	0.5003
Chr5_82277775	2.1816	1.72382	2.3065	2.23371	3.17149	1.90974	2.20542	2.44016	2.19407	1.86997	1.93142	2.03647	-2.25895	2.06225	-0.565196	-0.682796	0.615562	-0.906601	1.32929	2.04679	2.65184	-0.500583	4.45789	4.0708	0.50023
Chr15_48767510	1.0005	-0.462436	2.7232	0.153806	1.41318	2.16212	1.53577	2.67446	1.0005	-0.339822	0.186359	-0.84693	1.0005	2.56197	2.12474	2.29625	0	2.63936	1.79846	0.743504	4.28672	0	1.40468	4.04521	0.4997
Chr12_34633998	1.0005	1.96912	2.55662	-1.37931	1.40924	2.26027	1.7228	1.38415	1.40695	1.52049	-0.225407	1.73861	1.38809	2.87002	1.86198	3.09743	0	2.71253	3.88439	2.08541	2.73565	1.5773	1.87079	3.67707	0.496971
Chr15_35049039	0	2.22574	1.3332	2.13113	1.0005	5.00534	1.39827	1.85666	1.0005	2.09208	0.870606	1.73003	-1.0005	2.72786	2.51881	0.0763328	0	1.73032	1.41175	1.45341	1.47446	1.7002	1.0005	4.13323	0.496437
Chr9_136434394	2.16399	0.879539	2.15106	-1.10151	1.86174	-0.70999	-0.850183	2.30735	2.34493	2.58591	2.54846	2.4821	2.17055	2.8546	2.18466	3.43595	2.29092	2.61041	1.0085	2.97837	0.230745	-0.756347	2.14018	3.41176	0.491869
Chr2_84929135	0.31877	1.37328	1.29715	-0.577447	2.46111	1.36718	-0.819549	-0.274194	1.0005	2.99986	0.0523425	1.39689	-1.0005	3.26607	0	1.75086	-1.0005	2.28796	1.3142	1.0005	-0.0740961	1.61906	0.0877776	4.0608	0.490854
Chr9_100616534	2.30221	-0.399036	2.43569	1.67535	2.27819	0.695079	1.10554	-1.68789	2.26496	2.95446	-0.529088	0.540619	1.73138	2.42038	2.19456	3.2611	1.38326	2.47889	2.61535	1.588	-0.237105	0	2.3605	3.43851	0.489386
Chr6_110152201	-0.472509	-0.521119	1.50059	1.0005	2.70807	1.99875	1.0005	1.63516	0.781678	1.36018	1.77795	1.0005	2.55774	1.20916	1.0005	1.83599	3.08147	0.32298	1.36959	1.0005	1.33544	1.0005	4.36371	4.19252	0.48755
Chr3_12620879	0	1.5853	2.12953	1.94697	1.68554	0.0164047	1.88212	0.135372	0	-0.247834	1.23177	4.48474	0	-1.11975	0.0614296	2.53147	1.41145	-1.49733	1.23794	1.0005	2.67115	0	1.41563	4.70725	0.485625
Chr9_70423577	1.0005	1.95828	1.0005	1.41249	0	-0.172249	-0.723529	1.93973	1.0005	2.71575	1.73315	-1.36931	0	4.94803	1.0005	1.56613	0	2.01634	1.9553	1.52178	2.1073	0	1.29895	4.77225	0.483639
Chr1_63547704	0	1.91964	2.98193	2.2919	1.65463	0.651097	1.43655	2.38745	1.97463	2.57274	0.207599	0.11453	1.41145	3.12202	2.14184	1.0921	1.40137	3.79673	2.30172	1.3686	2.5242	1.0005	1.73334	3.74594	0.481372
Chr3_19479814	2.12077	1.0005	2.42742	-1.49308	0.654658	0.628556	0.489717	2.34345	1.18268	2.42831	0.598577	3.16764	1.95499	2.63192	1.25927	2.05212	1.7279	-0.833188	2.54527	2.11841	1.71764	-0.468573	2.35996	3.06704	0.48061
Chr9_118239851	1.34285	2.38552	2.60435	1.87119	2.14467	2.65736	0.639394	-0.935503	2.346	2.86337	1.52241	3.25957	1.77366	2.91475	2.13729	2.79867	1.75487	0.738504	2.87379	1.32364	1.98146	0	2.75571	3.55414	0.47731
Chr18_29066979	1.60214	1.41073	2.11887	2.2276	1.55432	-0.786609	2.0352	1.62412	1.36893	2.23962	2.21555	3.42325	1.0005	1.66405	1.4145	2.11572	1.0005	2.03922	1.59913	2.09134	1.22802	1.0005	1.79115	3.42827	0.475494
Chr11_55161243	1.0005	2.19419	0.157613	1.04974	2.14162	1.65045	-1.9896	1.30097	1.68544	1.97195	2.54345	3.23644	1.7227	2.3544	1.76913	0.25797	1.56919	2.56833	2.60333	1.54781	0.571462	1.08707	2.14116	3.31463	0.47545
Chr9_57660866	1.0005	1.73188	-0.114179	1.72883	0	-2.42148	1.94177	1.80103	1.37024	0.375753	1.0005	1.72757	0	5.1517	0.366581	2.48398	1.0005	2.4214	1.14801	-0.150662	3.38275	0.108466	1.0005	5.34845	0.475395
Chr4_99985607	1.30881	2.04569	0.169707	1.41563	2.6341	1.77337	1.52535	2.50589	1.62493	-0.0254012	2.29304	1.44255	1.72552	-1.23929	1.00942	1.0114	1.98073	2.33514	0.487763	3.33251	2.70411	1.0005	2.17023	3.26034	0.474772
Chr13_19690277	2.22924	2.09688	2.89395	0.903049	0	2.14714	1.92619	-1.66679	1.6736	2.31458	0.0653494	0.937183	-0.756707	-0.648226	1.64275	2.65708	-1.41563	3.40965	1.81941	1.81489	0.304381	1.55076	0.43676	3.32098	0.474771
Chr18_30689902	1.92724	2.28703	2.62757	-1.70809	1.97791	-0.54762	-1.08384	0.990847	1.40372	2.81622	-1.10422	3.33732	1.40137	0.867776	-0.778512	2.76448	1.34285	2.81595	2.1035	2.3699	0.315114	1.0005	2.05012	3.29484	0.472338
Chr17_20685699	1.38809	0.729272	1.12718	0.881211	1.40784	0.543522	2.51975	2.14843	-1.70824	4.56061	0.650901	-0.577977	0	0.517434	1.83171	0.452617	0	0.795463	1.67566	1.0005	2.90124	-0.868571	0	4.32495	0.472068
Chr7_101660736	1.0005	2.43501	0.150131	1.0005	1.57829	0.22057	1.0005	0.808396	0.474497	2.33486	1.8103	2.5711	1.0005	1.05253	2.07587	0.607361	1.70495	2.37537	3.9344	1.41412	-0.422651	1.0005	1.34356	3.69926	0.467572
Chr13_110868226	3.20776	2.41461	2.80474	0.0220386	3.4428	1.41045	1.95538	2.85769	2.43436	3.03233	1.52481	2.45588	2.27398	2.68405	1.73551	2.60082	3.05818	2.83747	1.99213	2.82072	-0.318341	1.0005	3.01845	3.36692	0.467403
Chr16_54916170	1.37328	0.289602	0.982144	-1.48679	1.71328	2.2722	1.9004	1.97095	1.05206	2.50317	1.36718	2.03605	1.0005	2.31702	1.10499	-0.343249	1.0005	2.92521	4.36733	0.0730832	1.70728	-0.907308	1.78086	4.28472	0.466205
Chr10_51533368	0	1.91947	3.53427	-0.853799	1.83093	0	2.05698	2.19976	2.16065	-1.57279	-0.0812645	1.72849	0	2.46316	0.768321	2.10186	1.64845	2.51655	-0.440134	1.7881	1.87314	0	1.60031	3.64659	0.465168
Chr1_72382465	1.98164	0.318519	0.11963	1.13565	2.31968	1.21066	0.987699	-0.375097	1.84678	1.81029	1.80588	2.97329	1.63509	-1.01597	0.744262	2.24361	1.0005	0.462534	-0.763599	1.86386	1.21336	-1.0005	1.19785	2.93861	0.463824
Chr2_4114589	-0.7685	1.73099	2.61202	1.73465	0	-0.110323	0.126841	2.14073	2.16004	2.356	1.73354	1.98826	1.6677	-0.813519	2.44741	2.81521	0.744842	1.45033	2.1834	3.74608	2.14165	-1.0005	1.72376	3.3555	0.463541
Chr14_107785279	0.675821	1.67286	1.37094	1.0005	3.35321	1.0005	1.39633	1.0005	1.83298	1.0005	1.33107	1.54892	-0.190254	1.41563	1.0005	1.72979	0.197498	2.63162	2.01722	0.0277244	1.05148	0	2.63352	3.48221	0.459779
Chr16_77715088	0	2.40485	2.3518	1.93678	2.39372	2.35697	2.61136	0.906781	2.07561	1.71996	1.60664	3.57404	1.41145	2.99295	2.07207	2.11877	1.7002	2.55023	1.76488	1.94957	3.07985	0	2.24187	3.4593	0.458633
Chr13_81309841	0	-0.406482	2.24177	1.0005	1.30097	-0.0354019	2.13288	1.63517	-0.144393	2.5297	1.90594	0.69394	1.34285	0.822669	1.96493	1.72103	1.39633	3.95442	1.67623	1.36893	1.94628	-1.0005	1.57055	3.66148	0.458488
Chr12_54276409	2.06426	-0.359778	1.39541	1.0005	1.79422	2.18285	1.41563	2.39739	1.39914	1.97306	-0.32744	3.23009	0	1.67377	1.0005	2.386	1.41145	1.21655	2.56684	2.10931	0.364111	1.0005	1.68856	3.42276	0.458141
Chr13_126682657	3.06084	2.14376	1.20071	-0.354744	2.9643	2.77593	2.35776	-0.983154	2.33407	2.57921	1.99044	1.7757	-1.48142	1.32771	1.0005	2.73353	3.16777	3.44504	2.5768	1.41275	-1.36697	-2.19632	3.82748	3.46689	0.457403
Chr4_103924230	0.605516	1.0005	1.60712	-1.72049	2.156	-0.604665	1.26553	1.41563	1.85555	1.50927	1.71401	1.81788	1.9732	1.06167	0.0830458	0.928397	1.0005	1.79172	1.53276	2.99804	0.363504	1.36565	1.92856	2.94894	0.45731
Chr6_103390802	3.21902	2.17978	1.95575	2.2183	3.08066	2.59785	2.77722	0.878649	-0.29409	1.73752	2.90439	2.24106	3.27031	0.0954739	2.11405	2.71116	3.12848	-0.123047	2.41768	2.46727	2.72487	1.38809	3.24914	3.3571	0.456142
Chr13_117322740	0	2.27114	1.62107	-0.76493	2.16597	-2.11922	-0.0371404	2.20904	2.197	-0.729306	1.89215	3.55275	0	2.50429	2.21455	2.24537	1.3211	1.51818	2.10271	0.94976	-0.0816158	1.0005	2.39309	3.43039	0.456004
Chr7_100366828	-1.63517	1.71514	1.10012	1.70118	2.20288	1.11898	1.3142	2.02904	1.41546	2.07868	0.764831	2.08112	0	1.73387	-1.0005	-0.702626	1.41563	2.25034	0.74834	3.4076	1.60736	-1.19608	1.90709	3.23478	0.455664
Chr11_22807567	1.4098	-0.483934	2.64772	1.39914	1.0005	2.31939	0.40784	-0.299826	1.61159	0.731242	2.05425	1.13685	1.0005	2.11886	2.23269	3.79074	1.29554	0.519524	2.71724	0.0543125	0.216598	1.0005	1.52381	3.57443	0.453174
Chr10_41378942	2.38916	2.49918	2.72679	0.225161	3.15999	1.71848	-0.602782	2.58879	1.72461	2.72489	-0.741034	1.91553	1.81448	-0.223425	1.48826	2.74945	2.40776	2.78135	2.39362	2.21188	2.39987	1.0005	3.26983	3.29638	0.452755
Chr1_181994817	1.39633	0.763017	1.43313	-0.507739	0	-1.21139	1.90137	1.73199	2.23061	4.23811	1.59522	1.94293	1.0005	0.725315	1.11809	1.05015	1.0005	0.533868	1.21092	1.0005	0.565435	-1.41563	1.0005	4.10381	0.452577
Chr14_127351894	1.78644	2.17861	2.67261	2.11511	1.41402	2.04499	-1.30767	1.05848	0.83225	2.4985	2.71946	0.271855	1.0005	2.31522	2.49866	1.939	1.71832	-0.212081	4.30588	1.72792	0.650428	0.200004	1.97078	3.73443	0.452507
Chr2_87483239	1.41563	2.20635	1.40262	1.43448	2.37986	1.92449	0.79088	2.57087	2.115	2.24512	0.0173173	1.0005	0.677484	3.97163	1.39466	1.89822	1.41249	2.44313	1.44367	0	1.58983	-1.0005	-0.706869	4.72346	0.451441
Chr9_136471756	1.0005	1.29341	1.0005	-1.37328	1.88675	1.0005	-1.72637	1.34442	1.0005	2.77137	0	3.05897	0	2.15359	1.39877	1.87939	1.0005	2.11744	1.76225	1.89489	1.73106	0	1.6395	3.3813	0.451317
Chr6_98145034	-0.253257	1.0005	1.0005	2.13273	3.73425	0	1.0005	1.0005	0	1.27326	0.815411	1.55486	-0.950866	1.0005	1.0005	-0.696475	1.0005	1.0005	1.38476	0	0.0770247	0	-1.18328	4.07006	0.44597
Chr2_118647773	1.0005	2.53593	1.4137	1.0005	1.57101	1.30654	1.41402	-0.885426	1.63375	1.73416	1.86763	1.63775	0	1.4098	0.147087	-0.154467	1.39827	1.16007	1.96745	3.36952	1.49901	0	1.93481	3.25906	0.445912
Chr11_51070145	1.89157	1.01065	2.20858	1.0005	1.0005	0.226184	0.862389	2.11403	1.1971	2.69751	1.94937	2.22832	1.40137	2.19132	-0.345658	3.92528	0	2.29888	2.10436	1.23897	0.969862	1.0005	1.77726	3.44521	0.441038
Chr4_17273983	2.1651	-0.568837	2.81057	-0.276207	1.19478	1.73305	0.326814	2.50536	2.02156	0.0902888	1.94394	3.09563	1.41563	2.33347	1.24974	-0.481641	1.71832	2.61833	0.428093	1.46434	1.72106	-1.0005	2.16059	3.11386	0.439866
Chr17_41829942	1.0005	1.69859	0	1.40695	0	1.0005	1.0005	3.82265	-1.69187	1.39091	1.0005	1.9233	-1.0005	1.98895	1.9058	0.932516	2.66403	1.0005	1.0005	1.40575	1.64975	0	1.95223	4.44754	0.439318
Chr9_41595884	0	1.41563	1.23697	1.45218	0	1.70977	2.20658	1.59837	0.184909	4.38136	-0.592207	1.41412	1.0005	2.56358	1.06053	1.99885	0	2.50777	1.0005	-0.849929	0.851623	1.40468	0	4.23273	0.438964
Chr8_35883986	-0.962628	2.9578	2.05389	1.57245	3.40932	2.35573	2.4582	2.19863	2.56379	2.86703	0.680374	1.69056	3.12946	2.65014	1.71532	2.53379	2.85884	1.86303	2.47086	1.79265	3.10225	0.343017	3.12956	3.48946	0.436985
Chr14_116745892	1.4098	2.08202	1.69456	1.34285	1.0005	2.90252	1.35123	1.10112	3.59011	2.62762	1.84403	1.74017	1.0005	2.09766	1.29749	2.56585	1.0005	3.68944	-0.527419	0.589435	1.52596	1.36106	1.33512	3.91784	0.436552
Chr3_63919470	1.96494	2.50918	2.09514	1.34285	1.84726	1.77021	1.12318	2.61913	2.13277	2.06303	2.42084	1.67041	0	2.49645	1.83839	3.54898	1.0005	1.03658	2.28832	0.216972	-0.380928	1.0005	1.59615	3.10894	0.435958
Chr6_154133875	0	1.48908	-1.0005	1.79032	1.24614	2.40655	5.22311	1.0005	0	-1.39318	-0.723122	0.00982509	1.0005	1.39999	1.0005	1.16445	1.0005	1.77623	-1.41473	-0.150662	3.11111	1.0005	0	5.11909	0.435661
Chr13_17941780	1.40695	2.26739	2.202	-0.00445254	-1.41099	3.53792	3.23567	0.480848	2.18994	2.21714	2.67501	-1.24897	1.10499	2.86696	2.0474	3.44883	-0.308601	2.21281	1.44484	2.36808	4.54937	0.654022	1.39091	4.64992	0.431248
Chr16_53135352	2.12411	1.98508	1.97458	1.86227	1.81282	0.500064	1.94348	2.16523	2.29002	2.23525	2.12476	2.14775	0	2.61715	-0.240225	3.38698	1.67103	1.09206	1.73401	2.08194	2.19594	1.36565	1.69786	3.09423	0.430342
Chr9_68706498	1.38809	1.11693	0.0849827	2.68531	0	1.99333	1.95422	0.531402	1.0005	-0.0186275	1.98929	2.12803	1.0005	4.8639	1.35351	2.16255	-0.138511	2.30743	2.02017	1.36169	2.8051	-1.0005	-0.868937	4.5721	0.428244
Chr7_75119971	1.68418	1.93833	1.59762	2.33662	2.11335	1.61826	1.99685	-0.855737	1.92432	2.93529	2.1788	1.76241	1.0005	2.60947	2.27456	3.41004	2.15456	2.09642	0.476729	2.22012	-0.201506	0	2.37494	3.28203	0.428051
Chr8_77651418	1.72585	1.94159	0.803532	2.45899	1.81458	2.27957	0.21751	2.0401	1.9724	2.98834	2.73327	2.01062	1.98107	2.41787	1.8743	2.87578	1.88606	2.14603	0.822549	1.01536	3.04344	1.68826	1.43717	3.57561	0.427448
Chr18_2164753	0.54847	2.08806	0.202846	-0.406405	1.47302	1.77875	-0.135035	-1.06158	-1.87948	2.45885	2.00263	2.42241	0.246321	0.257583	1.15458	2.46994	1.0005	3.51893	1.69899	0.587685	0.035189	1.0005	-0.141364	3.97177	0.427342
Chr13_114366991	2.13889	2.5175	1.30138	0.99502	2.80221	2.28783	1.59018	-2.14887	2.07391	2.50888	1.64369	-0.781913	2.87108	1.92251	2.17579	2.55777	3.05615	2.82997	1.36981	2.12982	2.27516	1.39405	3.15715	3.25343	0.426255
Chr15_18702202	1.0005	1.4098	1.38636	-1.71218	1.86714	1.27685	-1.71237	1.0005	0	1.40767	0	1.0005	1.0005	2.19041	1.41479	1.68938	1.39633	3.89177	1.0005	0	1.72165	0.0672674	1.62363	3.48266	0.424847
Chr3_32425354	1.72198	1.77403	2.88559	1.67368	3.31929	1.98367	2.11929	1.89187	1.0005	2.29425	2.73682	2.41621	1.01159	2.67919	1.30565	2.68904	1.35801	2.26698	2.80882	2.37779	2.70263	1.30881	2.90747	3.3368	0.423496
Chr1_46915145	1.00498	1.37706	2.24838	1.0005	3.31756	1.40319	1.41563	1.7227	1.41429	1.5994	1.67225	2.01043	1.82621	1.0005	1.7228	1.41345	-1.23772	1.99951	1.71176	1.34954	1.97981	1.38809	0.261673	3.44359	0.422479
Chr3_52364850	0	-1.11806	2.12104	1.72286	1.35582	2.15256	1.8246	2.09792	1.70019	2.36677	1.83159	1.98477	-1.0005	2.1509	2.08307	2.36706	0	3.20292	2.41895	2.2208	3.41815	-0.0940725	2.08986	3.23426	0.42217
Chr4_32848145	1.41249	2.44836	1.0334	1.0005	-0.17984	-1.43721	0.791571	1.94763	-1.40695	2.15954	-0.0822776	-1.73176	1.0005	2.38955	1.99279	2.18826	1.0005	3.75012	1.64106	1.0005	1.49515	-0.698675	0	3.82384	0.421874
Chr16_52737274	1.2278	2.20967	2.00919	1.72745	2.30479	1.67433	0.960729	2.04929	1.4098	2.23393	1.97653	0.964795	3.29035	1.57082	1.69523	2.12831	1.67948	2.51216	1.91918	1.94966	0.612224	-1.41563	3.21393	3.13469	0.421793
Chr14_124863335	1.70809	1.52171	1.79725	1.97314	1.81662	-0.133397	1.33229	2.27618	2.19659	2.17933	-0.720678	2.79672	1.54224	2.23614	1.76014	0.204633	1.20194	-0.298289	1.8131	2.04011	2.21402	1.0005	1.87667	2.58503	0.420039
Chr3_59617282	1.70809	2.3933	-0.489476	1.30942	1.87945	0.0363697	-1.11928	-0.451512	2.09391	-0.475313	-1.60273	3.10468	1.36106	1.92307	2.04057	2.33967	1.41563	-1.29399	2.45671	2.52321	2.05461	0.358384	2.42669	3.21779	0.419812
Chr16_3623896	1.0005	-1.41145	1.84938	1.41318	1.0005	0.445235	1.67014	1.30097	1.63517	2.3649	1.0005	0.0237427	0	1.92551	0.864481	1.78044	1.71705	1.71683	2.31356	3.70127	0.698075	-1.0005	1.0005	3.58118	0.419631
Chr16_52810292	1.0005	-0.883602	1.8705	-0.0995831	1.0005	1.99649	1.82646	3.4283	2.19036	0.280907	0.119427	2.51774	0	0.59549	2.21572	2.13834	1.39405	2.00961	3.49185	1.39332	2.46135	1.98524	1.0005	4.02285	0.419117
Chr10_46971732	1.94484	1.69109	2.31683	0.692081	1.84293	0.292484	1.70957	-0.141118	1.0005	2.51308	1.90492	2.29752	1.0005	2.68892	2.04782	1.56473	1.90395	0.76307	2.87461	3.21042	1.16468	0	2.23653	3.33955	0.417568
Chr4_43485428	1.29554	2.64875	0.328796	1.14319	1.0005	0.259345	2.19669	-0.0434987	2.80583	3.90713	1.99706	2.43843	0.549397	2.85892	-0.446817	1.06813	0.585306	2.64457	1.6029	1.72559	1.83529	2.20897	0	4.05828	0.416891
Chr6_101264687	1.0005	3.70975	2.16904	1.38476	1.35146	2.18205	1.35782	2.23676	1.41249	2.52337	2.21117	3.36795	0	1.3528	2.04334	1.37435	0	1.16122	2.37539	0.0221362	2.27872	1.0005	2.21317	3.50964	0.416201
Chr2_17312664	2.1489	1.0005	2.07804	-1.72552	-1.0005	2.8476	2.9087	1.0005	1.69349	1.91147	2.43445	1.73083	1.62384	2.47829	2.1774	2.28451	0	2.45997	1.19397	1.69096	3.89431	1.0005	0.120776	4.04241	0.414789
Chr14_114525866	1.37931	0.651807	3.61539	1.38326	1.0005	-0.821088	1.96478	2.22782	-2.08574	0.338444	2.11493	1.0005	-1.0005	1.94122	-0.552521	1.05619	1.39405	1.63495	1.38476	-1.0005	-0.632167	1.0005	1.73153	3.71763	0.414142
Chr3_33007572	1.38809	1.6719	0.318411	1.94512	2.10429	-1.36017	0.80164	-0.37213	1.98405	2.34209	0.163322	2.79889	1.0005	1.58921	2.44479	1.14033	1.67535	2.27519	2.24427	2.31676	2.37499	0	2.11174	2.91029	0.413682
Chr4_12984930	0	1.0005	2.29351	-1.345	0	1.0005	1.40695	4.50351	1.97806	1.98405	1.5356	1.09452	-1.36893	2.30321	0.710443	1.40575	0	1.93228	1.92293	1.0005	1.0005	0.170694	0	4.43697	0.413629
Chr1_168788573	1.0005	1.70139	1.7455	-0.327578	1.97646	-1.08169	2.24857	2.04507	2.02211	2.23716	1.7844	2.86886	1.38809	2.00523	2.56605	-0.092412	1.68826	1.81047	2.62426	2.01434	0.101035	1.0005	2.17006	2.73342	0.413213
Chr16_33267033	1.40468	1.96404	2.60087	1.41249	1.41318	2.71505	2.52544	2.0915	2.58865	1.66366	1.89175	2.08048	-0.814685	2.15039	1.40319	-0.587922	1.20067	3.3643	1.86225	0.141545	2.05896	1.0005	1.86423	3.35428	0.410753
Chr1_134850477	1.37328	-0.970251	2.3017	1.0005	1.35961	-0.800912	1.46432	2.35732	1.93482	2.22074	0.706345	2.33102	0	0.272491	-1.37987	0.673368	1.41249	1.91	2.06243	3.10497	2.25892	0	1.67207	3.05855	0.410542
Chr3_53521897	1.40137	1.98534	1.11927	1.70495	2.02268	0.129915	1.40859	1.56558	1.65589	-0.700734	2.11952	1.94756	1.38809	2.82972	1.86333	2.72503	1.0005	3.38434	2.11858	2.34659	2.99419	-0.0940725	1.87752	3.45546	0.409106
Chr15_134817291	1.0005	5.02765	2.21118	1.38185	0	-1.0005	0	1.27685	0	0.610442	-1.0005	0	-1.0005	1.98136	1.40372	1.41521	0	0.143564	1.0005	1.71165	-0.399062	-1.0005	0	5.17302	0.409013
Chr13_26555911	0	1.97751	2.5253	1.64898	1.37328	2.85173	2.82022	1.68457	1.86858	3.54286	2.71924	2.39677	1.65801	3.25854	2.63169	2.32393	0	1.38734	2.49196	1.15047	2.98688	1.0005	1.0005	3.98669	0.408779
Chr1_141235857	1.26592	2.18729	2.01892	-0.140721	1.0005	0.45694	1.4145	1.70529	1.37328	-0.560796	1.0005	1.98942	1.0005	2.21441	1.41466	3.86465	1.0005	-1.01435	1.2321	-1.33937	-1.64138	0	1.56392	3.64966	0.408106
Chr2_143910250	1.0005	1.0005	0.92892	1.98107	1.75613	-0.133321	1.34285	2.33321	1.28766	2.5721	2.05844	0.749352	1.0005	2.12606	1.3478	3.25577	1.0005	2.00108	1.69989	-0.317288	0.209483	1.0005	1.8013	2.98107	0.407782
Chr9_134571547	1.69917	1.92809	2.56691	2.15469	1.72192	2.26565	-2.34375	2.21974	2.26426	1.9582	0.0014684	1.43503	1.70708	2.09397	0.493257	0.407321	0	2.52335	2.35347	2.98492	1.58672	0	2.01441	3.01506	0.406989
Chr5_25871244	1.41563	1.40695	2.17906	1.0005	1.66809	1.73376	-1.28419	0.406692	1.0005	1.97245	0.947177	0.92911	1.0005	1.39914	2.16972	1.0376	-1.0005	1.64459	-1.0005	3.28923	2.42632	1.0005	0.249849	3.09175	0.405781
Chr3_64676147	2.22948	1.53191	1.67107	1.36565	1.65898	1.28726	1.3045	0.102276	1.41402	1.39521	0.808323	1.71273	2.03374	2.14677	1.40553	2.52558	1.71314	2.28008	1.81898	-0.420727	1.32614	0.665337	2.84009	2.86138	0.405731
Chr16_75192491	2.17003	1.98101	2.65455	2.23821	1.90836	1.48826	2.18699	0.443095	2.29127	2.41399	1.39343	3.55786	0	2.37319	0.840231	2.41389	1.0005	1.5608	2.76881	0.7249	2.64599	1.0005	2.35221	3.42289	0.405112
Chr6_152913275	2.12786	2.36398	2.71385	2.05311	1.95379	1.94495	0.948656	2.5609	-0.0542918	2.06428	-0.258238	2.0182	1.71218	2.1051	-0.750078	2.59244	1.0005	2.36496	2.64021	2.9203	0.887919	0.482703	2.39787	3.00663	0.404614
Chr1_1496780	1.0005	2.23404	1.70467	1.78952	0	4.21531	1.96848	-0.379884	0.694199	0.688367	0.202725	-0.917853	0	2.86725	1.3557	1.36509	0	1.0005	2.003	0.447258	1.88777	1.40695	0	4.38382	0.404518
Chr13_3151444	2.09415	1.28603	-0.388982	1.9783	-0.277361	1.71414	-0.564879	-0.587785	2.30922	2.31877	1.62569	2.32067	1.0005	2.40439	1.87707	2.90849	1.82879	3.21719	-0.140523	2.86681	-0.41233	1.41563	2.06876	2.97437	0.403164
Chr4_37948475	1.0005	1.80621	-0.874829	1.36106	1.65899	0.47596	-1.66859	1.73324	0.983656	-2.42652	1.94812	0.488471	0	1.2393	1.95452	1.50154	1.38809	3.78157	1.79745	1.87596	2.55958	-0.318015	2.10842	3.24882	0.401695
Chr15_107099551	1.87831	1.28259	2.10139	1.37328	0	1.98187	2.54442	0.920737	3.70589	1.50863	3.02969	1.72173	-0.37213	2.41869	2.61107	2.13962	1.0005	1.73227	1.68669	1.0005	2.2039	2.53213	0	3.89448	0.400688
Chr8_37547299	3.05155	1.0005	0	1.0005	2.55381	1.0005	1.0005	0	0	-1.0005	0	-1.0005	1.58841	1.0005	0	0	3.57228	0	0	0	1.0005	0	3.3982	3.862	0.400613
Chr6_100806568	1.40695	1.41563	0.0140096	1.40859	0	0.399075	1.0005	1.41318	2.38382	1.24138	1.42177	0.869841	1.0005	0.0307453	1.64385	3.80714	1.0005	2.78779	1.41556	-1.23896	-0.853879	1.0005	0	3.52861	0.400434
Chr15_4681894	1.63216	-0.229669	2.23801	0.0940725	1.73108	2.1634	-1.10985	2.2798	2.26164	1.37931	2.61085	3.28543	1.0005	2.75806	2.8628	0.130224	-0.870686	2.11747	2.28359	-0.493323	2.77596	1.0005	1.63396	3.43368	0.400354
Chr11_66006545	1.95162	1.69968	2.50899	1.39755	1.93519	2.44521	2.55978	1.63517	0.41145	2.13254	2.46097	1.9995	1.69647	1.63833	-0.0121238	3.30022	1.39405	1.97804	2.29275	0.233361	1.07394	0	2.03355	3.11891	0.399859
Chr3_59852363	3.24189	1.90663	1.7039	1.41318	1.75049	1.0005	1.91148	0.219222	1.66899	1.82278	1.65127	0.690918	0.744033	2.12984	2.15304	2.42264	-1.3281	1.72229	1.79986	2.31368	0.714365	1.0005	2.49865	2.75542	0.399679
Chr18_44459244	1.36565	1.73978	2.11317	1.0005	1.87245	2.20539	1.0005	1.84773	1.39827	1.85886	1.41479	2.08204	1.0005	1.0005	-1.02874	1.67884	1.81536	-0.199741	2.41446	3.1233	-0.211869	1.40859	2.54366	2.99474	0.398975
Chr1_14367123	1.0005	0.886659	-1.33512	0	1.0005	1.40319	-0.234654	1.79255	1.60177	0.366027	2.05494	3.20497	1.40695	1.5508	1.17787	-0.697659	0	1.80199	0.894345	1.58736	2.16987	1.40695	0	2.88572	0.396932
Chr10_63910773	1.39633	-1.40695	1.26462	2.5799	1.38809	1.73264	2.14404	1.41073	2.67833	4.11946	2.29536	2.14051	1.59651	2.99106	0.498673	1.71859	0	2.45356	-1.79947	1.41249	2.18702	1.0005	0	3.87471	0.396685
Chr2_131121160	0.110007	2.12118	2.75642	0.276638	0	2.32553	2.39518	4.12155	2.43046	2.02959	1.96944	1.0005	0.416819	2.53891	0.164856	0.821477	-1.29749	1.41466	1.71977	1.0005	1.37204	-1.98915	2.11385	3.94594	0.395321
Chr13_193430614	2.60299	0.404772	1.02029	1.01279	2.88922	2.29502	2.71298	2.32471	1.50927	1.88449	2.0895	0.569685	0.552962	2.10492	1.87418	1.81476	2.22824	2.88794	2.50912	1.72144	2.31539	-0.0192843	3.09819	3.07141	0.393662
Chr3_103383878	1.70482	1.83904	1.0005	1.0005	2.99485	0	2.48761	0	0	1.0005	1.0005	-1.0005	1.73138	1.61446	1.0005	1.0005	1.87064	1.61826	1.0005	1.0005	1.7251	0	2.01198	3.46886	0.39344
Chr14_60115903	2.08987	1.40372	1.25903	1.0005	0.0813036	0	1.0005	1.0005	1.26592	1.27021	1.3808	1.0005	0.145247	1.41318	0	0	-0.616376	1.0005	1.0005	1.41275	1.71992	1.26592	4.4288	4.04694	0.391426
Chr15_111185769	1.0005	-1.0005	1.0005	0	0	1.41145	1.0005	3.17033	-0.516847	-1.0005	1.38555	0	0	1.0005	1.0005	2.57095	1.0005	0	-0.442424	2.71709	1.66751	1.0005	1.40859	4.06544	0.389804
Chr5_13921458	1.40468	2.212	1.97542	1.95456	2.03814	-1.08108	1.89042	1.85482	2.08706	0.794583	2.31139	2.43894	1.0005	1.87562	2.46095	3.29973	2.15628	0.935238	2.42647	1.82328	-0.5286	1.0005	2.36142	3.03615	0.38844
Chr2_24838477	1.41249	1.91295	1.9377	1.0005	1.92961	0.17984	1.96599	2.11602	2.14178	2.01797	2.55412	2.20669	0	2.40339	2.67186	1.89792	-0.754321	2.49071	-1.37793	2.95008	2.2164	0	-1.12377	3.15165	0.388206
Chr7_80572797	1.41249	1.0005	1.30288	1.0005	2.12896	1.93519	1.0005	1.0005	1.41563	2.19039	1.18257	1.91154	1.0005	1.80403	1.0005	1.24107	1.9235	2.03123	2.03372	2.82261	1.90529	0	1.72113	3.00157	0.387883
Chr11_59200704	1.4098	3.16815	-0.518373	1.37328	1.95479	1.08177	-0.169444	1.96211	1.63479	1.85691	1.65109	3.22407	1.0005	2.06125	2.16419	1.8924	1.0005	2.33052	2.23749	1.62744	2.83584	0	-0.090086	3.0634	0.387865
Chr1_66104510	1.40695	1.0005	1.29111	1.72049	0	1.40591	0	0.647383	0.138197	4.13583	1.72792	1.60454	1.0005	-0.781275	-0.232502	0.635026	1.41318	1.81649	0.720077	0	1.6254	0	0	4.19489	0.387572
Chr5_51916552	1.38809	1.39827	1.41563	1.99073	0	1.42529	-1.40975	1.66411	1.96932	1.70324	1.64136	-1.0005	1.0005	0.535197	4.00761	1.77202	0	2.31737	2.69412	1.59271	2.55879	0	1.0005	4.41818	0.387252
Chr7_36077239	1.0005	1.34285	0	0	1.3126	1.63984	1.0005	1.67387	1.6752	1.41563	1.38809	1.66626	0	1.0005	-1.0005	1.22412	1.40695	0	1.79316	3.24621	-0.279388	0	1.0005	2.85453	0.386916
Chr13_133888798	2.07111	1.33107	2.34858	1.98985	2.42505	1.17269	2.07201	-1.04314	2.02718	2.60091	2.02487	2.65117	3.07563	1.73331	1.82129	2.6399	2.74289	2.43762	2.05332	2.21282	1.3794	1.95576	3.23947	3.34244	0.38655
Chr15_85401050	1.40468	2.07992	2.60138	1.91656	1.26592	1.81198	-0.339367	2.16163	2.19864	2.43139	2.74946	3.06868	1.40137	2.70182	3.05417	-1.02686	1.70789	0.822239	1.96732	-0.223438	1.98182	1.63517	1.57086	3.26306	0.386408
Chr4_94823808	1.0005	2.12547	3.16639	1.69349	1.36018	1.29554	1.66296	1.17862	0.696476	2.20828	2.21659	0.687735	1.34285	2.26209	0.19166	2.98277	1.0005	2.11558	1.82997	2.70143	0.710723	-1.0005	1.3748	3.45874	0.385843
Chr1_55730212	-1.64954	1.39275	-1.0005	-1.41367	3.87051	1.41203	1.41563	1.0005	1.41402	1.62582	0	1.32533	0.424277	1.72051	1.61621	1.16969	-1.33024	1.88513	1.41934	1.0005	0.933586	0	-0.314816	3.57949	0.385108
Chr6_13931485	0.447258	1.79707	2.02994	1.61901	1.0005	1.47465	0.775059	2.34757	1.88162	2.13208	1.41318	2.09213	1.0005	2.19547	1.31068	2.62295	0	2.38558	2.01705	2.95008	1.06472	1.41318	0	2.81629	0.381431
Chr5_48871832	1.0005	-0.928877	3.85996	0.0768056	0	1.96521	2.37585	-0.959987	1.64431	2.49453	0.0867113	1.40695	0	1.39382	1.84	-1.48187	0	-1.10359	-0.661588	1.0005	1.4081	-1.0005	0	3.81504	0.38093
Chr18_15163179	2.84309	0.87423	1.87146	-0.803586	2.65489	2.22812	1.4081	1.97262	1.57874	2.90249	2.28245	1.40628	1.0228	3.01425	1.0005	2.22143	2.94615	2.45118	2.36661	1.84151	0.430315	-1.0005	3.34328	3.26798	0.380829
Chr9_137000771	2.0945	2.24023	2.14457	-0.851271	2.35689	2.72081	1.94888	1.18551	2.16205	1.96203	1.26463	2.29228	-0.995303	3.10848	1.66896	2.42585	1.68183	-1.37116	2.46756	1.15431	2.89663	1.0005	3.28373	3.34322	0.377418
Chr13_116814953	1.63047	2.07244	1.8383	0.633109	1.68136	1.42048	-0.556431	1.92162	1.70991	2.30785	1.358	3.05735	1.0005	1.93506	1.54866	1.90107	0	1.9194	2.5632	-0.534167	-0.927138	-1.0005	1.26043	2.86847	0.376684
Chr7_32408666	0	1.38476	2.27175	1.0005	1.0005	1.70538	1.65422	1.41498	1.40137	1.91374	0.0940725	1.85933	-0.0830458	1.97839	2.21095	2.47726	0	1.99687	2.17709	2.77652	1.50522	0	1.0005	2.91517	0.376067
Chr15_7090909	0	1.38476	0.906342	1.0005	1.0005	1.68418	1.37094	1.41318	1.0005	1.69897	0.478713	2.43339	0	2.10098	-1.4439	0.257522	-1.0005	3.89936	2.15519	-0.525625	2.11486	0	1.37138	3.45759	0.376019
Chr17_22570349	1.0005	1.28125	1.50082	1.0005	0.608218	1.39914	1.39275	1.21357	1.0005	1.96927	2.18486	3.3559	0.649859	0.621331	1.65381	2.14786	0.483354	2.26108	1.56114	1.59773	1.09376	1.60127	1.0005	2.80579	0.374629
Chr11_3459517	0.832276	2.13966	1.0005	1.0005	1.1396	1.65445	1.0005	1.68539	1.37603	1.19848	-0.182761	1.6463	-0.547005	0.702804	1.60901	1.31146	-0.470127	0.956974	1.24611	-1.0005	1.64221	0.927789	3.89296	3.4343	0.373418
Chr18_4159374	1.7002	1.39405	3.33899	1.41563	0	0.307674	-0.472874	1.37706	1.01247	2.6503	0.213468	1.67204	1.0005	2.44759	-1.71569	2.60959	1.0005	2.32254	1.68988	1.52099	2.8275	1.94512	1.41563	3.60981	0.373353
Chr18_19748367	0	1.59837	3.1012	2.04631	1.0005	1.6756	2.00264	1.0005	2.00155	1.30262	2.4323	1.90654	1.39827	3.49744	1.95802	0.675826	0	2.17356	0.925277	1.0005	1.98811	1.40468	1.34285	3.63063	0.373126
Chr1_262896598	1.27912	-0.157771	2.22594	1.39633	1.0005	-1.72745	1.62609	1.67551	1.24954	3.62008	-1.212	1.99601	0	0.0261211	0.114292	2.50713	0.416569	1.40575	2.81234	1.39914	2.30707	0	1.41516	3.46747	0.372682
Chr1_40478237	1.0005	1.4145	1.0005	0	3.7413	1.39633	1.0005	2.15403	1.0005	1.6646	1.97775	1.59429	0.723607	1.96695	1.95729	1.84474	-1.23751	0	1.51164	1.62142	2.17998	-0.661838	0.80692	3.54178	0.371066
Chr15_76918741	1.4098	1.8188	1.91837	1.0005	1.36203	1.65527	1.64944	1.21794	0.978992	1.0005	1.39827	3.3323	0	1.78625	1.96611	1.95477	1.0005	1.66498	1.81839	-0.0231154	1.41563	1.0005	1.58585	3.10633	0.370991
Chr6_113564954	1.0005	1.67156	3.82977	1.60421	1.799	2.97477	2.3683	2.19489	1.13179	1.03779	-0.388491	0.196978	1.0005	-0.593525	1.96675	2.29329	1.0005	1.53391	1.50941	1.57238	1.6115	1.0005	1.0005	3.58385	0.370414
Chr10_66745118	1.0005	1.0005	3.63207	1.0005	1.41099	2.40313	1.72045	2.07874	2.17127	2.04545	3.2169	2.14279	1.73465	2.40541	0.759879	1.83862	0	1.49212	1.45589	1.49481	1.89126	1.34285	1.0005	3.57338	0.370123
Chr15_37675827	1.36893	1.67014	0.583321	1.94436	1.40262	1.94878	1.68503	0.128038	1.07008	3.9304	1.41489	2.58417	-1.0005	1.73362	1.41203	0.958433	1.41318	2.87241	1.31812	1.40859	2.4143	1.73138	1.41402	3.85892	0.366826
Chr18_27836383	1.37328	1.39405	1.17025	1.41367	2.09216	1.92945	-0.0940725	1.97641	0	0.0841617	1.0005	2.75866	1.0005	-1.78975	1.94903	1.98393	1.71832	0.343349	1.87807	1.87072	1.85522	0	1.56584	3.14258	0.366533
Chr4_29746876	2.63561	-0.150658	2.46188	1.64431	-1.0005	1.68341	2.13457	2.00211	2.29814	2.98704	1.69489	1.81464	1.6736	-1.23882	2.10242	1.71017	1.88137	2.64954	2.40328	1.0005	2.49265	1.65308	2.15657	3.13921	0.365503
Chr9_136376743	2.1365	1.94535	1.78489	1.82538	2.26295	2.41432	-1.43946	2.19167	1.30097	2.37637	1.14798	2.08579	2.03883	2.70201	1.71698	2.88791	2.19366	-0.342698	2.44329	1.59601	2.25907	0.867247	2.39968	3.04433	0.364603
Chr1_150127895	1.41563	0.581453	-1.7127	1.24877	1.0005	1.34285	1.88365	1.71106	1.38476	3.79033	1.4081	0.0428353	1.0005	1.96763	1.72078	2.04973	1.40695	1.64895	1.40647	1.36237	0.230499	-1.0005	1.31812	3.91892	0.364341
Chr5_77777493	0.707851	2.18028	2.32229	1.40468	1.40784	1.97498	1.92612	0.365277	2.12513	1.6903	1.88955	1.58514	0.870718	2.28736	1.65253	2.06178	-0.175414	2.72741	-1.15209	1.41563	-0.0826418	1.0005	2.16364	3.0096	0.363344
Chr6_111127030	-0.385252	1.44442	1.79846	1.92918	2.65069	1.61003	2.53534	-1.25337	1.39603	2.43103	1.38326	2.4121	2.18888	0.643994	2.07667	2.60943	2.07157	1.60713	1.97977	1.96991	2.57832	0.647132	2.85168	3.07054	0.362823
Chr2_2483265	1.0005	0	1.0005	0	2.05412	0	0	-1.06758	1.0005	2.06724	0	1.35747	1.33797	1.34815	0	-1.72382	3.35312	1.0005	1.0005	1.0005	-0.122514	0.3068	3.66302	4.12776	0.361774
Chr5_77091411	1.0005	0	1.41417	1.22881	3.73491	0	0	1.0005	0	-0.22057	1.0005	1.0005	0.928496	1.0005	0	0	1.0005	0	1.31173	0	1.0005	1.71218	2.06487	3.87376	0.361196
Chr13_146636477	1.71832	1.0005	2.12036	0.336418	1.76751	0.21741	1.3163	2.42772	1.78991	2.18469	0.913615	1.57864	1.0005	0.960712	1.66411	3.03278	1.71705	1.67453	2.16105	1.51604	1.52461	1.98454	-1.0005	3.02551	0.359759
Chr16_33039004	1.94893	0	0	-1.0005	1.90426	1.0005	0	1.4098	0	0	1.0005	1.0005	1.67371	1.0005	0	1.07463	-0.342315	1.5584	0	1.23085	-1.0005	0	3.84061	4.34829	0.359473
Chr17_44402464	0	-0.430838	1.98733	1.41563	0	2.41888	-0.182377	1.67286	1.41563	3.57064	1.96885	1.72198	0	0.874272	1.72878	0.543324	1.0005	2.31793	1.66987	1.0005	1.23085	1.0005	0	3.50076	0.358868
Chr6_110156854	1.69031	1.77187	1.4587	1.0005	2.08673	0.262879	2.10811	2.35828	0.421382	2.25036	2.00965	1.69562	1.0005	1.71327	0.907052	2.44759	1.41563	2.48346	1.1244	3.02393	0.324352	1.56863	2.34743	2.77739	0.357964
Chr13_131360606	1.0005	1.99171	0.964347	0.744635	0	0.0680699	2.55544	-1.28419	2.35427	3.33354	1.94981	2.20145	1.54141	0.536488	0.296332	1.10468	1.0005	-0.486508	0.540623	1.48005	2.19381	1.0005	1.68996	4.02414	0.357722
Chr7_85170373	0	1.0005	1.56685	0	0	1.96578	1.0005	0	1.40137	0	-1.0005	0	-1.0005	-1.0005	1.72078	-1.37231	0	1.63037	1.27524	3.58502	-0.271784	1.0005	0	3.69779	0.357255
Chr15_58936056	0	1.0005	-1.0442	1.6573	1.63517	1.136	1.98676	1.0005	1.0005	1.18944	1.53004	1.3084	0	4.3524	0.300434	0.410669	0	1.83507	-1.41563	0.393611	2.71341	0	0	4.39023	0.356641
Chr14_89816493	1.40468	1.71404	-1.0005	0	3.51748	1.0005	0	-1.0005	0	0	0	1.0005	2.17369	1.34373	0	0	2.06324	1.0005	0	0	1.0005	1.0005	2.42881	3.78465	0.35624
Chr4_20054382	0	2.05242	1.31749	1.25374	0	1.91201	0.492426	1.58897	2.23008	2.18904	1.06527	2.09426	1.0005	2.07645	1.98607	3.42609	0.277361	1.97654	1.96047	0.136546	1.89816	-1.0005	0.528236	3.0458	0.355268
Chr7_23540179	1.34285	1.63415	-1.0005	1.32344	3.32204	0	0.930419	1.28259	0.37213	1.0005	1.72986	1.0005	1.63461	1.0005	1.37931	1.0005	1.6973	1.39877	1.11701	1.0005	0	-1.38809	1.0005	3.3644	0.35451
Chr13_131584606	1.38809	-1.69351	-0.0373102	-0.891418	1.31532	0.490738	2.86045	-0.105813	1.39275	2.61377	1.91788	3.04657	1.0005	1.64398	0	0.57131	1.41318	0.493515	-0.339545	-1.2334	2.30778	1.0005	0	4.04278	0.354313
Chr8_130801026	1.0005	2.16602	1.52918	0	1.0005	0.943845	-0.359931	1.0005	0.751129	1.7292	1.62876	1.92584	1.0005	0.826782	1.7227	2.22739	1.41145	2.35727	1.85565	3.1803	-0.203478	1.0005	1.47254	2.93648	0.353962
Chr17_43645216	1.0005	0.452445	1.23842	-1.31864	1.0005	1.93989	1.0005	1.40137	1.0005	3.77138	-0.938097	-1.3605	1.0005	1.37706	1.36561	1.41269	1.54789	-0.539955	-0.452216	1.15849	1.41402	-1.0005	-0.0344828	3.60072	0.353225
Chr8_46679112	0.7278	1.69253	1.60536	1.95267	1.61386	1.55297	0.373501	1.7227	1.7227	2.51429	1.69443	1.9928	1.80961	3.24653	1.71569	2.09102	1.85139	3.51894	1.36269	1.0005	1.25279	0	1.98672	2.96107	0.352486
Chr5_69298108	0	1.0005	1.0005	0	1.0005	1.0005	0.577447	1.37931	1.38185	1.32344	-0.447258	1.6538	1.34285	1.70118	0.69126	1.00256	1.0005	1.54645	-0.393695	3.45008	-0.548723	0	1.3126	3.0906	0.352349
Chr5_53174074	1.0005	1.70532	1.66806	0	1.71246	1.04609	1.81455	2.30925	-0.530841	1.58625	2.01655	1.6022	1.30529	2.3388	-0.277361	2.67476	1.36893	2.32052	2.12877	3.10295	1.46453	1.41318	1.56161	3.26596	0.35229
Chr16_77190152	1.0005	1.63517	1.28334	1.0005	1.73424	1.3142	-0.0428548	0	1.63461	1.36893	-0.591562	2.46721	1.0005	0.585422	0.722971	2.22221	0	0.386599	-0.139214	-1.0005	0.665478	0.431764	1.35866	2.62914	0.351933
Chr5_92903377	2.49378	2.54888	2.21831	-0.261427	2.61783	2.63645	2.12358	0.104059	2.37453	2.65711	3.63553	2.09328	2.90353	2.57206	-0.266342	2.16346	2.01893	2.31978	2.14915	1.72887	1.59143	1.49121	1.90666	3.18604	0.351849
Chr5_77312372	1.0005	1.41249	0.258582	1.0005	0	2.87386	1.09367	-0.983792	3.71476	2.46466	1.41466	1.62628	0	2.16429	0.274771	2.18845	1.68574	-0.115532	1.36752	1.99934	3.31609	-1.0005	-1.0005	4.34507	0.351212
Chr15_34093406	1.0005	-0.734562	0.134082	1.88946	0	1.85995	-0.0331792	1.52151	1.76593	2.03863	1.74421	1.3341	1.41563	0.0170604	2.0848	-0.929329	1.0005	0.625587	1.16165	0.914841	3.62831	0	1.0005	4.24016	0.351136
Chr5_44812419	1.0005	1.0005	0.512642	2.13108	0	1.95986	1.86927	3.11001	1.97418	2.11246	1.89146	1.99768	0	2.41714	1.71627	1.27973	1.0005	1.37544	1.19624	2.83295	3.2457	1.0005	0	4.10497	0.351075
Chr2_119114148	0	1.71583	1.66681	1.72049	1.64679	1.69949	0.0102185	0.277361	1.39405	1.90667	1.18492	0.453373	1.0005	2.40358	1.96768	1.1777	1.41249	3.13837	2.26707	1.86778	1.40397	1.0005	1.98634	3.03778	0.350216
Chr14_9287853	1.49121	1.5224	1.44727	2.04289	1.0005	2.20016	1.59848	0.413996	1.83858	1.3899	1.72958	0.60697	1.40468	2.67001	-0.522383	3.19715	1.21357	1.21822	2.4	1.92872	-1.23832	0.600392	1.66056	2.87053	0.350119
Chr8_16366240	0	2.35923	3.93114	0.122074	-1.0005	0.517575	1.64553	-1.60324	1.77963	2.41528	1.80315	-0.454259	0	2.51019	0.852929	1.22811	1.0005	1.63047	1.38476	1.14355	1.63743	0	0	3.71001	0.349488
Chr15_56656532	1.0005	1.41145	0	2.13669	0	2.30415	1.09663	0	1.0005	1.73227	2.19918	-0.410299	0	2.00242	4.43277	1.27854	0	1.70282	0	-1.0005	-1.71756	0	0	4.41584	0.349251
Chr17_11687825	0	1.0005	1.0005	-1.30767	0	1.0005	4.5915	1.35418	1.0005	1.0005	1.88028	0.120776	0	2.38478	0	0.826714	1.0005	1.0005	0.343017	1.36106	2.13003	1.0005	0	4.81067	0.348577
Chr8_52411904	2.58926	1.71773	2.13013	1.90272	0.35823	2.44935	2.3088	1.88825	2.17476	2.78407	1.98338	2.06196	2.23961	3.16316	1.93519	2.1296	2.95718	2.63017	1.43543	2.22217	2.82401	1.0005	2.20653	3.14549	0.348467
Chr13_139981480	1.2053	1.39827	2.16225	1.83945	1.82021	-0.622597	2.17619	1.91756	1.98222	0.497354	1.78005	1.27458	1.41249	1.71106	1.78073	3.23317	1.6824	0.861186	1.94652	0.9286	-1.61502	1.0005	1.74334	2.75401	0.348412
Chr9_108922956	1.31812	1.66899	1.91447	1.0005	1.37603	0.637812	1.58098	-0.0614296	1.36332	2.40898	-1.0005	1.37258	1.0005	2.1761	-1.11757	3.53824	1.4098	2.22436	-0.112777	0.852421	2.29339	1.30097	0.150662	3.26614	0.348084
Chr12_19533789	-1.4098	1.70482	1.39312	-0.805466	1.0005	1.41045	1.68174	1.0005	1.40695	2.15563	0.409703	1.68311	0.516847	2.14825	1.70123	1.91726	0	3.0525	2.23259	1.0005	2.57179	-0.447258	-1.0005	2.85155	0.347636
Chr1_115232850	0	2.05116	-1.25678	1.34285	0	-1.19588	2.40159	2.32932	1.98247	0.441433	3.99221	0.852424	0	-0.103444	1.59837	1.66152	1.0005	-0.213729	2.06924	0	2.34484	1.0005	1.33398	3.99329	0.347472
Chr2_86300068	0	1.9129	2.15981	1.91911	1.0005	2.5749	1.70983	1.8668	1.98549	2.46167	1.73371	1.99316	1.0005	4.03034	1.71328	2.34326	1.67551	2.55464	-1.04	1.36639	-0.131999	0	-1.32689	4.32935	0.346708
Chr1_233238883	-1.34285	1.40016	2.31406	0.268978	2.70414	1.89265	1.60335	2.1503	1.89762	2.13081	0.26025	1.35725	0.596696	0.871967	1.73334	2.37083	-1.71927	-0.125319	2.07215	2.27453	1.74181	0.945	3.19901	2.93954	0.34512
Chr1_220986460	1.91467	1.87957	-1.49016	1.71357	1.95699	2.05016	-1.92334	2.40896	1.99434	2.43099	1.27866	2.18147	0	2.44738	1.16474	2.31394	1.72445	1.61077	0.256637	3.07429	2.64833	1.40695	1.9108	2.9154	0.34504
Chr14_111118733	0.100759	0	-1.0005	1.0005	3.32277	1.0005	0	1.0005	0	1.0005	1.06966	0	1.89815	0	1.0005	1.0005	2.8843	1.50819	0	-1.0005	1.0005	1.41145	1.97133	3.58804	0.344271
Chr12_48184760	-0.76493	1.0005	1.41458	1.0005	2.96392	0	1.0005	1.34285	1.72637	2.0594	0	1.5589	1.57459	1.41498	1.0005	1.32819	0	2.32076	1.31173	1.3916	2.22093	-1.0005	0.0996423	2.98138	0.344102
Chr16_72496415	0	-0.167043	1.33761	1.7227	1.0005	1.41563	-1.04001	1.77214	1.4081	1.66696	0.447258	-1.40428	1.0005	1.8969	-0.306236	-1.82159	1.0005	2.15849	1.56101	3.48835	1.11696	0	1.0005	3.17489	0.343213
Chr8_38320510	1.0005	1.37328	1.41023	1.0005	1.0005	-2.50219	1.0005	2.87303	1.38809	1.4098	3.69416	0.0104364	1.0005	2.28804	1.66057	1.41489	-0.200004	1.99534	1.0005	0	2.31347	-0.354861	1.7202	3.69545	0.342966
Chr17_56110975	0	1.70809	1.46549	-1.0005	1.73266	1.95426	-1.41367	1.24954	1.41489	2.20902	-1.3369	1.0005	-0.301525	1.51669	1.4081	0.0565234	1.76683	1.0005	3.36365	0	1.66899	1.0005	0	3.13071	0.342714
Chr7_30474273	0	1.32689	1.41367	1.0005	1.0005	1.97232	1.36106	1.2557	1.41563	-0.587847	0.268219	2.04027	0.554437	1.90863	1.94339	1.75263	0	1.41458	3.57668	1.3643	1.32093	0	1.40695	3.53231	0.342597
Chr4_101133374	1.53155	1.0005	0	1.0005	2.33775	1.0005	0	1.72847	1.0005	0	0	-1.29554	-0.960892	0	0	2.02358	2.04251	0	0.104471	1.3563	0.464038	-0.698675	2.84139	3.09399	0.341889
Chr8_82821874	1.58533	2.10914	1.41111	1.955	1.6431	2.25941	1.81019	2.36648	1.97533	2.12842	2.20653	1.09833	1.05829	2.0863	1.36943	2.12623	3.6597	2.48487	2.12364	-1.0005	1.60112	0.887042	2.95804	3.23562	0.340742
Chr18_20336906	1.26592	2.11479	1.36631	1.3211	0	-0.0265321	1.22482	0.0523543	2.6415	2.63328	-1.39134	1.70127	1.0005	4.23552	0.762715	0	1.0005	1.69688	1.41531	1.0005	1.3739	0	0	4.22833	0.340707
Chr14_10803349	-1.0005	0.399725	1.75252	1.69917	0.78874	1.98625	1.98642	1.73138	1.93905	-0.174556	1.01426	2.1732	-0.175414	0.179664	-0.767549	2.3783	-1.0005	1.56278	2.9884	1.41536	2.67215	1.30097	1.0005	3.30845	0.339359
Chr10_27078256	1.71569	1.40372	2.15667	1.38809	1.9606	-1.0005	1.96307	1.58604	1.63517	2.1696	2.08911	1.13633	1.4098	1.25825	-0.288395	1.9805	1.0005	2.17402	2.02267	2.67946	0.761322	1.0005	1.59395	2.66453	0.338972
Chr7_39451403	1.0005	1.40319	1.31564	1.0005	1.69885	1.41073	1.72585	1.93195	1.7227	2.37545	-0.893483	1.40646	1.0005	1.97617	-0.892267	1.60006	1.30881	2.00713	1.89006	2.81855	0.354455	-1.0005	1.64941	2.74631	0.338886
Chr2_18497387	-0.670629	1.0005	1.65562	0	1.33301	0.12292	1.81774	1.4083	1.9734	2.06766	1.90672	1.68489	0.496625	1.19733	2.27219	1.98912	-1.70019	1.61433	1.66487	3.11298	1.61554	0	1.0005	2.71664	0.338666
Chr14_118916369	1.85741	2.13426	1.41563	0.592324	3.39534	-1.0005	1.38185	1.33187	1.0005	-1.6426	1.41489	1.32858	1.65089	1.59871	0	0.51522	0	1.85885	0.323928	1.3498	1.78075	1.41145	1.64781	3.32423	0.338664
Chr7_104811962	0	-0.0743296	3.22837	-1.60214	1.41505	1.0005	-0.123291	1.61446	-0.128038	2.41894	-0.994879	1.80653	1.0005	2.34645	1.75336	1.70538	1.0005	-1.46784	-0.71022	1.0005	1.91909	0	1.3192	3.55397	0.337823
Chr16_4863604	1.19397	1.0005	1.0005	1.0005	0	0	1.0005	1.0005	0	1.0005	0	-1.0005	-1.71816	-1.0005	0	1.0005	2.08415	1.3563	0	0	0	1.0005	4.01628	3.91974	0.337536
Chr11_16241243	-1.38809	1.43006	1.23353	0.797291	0	2.16382	2.34449	1.6752	1.0005	1.84806	1.03112	1.58611	1.98031	4.11579	1.14124	1.0005	1.89187	0	1.0005	0	2.10382	-1.29903	1.4052	4.32424	0.337245
Chr6_99992219	1.0005	1.9992	2.98648	1.0005	1.0005	1.96458	2.72591	2.19344	1.83794	1.02146	1.40695	-1.04747	1.0005	2.19803	1.57158	2.63321	1.0005	2.88928	2.11619	1.51604	2.21806	1.0005	1.4052	3.12669	0.337204
Chr1_161187889	1.0005	2.0225	1.36672	-1.41318	1.41219	-0.462154	1.4145	1.41563	1.67551	3.52128	1.41429	-0.392418	0	2.05442	1.80476	1.35758	1.0005	2.02226	1.64964	-1.0005	0.691477	1.21357	0	3.43762	0.33701
Chr3_52191946	1.0005	2.04848	1.71472	-1.0005	1.0005	-0.443273	2.39264	1.66331	1.0005	1.67526	2.03613	1.44731	0	1.73207	1.20109	3.51412	0	1.53589	1.56118	1.49136	1.30649	0.37213	1.0005	3.43963	0.336446
Chr12_43320258	-1.65824	0.0672674	2.22806	-0.698675	3.2619	1.4098	1.41073	1.0005	0	0	0	2.14526	1.64845	1.0005	1.41145	1.0005	1.26255	1.41538	1.77745	0	1.0005	0	1.52789	3.5616	0.336215
Chr4_116411870	0	4.26975	2.13711	0.152611	0	0.911244	0	1.39914	1.41511	1.4866	1.0005	1.0005	0	1.0005	1.0005	-1.0005	1.0005	1.93974	1.41111	0	1.41275	0	0	4.38613	0.33606
Chr3_131225178	1.71705	1.63498	1.92232	0	3.37056	1.39633	1.36774	1.28852	1.38809	1.81609	1.65308	1.41249	-0.118559	1.98467	1.73038	-1.08471	0.208738	1.72082	1.84954	1.9318	1.57622	-0.264652	2.40693	3.37843	0.335741
Chr1_83622343	1.40137	1.358	0.247938	1.98454	1.62852	1.0005	-1.35291	1.81603	1.84314	2.21735	1.28941	3.15056	1.6349	-0.0882166	0.797331	2.29687	1.0005	1.83083	1.75235	1.62962	1.96826	1.41563	1.90984	2.83477	0.334377
Chr8_51104206	2.38513	2.4785	2.86426	1.72585	2.73803	1.91518	2.34239	2.91618	1.7808	2.27402	-0.00576905	1.44591	2.86097	2.30814	1.70205	2.28134	2.44462	1.71144	1.82445	2.06594	2.22502	0.532112	2.69319	3.03947	0.3343
Chr13_135098688	1.0005	1.3211	1.89747	1.0005	1.0005	2.01398	1.02875	1.31173	1.99505	3.70098	1.07917	-0.240639	1.31812	2.84074	1.69144	2.44093	1.40137	-1.21538	-0.366488	1.68637	1.97171	1.40137	1.0005	3.55926	0.334154
Chr1_10548386	1.40137	1.39275	2.01727	0	1.40411	1.4081	1.0005	-0.133669	1.98101	2.04907	1.69917	2.53833	1.0005	0.854725	1.0005	0.747896	-1.0005	0.450571	1.89141	2.10493	2.00319	1.4098	1.93531	3.07595	0.333902
Chr9_67660307	-0.742712	1.57041	2.06643	1.67567	1.02031	2.5445	2.29964	1.72481	1.37706	2.41879	3.21108	2.20087	-1.7707	2.20824	2.03964	1.99607	1.01031	2.40998	1.0005	1.3519	-0.299285	0.895598	3.18441	3.41002	0.333481
Chr13_70885657	0	1.22935	1.9497	1.0005	1.41345	1.39827	-0.754024	1.66899	1.30165	2.33505	1.54787	2.64238	1.0005	0.97379	0.0959422	0.0263038	0	-0.255488	0.528236	1.49345	1.40886	1.41367	1.37328	2.68446	0.333079
Chr1_147216453	1.0005	2.16129	1.01247	1.30069	1.358	1.40137	2.2121	1.92991	1.67544	2.32133	1.96144	1.99451	1.41367	0.135248	0.240083	-0.473176	1.41249	1.85686	3.01773	0.850601	2.35397	-0.53854	-0.16398	3.05461	0.333065
Chr2_79096824	0	2.33031	3.45145	-1.45522	1.0005	1.91272	2.65192	1.28116	0.977115	0.550523	1.97699	-0.101596	0	1.17691	1.88054	2.49125	0	1.73245	0.875563	1.67814	2.5074	0.0940725	0	3.6234	0.333008
Chr8_6015683	1.6627	1.59211	2.63322	1.57398	2.26631	2.08772	2.1844	-1.46465	0.23997	2.38087	1.16364	2.19373	2.00043	1.95851	1.21412	2.28554	2.37236	2.10455	2.36295	2.62335	0.410325	-1.49243	2.20099	2.72042	0.332136
Chr3_112004589	1.0005	0.513504	1.76351	2.0226	1.40137	1.80778	2.14634	1.17987	1.428	2.60939	1.13462	0.0247262	0	1.60421	1.35582	2.58603	1.70294	1.85685	1.28601	1.25778	2.00884	1.0005	1.24974	2.82265	0.331863
Chr16_1701362	1.72986	1.6826	-1.79236	1.41318	1.3776	1.0005	1.7249	1.40137	-1.67567	1.70034	1.99507	1.35978	1.40695	1.93672	1.0005	0.485637	1.0005	1.46672	3.16161	1.0005	1.86925	1.67985	1.77784	3.06015	0.331152
Chr13_66990807	-1.0005	1.98818	1.51507	1.73107	0	1.0005	1.31773	2.21585	1.36893	1.65658	3.60289	2.20633	1.72049	2.26221	1.2984	1.51208	0	-1.41402	1.38389	1.89678	2.00496	0	0	3.39339	0.330668
Chr3_46277797	1.0005	1.96962	1.69998	1.34285	1.0005	1.97974	-1.70139	0.454592	1.92692	2.3016	0.894443	0.933414	1.0005	-0.0526577	0	0.200713	1.0005	1.31694	3.19549	2.22785	2.5848	0	1.0005	3.38919	0.330073
Chr2_68560154	1.0005	-0.225266	1.40501	0.791675	1.83262	1.73207	1.0005	1.71171	2.0341	2.3204	1.72792	1.0005	1.37603	2.20488	-1.00443	1.40203	1.0005	2.00131	2.93995	1.3697	2.03696	1.60127	1.72113	2.97422	0.329819
Chr15_137006782	1.53345	1.72382	2.2749	0.640316	1.40319	-1.62071	-0.198089	1.64425	0.855079	1.85278	1.4145	2.9466	0	1.51013	0.0365392	0.844979	0	2.03072	-1.2503	1.39229	1.49612	1.0005	1.26592	2.98609	0.32863
Chr13_68506413	1.98164	1.4779	1.40137	1.0005	0	-0.195568	0.489367	1.71106	1.62545	2.29498	3.48459	2.54625	0	1.37706	1.73248	0.872214	1.41563	1.58253	1.48925	1.72584	0.71272	0	1.0005	3.39456	0.328291
Chr4_702231	1.0005	0	1.41563	0	0	3.77392	1.98867	1.41563	1.0005	1.1988	1.0005	1.41547	0	1.9763	1.56066	-0.100411	0	1.99589	-0.824188	0	2.63828	1.0005	0	4.18277	0.327623
Chr7_108696755	1.37603	1.39633	2.25148	-1.09887	2.11968	1.91842	2.15443	1.45665	1.90916	2.23637	2.31427	1.7279	1.41145	1.58359	1.70508	2.90844	1.41402	2.42971	0.701347	1.09681	-0.599726	-1.70837	2.38992	2.65734	0.327289
Chr3_30701471	1.0005	2.15826	1.9667	0.277361	1.63398	0.503373	-0.22057	1.89709	1.86904	2.33448	1.26592	2.77737	1.68544	2.35792	1.54525	2.29459	1.65067	1.55668	1.94374	1.88511	1.67142	0	1.96637	2.85913	0.327267
Chr16_33819045	1.30097	2.19994	2.13239	1.96536	-1.0005	1.81598	1.98068	1.66842	1.41402	2.29782	1.34285	-0.0909792	0.200004	2.87327	1.96784	2.31213	-1.0005	3.26536	1.6425	1.41336	1.47357	1.34285	-1.39501	3.23262	0.327158
Chr5_9287931	0	-2.75245	2.23935	1.90688	0	1.0005	1.69551	1.358	1.0005	-0.410315	1.38809	2.33846	1.0005	1.3142	1.83744	1.97987	1.0005	-0.231612	3.10359	0	1.79567	0	1.0005	3.16128	0.326299
Chr1_243994524	2.54431	1.95917	2.99046	-1.70532	2.38304	1.40468	1.90168	2.13505	2.01776	2.44706	2.068	2.22756	1.70954	1.24943	1.68466	1.48531	2.80176	0.730904	1.97354	0	2.38837	1.54764	3.08265	3.02736	0.324995
Chr3_28278237	0	-0.182916	-1.87828	1.54605	1.40676	-1.12812	1.96342	1.92914	2.06628	2.02914	2.05148	1.69734	1.0005	2.23248	1.29341	-0.0471143	1.37931	1.59381	3.27934	-1.0005	-0.964248	0	0	3.14073	0.324696
Chr15_24054640	1.71569	1.7227	1.33301	0	1.6209	2.13475	0.0953911	0	0.365661	2.11321	1.27685	1.77148	1.0005	1.62299	-1.23011	1.03093	0	2.09293	2.23487	2.54661	1.4098	0	1.87734	2.43412	0.324594
Chr7_100883321	0	1.36893	1.36203	1.0005	1.0005	1.40903	0.121765	-1.52283	0.201446	3.99546	1.6557	1.0005	0	2.26834	1.0005	-0.0510829	0	1.86224	1.96071	-1.41336	1.43509	1.0005	1.0005	3.65594	0.323311
Chr18_2215335	1.39633	1.24989	1.16047	1.41563	0.7091	0.421162	0.0614296	1.34285	1.73315	1.83595	1.29554	1.7756	1.0005	1.55945	1.55692	3.35566	1.0005	1.92118	-1.41489	-1.5496	1.27918	0	1.0005	3.0923	0.32265
Chr17_14562814	1.40137	1.60137	3.42814	1.36893	1.0005	0.00444937	1.71751	-0.811513	1.86316	2.39023	1.41563	-0.14274	1.99809	2.4257	1.30097	-1.0258	1.41249	1.63438	1.64556	2.30645	0.715313	1.0005	1.65389	3.49967	0.321767
Chr3_59589250	1.0005	1.9836	0	3.62537	0	-1.38809	-0.0305606	0.536183	0.773223	2.85063	1.0005	1.0005	1.0005	2.58645	0.886086	1.72178	1.0005	1.73262	0.542966	1.17244	1.77542	1.0005	0	4.38472	0.320163
Chr13_132085042	1.7002	2.18913	1.73973	2.16419	1.0005	-0.581924	1.60137	1.91814	2.44982	3.63432	2.23511	0.468947	1.0005	2.00142	1.96391	1.63766	1.0005	1.50627	0.0148525	1.41563	0.729146	1.34285	1.0005	3.63576	0.318049
Chr15_34525526	0	1.68409	1.39827	1.40695	0	3.37675	1.37328	1.0005	1.40372	1.0005	1.0005	1.61745	0	2.22572	1.3544	1.96783	1.0005	1.6445	2.20098	2.14133	1.91878	1.93722	0	3.30253	0.318007
Chr1_155812086	1.99112	3.20141	1.0806	1.2893	1.41155	2.40628	0.411716	1.72412	1.67714	2.00127	2.10895	2.32486	1.88906	-1.40591	1.4081	2.17036	1.46971	1.7138	1.79789	0.196481	2.71373	2.09203	1.10588	2.89116	0.317869
Chr2_143293074	0	1.36106	1.0005	0	0	1.70983	-1.08323	1.40137	3.743	1.41249	0	0	0	1.40695	-1.1241	1.41166	0	0	2.12648	1.0005	1.0005	0	-1.37024	3.45901	0.317757
Chr6_96750673	1.0005	1.25833	1.3331	0	2.6859	0.210896	1.31517	0.117445	0	0	1.3163	1.0005	-1.06712	1.57603	-0.100759	-0.019371	0.913882	1.96888	1.0005	0	-0.447258	-0.400615	2.70608	3.78032	0.317668
Chr10_29162635	-0.757488	-0.277361	1.0005	1.0005	2.24819	0	0	-0.447258	0	0	1.0005	0	0.834189	0	0	-1.0005	1.22514	-1.0005	0	1.0005	1.0005	-1.0005	3.50625	3.67101	0.316039
Chr15_46575876	1.29554	1.57607	2.28021	1.63515	1.62128	1.67156	1.11101	1.79188	1.84705	1.28381	-1.71147	1.9196	1.30529	0.175414	1.7043	3.45858	1.0005	1.54588	-0.88949	0.18711	0.489401	-0.450595	1.31812	3.05858	0.315697
Chr6_113277016	1.38809	1.0005	0	0	3.49708	0	-1.0005	1.30654	1.68826	1.33301	0	1.41099	1.0005	1.4081	1.0005	1.38119	1.40468	0	0	0	0	1.0005	1.0005	3.62918	0.31565
Chr2_83519375	1.28852	0	1.52164	1.0005	2.79174	0	-0.916769	-0.327578	1.0005	2.05979	1.3954	1.41563	0.477046	2.18269	1.0005	1.73103	1.13852	1.23607	1.66805	0	-2.20224	0	0.107109	3.70896	0.315419
Chr14_127822465	0	1.72045	1.1531	1.40137	1.0005	-0.309626	0.426477	-1.0005	1.0005	0.252109	-1.3519	1.2795	0	-0.67276	1.0005	1.2321	1.0005	1.0005	3.39529	1.38147	0.215046	1.0005	1.16988	3.21521	0.314824
Chr7_35762137	-1.40695	2.14009	1.34285	1.0005	1.5572	0.162987	1.39275	0	1.35764	2.30678	1.41203	1.38476	0	1.89794	2.08056	1.5882	0	1.36855	3.18147	0	2.22525	0	-0.460482	3.04474	0.314816
Chr17_13877258	1.28852	1.0005	3.55113	0.0945422	0	0.435942	-1.0005	2.40519	1.49199	1.94321	-0.113908	1.14363	0	2.39997	1.72959	-0.648185	0	0.995429	1.29369	1.41536	-0.691122	-1.0005	0	3.5338	0.314406
Chr13_185455733	-1.73032	1.65916	1.88319	1.73209	1.0005	2.49291	1.56814	1.552	2.20456	1.89794	1.26224	1.30329	1.0005	2.3969	1.32244	3.23819	0.675021	1.52673	1.22216	0.72862	1.5896	0	-0.87717	3.17103	0.314338
Chr6_101631605	1.80636	1.97544	1.0005	0	-0.119027	1.82794	1.56195	0.831238	1.24477	1.53623	0.656629	2.08191	2.99512	-0.515463	0	1.38809	2.51157	2.17343	1.56485	0	2.19676	1.30097	2.85439	3.11472	0.313479
Chr12_14701147	0	1.31173	1.68703	1.0005	0	0	1.0005	-0.22157	4.11669	-0.0746657	1.0005	1.0005	0	1.6263	1.0005	1.0005	1.0005	1.8434	1.32019	0	1.38036	1.0005	0	4.02208	0.313281
Chr9_104167772	1.0005	-0.280441	1.99298	1.0005	1.41563	1.9153	2.00506	1.41318	-1.68284	-0.772124	1.72651	1.26058	1.41318	2.11815	1.62811	3.19508	1.38809	1.67177	0.24834	-1.96916	1.81433	-1.0005	0.729917	3.22621	0.31319
Chr4_21073235	0.295553	0.886154	1.0005	3.82012	1.41521	-1.40411	0.16957	1.37506	1.0005	1.70495	1.0005	1.36496	-0.18732	0.769049	0	1.0005	1.0005	1.41458	1.53005	1.41303	1.6159	1.41145	1.90154	4.26839	0.311487
Chr14_87660540	2.04632	1.0005	1.53049	1.60798	3.11256	0	0	1.0005	0	1.0005	0	0	1.78487	1.4081	0.409293	0.0565234	1.40468	1.22095	1.0005	0	1.72967	0.672844	1.52066	3.08316	0.310978
Chr13_91782814	1.0005	1.70343	0.947539	2.56226	1.0005	-0.0403897	2.23885	-0.0359489	0.943495	3.30543	1.9822	1.95294	-0.849816	2.52315	1.42629	2.13767	0	2.30661	2.09018	0.555582	1.65797	0	1.0005	3.55775	0.310933
Chr1_101184049	-0.499846	1.24095	2.33653	0.416562	2.45923	1.9664	2.06688	1.96826	1.54631	2.23676	1.60362	-0.688671	2.38828	2.24076	1.84698	1.92925	2.05363	1.26852	2.29233	1.40321	1.50423	1.61278	2.8481	2.76408	0.308924
Chr11_52553108	-0.108466	1.88223	0	1.29554	0.148048	1.0005	1.0005	0	1.0005	0	0.0614296	1.0005	-0.364468	1.69039	1.0005	1.72563	2.20607	1.0005	-0.425018	0.46806	1.0949	0	3.18363	3.81139	0.308913
Chr14_100161592	0	2.42059	1.5508	1.40137	1.0005	-0.573337	-1.0005	1.88424	1.39405	0.845319	0.607922	0.921749	0	0.565686	2.51428	1.2078	1.0005	1.85676	2.25777	1.4272	-0.224528	1.41367	1.63014	2.56072	0.308451
Chr12_1651681	0	1.95917	1.73188	0	0	-1.32561	1.68996	1.0005	3.52429	1.41345	1.70242	-1.0005	1.38809	2.2455	-0.128038	1.99555	1.0005	0	-1.0005	1.33601	1.35377	0	0	3.38997	0.307993
Chr18_33065808	1.40137	-1.0005	0.841314	0.583213	1.83727	1.73151	0.37021	1.68503	0.641375	0.643371	1.3631	2.49131	0	2.15344	1.08955	2.75028	1.68418	1.16472	1.66201	1.93854	0.836944	0	1.64335	3.15786	0.307532
Chr8_40051628	-1.22819	2.0991	1.91512	1.63509	3.44431	2.36698	1.80896	2.01378	1.41148	2.2017	1.83046	1.54973	-1.03144	2.21468	0.875588	1.9858	2.73542	1.85128	1.93791	1.26592	2.21789	-1.0005	2.2262	2.93421	0.307012
Chr7_98720788	1.66435	1.0005	2.02919	-1.0005	2.40191	0	0	0	1.35939	0	-1.40137	1.0005	2.07531	1.49149	0.0882166	-0.0199165	1.97824	1.41466	1.10902	1.69637	0.924003	0.876563	2.54299	3.76728	0.306133
Chr15_43877752	1.41145	1.0005	2.01457	0	1.40695	-0.95495	1.74924	0	1.73121	1.41345	1.95872	2.73671	1.0005	-0.186911	1.67963	0.368514	1.0005	2.00779	1.0005	1.75241	0.976502	1.0005	1.9042	2.71523	0.305851
Chr9_71750407	1.87257	2.20542	1.91498	1.0005	2.60699	2.58254	1.93736	-0.304365	2.27905	1.85119	1.81294	1.89945	1.14085	3.03129	0.249427	1.2268	1.0005	2.04899	1.13791	1.40756	2.74211	0.313572	1.53318	3.31117	0.305678
Chr1_70817363	-0.750232	0.0672674	1.37433	1.65089	3.27547	1.40285	1.72382	1.6736	1.68514	1.48063	1.0005	1.65703	-0.247531	1.91802	1.37328	1.63499	-0.867579	2.08923	1.0005	1.38185	1.23719	1.63517	-1.37578	3.39029	0.305293
Chr7_113698125	1.0005	0	1.3452	0	1.63985	1.56388	-0.525298	1.0005	1.7938	0.619909	1.70429	1.63488	0	1.89977	0.808483	-1.0005	1.39405	1.89924	1.84116	2.84687	1.67413	0	1.37328	2.50023	0.305214
Chr1_203221542	1.41249	1.64649	0.884781	-0.911875	1.0005	2.33351	1.39218	0.185234	1.41429	2.16176	1.86395	2.09995	1.34285	1.96918	-0.879592	3.2521	1.38326	0.612768	1.75886	-0.451902	2.54459	0	1.6144	3.03377	0.303729
Chr14_11738382	1.0005	2.14004	2.12596	-0.354125	0	-0.590537	-0.0500457	1.95811	1.27912	2.09328	1.41287	1.40859	1.0005	1.18323	1.61308	1.99971	0	2.46127	2.72838	1.93104	0.578301	1.0005	0	2.94442	0.303713
Chr8_119213270	1.99175	1.93833	1.34285	3.27517	0	1.81371	1.65018	1.72686	2.22762	2.34579	0	1.40319	-0.400615	1.69828	-0.117445	1.0005	1.64975	2.27918	1.8768	1.67914	1.56856	-0.447258	1.60706	3.6557	0.302215
Chr2_68537330	0.108466	1.64593	1.30324	1.40468	0	1.03383	0.550906	1.78564	1.86365	1.88724	1.0005	0.979647	0	1.464	0.108466	1.12569	1.0005	2.28399	0	1.48834	3.70947	-0.349512	0	3.74327	0.301757
Chr5_71456161	1.41318	1.40137	0.625259	1.0005	1.0005	1.0005	1.85009	0	1.8962	1.0005	1.72425	1.73004	1.41249	1.41249	1.92448	-0.606186	0	1.55421	1.95851	3.12563	-0.966886	0	1.0005	2.81979	0.300667
Chr11_24815660	-0.42644	1.64489	-0.515407	1.0005	1.66809	1.27912	1.78654	0	1.29341	1.82349	0.671675	2.95907	-1.36565	0.875588	0.117445	2.1467	0.963786	1.83684	0.716812	1.66498	1.99281	1.0005	-0.684418	2.76035	0.300607
Chr2_140682209	1.0005	1.34285	0.779483	1.21357	1.38809	1.7162	1.40137	1.98665	1.0005	1.89946	1.34285	1.71306	1.41249	-0.487122	0.402968	-1.49997	1.0005	1.58477	1.98046	3.04396	1.29803	1.40137	1.0005	2.85345	0.300204
Chr6_40427504	1.0005	0.605726	3.21227	0.5681	0	-1.30228	1.87756	1.38857	1.0005	2.10863	-0.245777	2.18034	0	1.41318	0.186911	2.03846	0	1.73045	1.34167	1.5804	1.41145	0	1.0005	2.90413	0.300082
Chr5_65655830	1.0005	1.73629	0.74612	1.40468	1.0005	1.47879	-0.197822	2.07261	2.74999	0.68037	-0.634699	1.22922	1.41145	1.30395	1.98921	3.04022	1.40137	0.942985	0.689943	1.18667	-0.826958	0	1.58146	2.51696	0.300075
Chr12_47892440	0	1.70809	2.19108	1.41563	1.93744	0.656629	-1.1821	1.91477	2.37522	2.0376	1.71832	1.43554	1.0005	1.6052	0.517489	0.947073	1.64126	2.24022	2.30611	2.62938	-1.16305	0	1.89426	2.75506	0.299991
Chr1_135514880	2.64964	-0.454519	2.12519	1.39192	2.3452	1.72428	1.65989	1.63295	1.87002	2.27264	2.03805	0.872627	2.09734	2.12743	1.72753	2.43683	2.79502	2.28474	2.40955	1.63603	2.27171	0.118352	2.87365	2.78562	0.299698
Chr18_14131116	1.82277	2.13905	2.08679	1.71218	1.67881	1.88329	0.182916	1.3142	2.01149	1.66048	1.73264	3.02549	1.0005	1.72732	1.0005	1.31295	1.41563	1.75316	0.638572	-0.190388	0.421831	1.0005	1.58022	2.58249	0.299688
Chr9_9422472	1.0005	0	-0.0444995	0	1.0005	2.20959	0.274711	1.98101	1.4145	1.92772	0.939295	2.39751	1.41249	1.73176	-1.0005	1.82791	0	1.67369	1.9173	1.88964	1.36474	0	1.85072	2.62701	0.299661
Chr3_34561684	0	-0.546667	1.74042	1.54024	1.27326	1.31098	1.0005	2.07417	1.24095	2.08976	1.18899	2.29146	1.0005	1.9878	1.96699	1.85431	1.0005	1.988	3.07507	1.22036	1.89531	0.947814	1.60388	2.8824	0.299408
Chr6_7052570	-0.557172	1.97073	1.86567	1.4039	1.0005	3.05595	1.22189	1.41249	2.06411	-0.855372	-0.715182	0.567041	1.36565	1.19247	2.15682	-0.421455	0	2.26332	1.0005	-1.66285	2.78592	-1.40137	0	3.41101	0.299256
Chr2_2764736	1.0005	0.352219	-0.703542	1.6973	1.39192	1.80348	1.63506	-0.621527	1.71858	2.33221	2.21452	-0.706755	0	0.174733	1.91232	2.9628	1.37603	1.73196	1.61333	1.63517	1.64634	-1.0005	1.41516	3.05591	0.298399
Chr13_179572034	2.06707	1.41402	2.44838	1.41563	1.0005	0	0.525298	1.36718	1.64649	1.6589	0.796625	1.90418	-0.39519	1.84018	1.96006	1.52454	1.85304	1.47276	0.949024	1.3727	2.0205	1.41563	3.05537	3.78572	0.297913
Chr3_78072403	-1.40137	1.0005	1.0005	0	1.74533	1.0005	1.0005	1.41318	0	0	0.431058	-1.0005	-1.2542	1.0005	1.0005	0.132005	-0.1836	-0.159815	1.0005	0	1.41185	-1.0005	3.92871	3.77253	0.297729
Chr1_73738112	0	1.39192	3.1713	1.0005	1.0005	1.71606	1.15622	0.904969	1.40695	0.792858	0	-1.59931	-1.0005	1.88102	1.39633	2.1128	0	-0.792249	1.58937	1.41545	1.65422	-0.359931	1.34954	3.163	0.297676
Chr14_80658733	1.0005	1.96603	2.93545	1.55649	0	-0.0219863	1.0005	1.56014	2.99321	1.25084	-0.485955	1.0005	0	-1.93318	1.67335	0.368777	1.0005	1.60132	0.0300829	1.71309	2.1347	0	0	3.57878	0.297375
Chr14_131638381	1.73032	1.0005	1.0005	0	1.88111	1.0005	0	-1.0005	1.32344	1.0005	1.0005	1.0005	1.72883	0	0	0	-0.928877	1.0005	-1.0005	0	0	1.0005	3.36788	3.40729	0.297245
Chr2_138268870	-0.431371	1.77174	2.26005	2.09748	0.75088	2.13124	1.63623	2.39794	2.13656	2.39431	2.88311	1.75324	0.266233	-1.84645	1.30529	2.07252	2.64558	2.06695	1.93194	1.41175	2.441	1.07536	3.15826	3.1619	0.297075
Chr13_136927119	2.60593	1.0005	1.10806	1.6973	3.4231	0	-1.0005	0.0614296	1.71343	1.99265	1.41367	1.32234	-0.277361	1.83166	1.0005	1.36893	1.41402	1.41367	1.41531	1.0005	0.247603	0	-1.13744	3.32783	0.296698
Chr6_107782629	0	1.0005	1.91223	2.02647	2.33376	0.336287	2.08088	1.55378	1.40859	3.01043	0.707472	2.23959	1.94566	1.92517	-1.0005	0.675761	-0.200004	2.43396	-1.0005	0	-0.125228	1.0005	-1.38809	4.51256	0.295964
Chr14_37755776	0.142859	1.845	1.72412	0.301525	2.39617	-0.589194	1.52633	1.39914	2.10784	2.1684	2.09242	2.0708	1.19397	1.93299	0.195279	1.41318	2.8749	0.617993	1.64911	1.72959	1.88405	1.41318	2.8024	2.81339	0.295964
Chr15_7707581	1.70495	-0.680031	1.7239	1.0005	0	0.947334	1.38326	1.39192	1.61906	1.12459	1.12892	2.97112	1.0005	1.0005	1.42593	0.167764	0	1.91961	1.41516	-0.191082	-0.537045	1.0005	-1.30654	2.58884	0.295677
Chr15_57381803	1.762	-0.108466	0.277361	0.219893	2.09914	-0.108466	1.41466	1.78819	0	-1.0005	0.481956	-1.0005	1.66372	2.2541	2.096	2.5051	1.93026	-1.0005	1.57611	-1.0005	2.36917	-1.0005	1.62833	3.44537	0.295637
Chr5_95845746	2.12338	1.99758	1.90261	0	2.97121	1.0005	1.58241	-1.58817	1.61278	1.51101	1.41345	2.12531	2.2076	2.11771	1.71176	1.5918	-1.38809	1.85388	1.80824	1.35536	1.4827	0	2.77057	3.06414	0.295236
Chr3_78060656	1.0005	1.70118	1.18848	1.37328	1.0005	0.812142	0.927011	2.11298	1.70373	2.15824	1.29871	-1.89396	1.0005	1.68682	1.14786	0.010252	1.0005	1.0005	3.31112	-0.22057	2.17482	1.30097	0	2.89169	0.294484
Chr15_43261002	1.78643	1.18611	2.37857	0.565056	1.87551	1.01651	2.34742	1.79908	1.27612	1.98263	2.14226	1.61422	1.66163	1.29461	0.798876	2.58032	1.7002	1.74781	2.298	2.11399	0.713361	1.30881	1.92065	2.49025	0.294443
Chr1_111566841	1.0005	0	0	0	0	-0.40065	3.6553	1.37706	1.0005	1.0005	1.0005	-0.0743296	0	1.85677	0	0.161231	0	0	1.41111	0	0.22275	0	0	3.3139	0.293627
Chr13_21974182	1.53345	1.94215	1.0005	-1.87348	1.0005	-1.09983	1.41466	0.538951	1.41429	3.50519	0	1.40233	0	0.663273	-0.645637	1.67661	0	1.0005	0.517088	0.827322	2.08797	-1.0005	1.0005	3.45366	0.293437
Chr16_28702392	-1.60719	0	1.66679	0	1.91408	1.0005	0	1.36893	1.0005	1.0005	1.75218	1.24095	-1.50971	0	1.40695	1.24095	1.09245	1.92011	1.46694	1.0005	1.41298	1.41249	3.02142	2.91504	0.293433
Chr2_511013	1.0005	1.89368	1.37559	1.0005	1.32234	2.31928	-1.41318	1.71745	1.56863	1.95191	1.64835	0.573224	1.0005	1.39962	1.41466	3.0422	1.0005	2.15057	0.529908	-0.290518	0.0543929	-1.41563	1.38678	2.6837	0.293087
Chr14_1992196	1.0005	1.72363	2.28529	1.0005	1.45714	0.502945	-0.632582	1.358	1.8983	1.53378	0.850125	2.06651	1.40137	0.863421	0.477873	1.56883	1.0005	2.68238	0.126397	1.34445	1.73025	1.41367	1.66437	2.37457	0.292964
Chr6_152257413	1.0005	1.93751	2.34225	1.0005	1.86422	-0.153588	1.85745	1.68136	2.29748	2.12798	1.5633	1.61259	1.0005	-1.0005	0.642526	1.87786	1.41563	2.56545	2.06097	2.68876	-0.523324	0	1.63517	2.50912	0.29248
Chr17_53980473	0	0.649022	1.54224	1.38809	1.72413	0	0.452445	1.59466	1.30097	1.89591	1.55694	2.49671	1.41402	1.91503	1.40319	1.30097	1.0005	2.32243	1.33728	1.72842	1.4144	-1.0005	1.68481	2.83804	0.291721
Chr13_207890474	1.0005	1.61816	2.13828	1.97953	1.65056	2.5665	0.981544	1.866	1.89649	1.82832	1.71846	-0.573864	1.0005	2.047	2.59542	2.37603	1.0005	2.58369	1.67676	-1.01437	2.24241	-0.632582	1.3589	2.93596	0.291692
Chr15_55402924	1.63047	1.70809	0	0	2.76162	1.0005	0	0.75365	0	1.0005	1.70538	1.0005	1.0005	0	1.0005	1.11907	1.90778	1.0005	0	0	1.0005	0	2.22414	2.91355	0.291573
Chr4_130775408	1.41145	-1.00743	2.21227	1.99956	1.90298	0.310944	0.296536	1.85127	1.7156	2.65421	2.13798	-0.662654	1.47452	-0.882934	0.998121	2.2281	1.25374	0.69203	2.06004	1.94023	3.03654	1.32533	1.90517	2.67206	0.291013
Chr7_34663597	1.0005	1.45232	1.89211	1.91758	1.41505	1.85175	1.8562	-1.8942	2.68114	2.3677	3.02887	1.93472	-0.239053	1.884	1.56137	1.99331	1.41145	2.70946	2.69238	1.18614	2.38717	0	1.95032	3.08671	0.290646
Chr16_49609586	1.0005	1.40372	2.27677	1.58502	1.35107	-0.275625	1.73362	1.69017	1.71357	-1.39416	1.41073	0.442087	1.0005	1.8579	-1.0005	-0.281358	1.0005	1.681	2.97855	1.2321	2.15382	0	0	2.94072	0.290643
Chr6_37233723	2.43399	1.39633	0.165836	0.894793	2.21422	1.86225	0.670225	-0.520747	2.4103	2.11612	-0.0879226	2.14285	0.815135	2.29322	1.64161	2.30974	2.24803	2.35891	2.32541	1.78217	0.443946	1.08798	3.2964	3.03618	0.290207
Chr1_189190650	1.0005	1.41073	0.686965	1.0005	0	-1.0005	-1.41563	1.98199	3.38658	1.38326	-0.128038	1.79716	1.0005	1.63525	1.41249	-1.03156	0	-1.0005	1.41528	1.0005	-0.85551	1.652	0	3.31517	0.289305
Chr8_110043879	-0.156176	1.7002	1.72919	1.38185	0.23095	0	1.70742	1.94265	1.72746	1.28852	1.65025	1.18282	0.782325	1.66847	0.46204	0.815397	2.53657	0.52147	1.90159	1.4805	1.93201	1.16972	2.99679	2.93306	0.288818
Chr15_103427002	1.41145	-1.04327	2.60806	2.0752	1.0005	1.84332	2.37919	1.79144	2.34266	2.18516	-0.878487	0.811787	1.38809	2.52474	0.481956	1.40553	1.0005	1.36521	3.42348	0	-1.1484	1.0005	1.0005	3.2054	0.288488
Chr2_15406564	-0.384644	1.23719	1.0005	-1.0005	2.66214	1.26592	1.41073	1.0005	1.0005	1.0005	1.27088	1.0005	1.59145	1.0005	0	1.47635	2.78984	1.29359	0.450961	1.0005	1.81793	1.38809	-0.394328	3.01642	0.287852
Chr1_20994449	1.38809	1.68799	1.21436	1.70139	0.479077	-0.936644	1.21541	1.82381	-0.612518	1.56471	1.24093	0.97667	1.0005	1.62816	0.900928	2.64967	-0.598013	2.35414	1.45226	1.67104	-0.371181	1.0005	1.47651	2.39562	0.287463
Chr5_69546519	1.39633	2.95429	1.44813	0.044211	1.0005	0.508242	2.39972	1.35494	0	3.35259	0.602118	2.6762	1.0005	2.96846	1.94704	2.03107	1.41145	2.14242	2.05514	2.08342	2.41168	1.64408	1.0005	3.54089	0.287322
Chr16_76673372	0	1.94436	1.67103	1.71441	1.35351	1.90491	1.63244	1.59389	1.85602	0.243737	-1.47644	2.22776	1.52712	2.0316	2.14949	2.84961	1.37931	1.76992	2.49021	1.99797	1.47724	1.39827	1.51686	2.77426	0.28661
Chr16_34986875	1.68202	1.8103	1.71393	0	1.0005	1.71328	2.20905	1.35682	1.85759	1.45831	1.61078	-1.03403	2.1038	1.9237	1.41563	2.05534	1.62121	2.76133	1.5769	1.0005	1.56271	0	0.264144	2.94047	0.286158
Chr9_134006742	0	0	1.5521	0.665979	1.67893	1.37931	-0.581429	1.95768	1.0005	2.1639	1.95292	2.59278	1.0005	2.03953	1.67776	2.06792	1.6745	1.92407	0.261084	1.6379	2.12504	1.0005	1.33352	2.662	0.285465
Chr9_28583784	1.41563	1.63216	2.40767	1.40468	1.69397	2.15601	1.76663	1.73716	1.84769	2.07915	2.07811	0.765748	1.40137	1.91625	1.27752	2.69292	1.41563	2.43555	1.93467	0.92911	1.56007	-1.41367	2.07776	2.79799	0.285431
Chr14_12578262	1.27295	1.72746	1.70042	-0.0743296	1.96874	1.82872	1.94155	1.23663	1.63243	1.97555	1.61759	1.61916	-1.20011	1.9306	1.45901	2.17465	1.54099	0.869236	2.24956	1.48417	1.76042	0	2.61074	2.53545	0.285342
Chr1_163254349	1.26592	3.44382	-0.0187088	0.586448	1.42154	-1.26474	1.58392	1.69253	1.62679	0.228808	2.10532	2.32018	0	1.50742	1.67335	1.3786	1.0005	1.91523	-0.257639	1.71216	1.90906	1.41563	0	2.711	0.285209
Chr14_25751735	0	0.36884	1.58167	1.358	0	1.41219	3.85791	1.37094	-1.44509	1.65921	1.73169	1.12459	1.0005	2.02819	1.836	2.4913	1.0005	0.486741	1.28852	1.59007	0.689721	1.0005	1.39962	3.72525	0.285039
Chr13_5057596	2.65875	-0.779495	2.32416	1.40859	2.56024	1.58852	1.25374	1.8371	0.672708	2.30905	0.593063	1.44096	1.20386	2.11971	1.12391	1.99717	0.0179718	1.46099	2.34472	1.64497	1.98361	0.200004	2.61849	2.79175	0.28461
Chr1_145900131	1.0005	1.73061	-0.577669	2.13274	1.0005	-1.0005	0.728588	1.0005	1.0005	3.08869	1.0005	2.23154	1.0005	0.923132	1.76906	1.03749	1.0005	2.22094	2.70731	1.0005	0.028246	0	1.58002	3.35583	0.28396
Chr14_70063376	1.41563	0	1.39877	1.0005	2.75112	0	1.0005	1.40372	1.3631	1.0005	0	-0.412088	-0.521941	1.0005	1.0005	1.38375	1.25374	1.63033	0	1.0005	1.0005	0	0.366851	3.14846	0.283773
Chr8_29356783	2.20325	0	0	0	1.79356	-1.0005	0	0	0	0	1.0005	-1.0005	-1.94446	1.34285	1.0005	0	2.31051	1.0005	0	1.0005	-1.0005	0	3.27436	3.34629	0.283571
Chr9_125981707	1.28852	1.68996	1.80191	-1.87948	1.57934	0.752047	1.56079	1.71391	1.86874	2.16103	1.39091	2.40327	1.0005	1.09178	1.23299	0.0361332	1.0005	1.88402	2.21613	2.70938	-0.302707	0	1.75604	2.56256	0.282351
Chr7_36241858	1.41249	1.99349	0.729085	1.41563	0	1.64914	1.65695	1.65527	0.739119	3.43112	1.90906	1.34751	0	-0.654116	1.0005	0.763468	1.0005	2.24442	2.2559	1.7292	2.29426	0	1.0005	3.54219	0.281986
Chr8_48387537	1.36106	0.996791	2.16493	1.0005	1.32533	1.80947	1.72246	1.91091	1.70482	2.44241	-1.49078	-0.973949	0.200004	-1.36821	1.0005	1.87342	1.0005	2.04077	2.46951	1.0005	2.76085	1.32533	1.0005	2.87095	0.281941
Chr18_843444	1.0005	1.91074	2.82137	-1.0005	1.3954	0.368253	1.12992	2.31294	1.0005	0.48686	1.08726	1.59784	0	1.80316	1.58067	0.225194	1.0005	1.90769	2.37846	0	2.34039	0	1.40016	2.74574	0.281509
Chr1_84565709	1.0005	1.71569	0	1.95036	0	3.80656	0.200004	1.71067	-0.759476	2.1154	2.52475	1.3379	0	2.93272	1.89761	2.53048	0	1.93576	1.51212	1.9681	2.27547	0	0	3.74241	0.280989
Chr5_47626870	0	1.0005	1.0005	0	0	2.91884	-1.0005	1.71484	0	1.11843	0.318015	0	0	2.13005	2.12049	1.82721	0	1.38809	1.0005	1.78251	2.09798	0	0	3.46432	0.280898
Chr14_82261655	1.0005	1.41402	3.15969	1.6898	0	1.31405	1.0005	1.97392	1.97872	-0.928641	1.69999	-0.799389	-1.0005	2.11257	-1.40695	1.66899	1.17751	1.99072	1.0005	0.637581	-0.0565234	0	-0.522079	2.89871	0.280819
Chr13_205827000	1.25712	1.95498	1.86627	1.93313	1.0005	-0.897043	1.97211	1.93029	1.69968	1.0005	1.72078	2.14827	1.0005	2.05571	1.7241	2.81703	1.40137	1.84448	1.82274	1.2758	-0.279376	-0.75388	1.37472	2.56282	0.28058
Chr14_94948505	1.0005	1.0005	-1.91289	1.26592	1.39465	-0.769459	-1.14562	1.34285	1.0005	1.92237	1.68503	-1.41145	0	1.95255	1.34285	-1.07252	0	1.0005	2.93991	1.0005	0.381066	0	0	2.75866	0.280142
Chr16_2869307	1.17751	-1.0005	0	1.0005	0	1.0005	-1.0005	1.0005	0	-1.0005	0	0	0	0	0	2.15142	0.902841	1.41466	1.18583	2.61796	1.05643	0	0.0224677	3.10589	0.279075
Chr7_29021418	0.647194	1.9957	2.19775	0	0	1.70313	1.57573	1.67978	1.84451	1.87018	1.41563	1.45073	0	0.709097	1.73357	2.54761	1.40137	1.55065	1.41521	2.91239	1.71408	0.200004	0.807762	2.85953	0.278931
Chr4_48556457	2.21859	1.34815	0.86989	1.69368	1.36467	1.49193	1.8893	0.531402	1.0005	2.54988	1.38185	1.62923	0	2.52019	1.96604	2.57941	1.73138	1.66881	-0.63453	1.95076	2.64991	1.37931	1.52191	3.26512	0.27871
Chr7_117817316	0	1.0005	2.66638	1.0005	0	2.38356	1.41402	1.97351	1.93183	-1.07071	1.90033	1.81508	0	-1.41505	1.41073	1.55781	0	1.59435	3.07828	1.0005	-1.0228	-1.13801	0	2.94207	0.278089
Chr2_57710415	0	0	1.52649	0.769534	1.0005	-0.193531	-1.6159	-1.59201	1.0005	-1.65347	1.0005	-0.703909	1.0005	3.28895	-1.0005	1.94107	1.0005	-0.285382	0.846179	1.06981	2.46929	0	0	3.47636	0.277539
Chr2_69595176	1.18817	1.49612	2.28531	1.41367	1.34285	1.30265	1.94754	0.318015	1.79246	1.0005	1.0005	1.64789	0	1.64489	-0.200004	0.445205	1.40859	1.41111	-0.820993	0.498185	4.03606	0	1.0005	3.89083	0.277524
Chr13_57410854	1.98272	2.37011	1.0005	1.59201	1.35164	1.0005	1.0005	0	0	1.0005	0	1.0005	0.0459255	1.41563	1.38809	1.0005	0	1.0005	-1.40628	0	1.37506	-1.0005	2.73032	3.68821	0.277514
Chr7_114890575	1.6752	1.59201	1.97149	0.636742	1.69223	1.19003	1.0005	1.94977	-0.318015	2.17325	1.85309	2.03292	1.0005	0.253753	-1.72697	0.568542	2.18318	2.17595	1.65365	3.02522	0.835085	1.37328	1.89382	2.78871	0.277503
Chr13_123925537	1.41145	1.20011	-0.305706	1.40859	1.25751	1.73371	1.0005	1.68996	1.30881	-0.804391	1.78373	2.56336	1.0005	1.89761	1.62992	2.08043	1.7002	0.0275203	-1.29857	1.73651	1.33867	0	1.26592	2.41851	0.276959
Chr12_14688678	1.0005	1.0005	1.48863	0	1.40903	-0.108466	1.44795	1.56919	1.82455	1.87217	-0.786019	2.63353	0	1.65099	1.34285	1.80843	1.0005	1.94329	2.01984	1.40695	0.362821	0	1.41099	2.50109	0.276102
Chr9_120364904	1.28852	0.814815	2.55185	0	1.40553	-1.40695	0	-0.296332	1.37931	0.022483	1.0005	2.71598	1.41429	-1.70789	1.277	-0.983387	1.0005	1.51592	1.54706	1.22673	1.83556	0	1.39091	2.69999	0.27598
Chr15_46902675	0	1.0005	0.311731	1.70383	1.0005	1.75656	1.37449	-0.669096	1.0005	1.53129	-0.571425	-0.985675	1.67485	2.53355	1.72215	-1.46725	0	1.67221	0.115987	-0.0718166	3.92255	1.0005	0	4.07224	0.27564
Chr16_68623984	-1.34285	1.3045	0.103057	1.38809	1.0005	0.165241	-0.908697	1.60266	1.7162	1.41533	1.41505	-0.546871	0	1.99002	0.282713	2.87193	1.0005	2.42036	1.40936	1.09258	1.74132	1.0005	1.60675	2.98045	0.275605
Chr6_14347330	1.0005	1.2921	1.72377	1.34285	1.19854	1.77563	0	0.29237	2.44144	1.0005	-1.69989	2.21574	-1.0005	2.17359	1.18904	2.42446	-1.0005	0.359594	0.615204	0.727726	2.08014	-1.0005	-1.0005	3.84302	0.274927
Chr14_90882125	1.0005	0.54847	3.24898	1.34285	1.0005	1.30395	1.98419	1.01208	1.40859	0.537462	-0.789876	-1.31739	1.0005	1.49054	0.768297	1.21833	0	1.74437	-1.62924	-1.0005	-0.0743296	-1.0005	1.0005	3.31762	0.274193
Chr2_134376381	2.52466	1.94814	2.29391	0.332546	2.09349	1.82171	0.980836	2.58382	1.39633	2.07529	-1.13817	1.84134	1.71751	-1.35489	0.938603	1.62703	2.3521	1.80694	-0.483936	1.3444	2.11103	1.28025	2.36376	2.56507	0.274118
Chr1_148420961	2.09705	1.71832	-0.928974	1.0005	0	0.199994	0.945752	1.68946	0.178204	1.98558	3.74453	1.71325	1.40468	1.9993	1.41073	1.72917	0	1.40628	1.0005	-0.484609	-1.39399	0	0	3.39918	0.273719
Chr15_53416076	1.72552	1.0005	1.0005	0	3.15061	1.0005	0	0	0	1.0005	1.0005	0	1.00694	0	0	1.34489	1.94436	0	0	0	0	0.3068	1.80333	3.2034	0.273517
Chr1_168076457	1.0005	1.67722	2.07394	1.90859	1.39032	1.17452	2.07829	1.90272	1.2392	1.96618	1.67617	2.70363	1.70809	0.940296	1.0005	1.59836	1.51317	-1.60009	2.57668	-0.716812	0.760899	1.26592	1.49106	2.50594	0.272808
Chr2_86863230	1.0005	1.68946	1.62595	1.58715	1.50026	1.8908	1.61175	1.6829	1.38809	1.0005	1.46634	1.0005	1.50501	3.7378	0	1.75248	0.0830458	1.72445	-0.421831	1.0005	0.828005	0.084478	-1.79822	3.10686	0.272724
Chr1_140551773	1.0005	1.0005	1.72523	0.388544	0	1.7002	1.99211	1.28011	0.49247	0.0116669	1.0005	1.0005	0	-0.269276	0	3.56737	0	0.843796	1.09936	-0.453557	1.41525	0	0	3.48208	0.272627
Chr14_134660348	1.0005	1.85666	1.65019	2.2593	1.56724	1.33344	2.13739	1.12512	1.71553	2.13297	-0.316356	-0.375637	1.67225	2.2706	-0.696289	1.68542	1.0005	1.43529	2.05483	1.96152	1.4629	-1.0005	1.70281	2.24803	0.272126
Chr16_54401581	1.43275	1.0005	1.72819	2.35894	1.59346	1.60699	0	1.69592	1.0005	1.64088	-1.0005	-0.989792	1.51568	2.14852	1.62282	1.74591	1.6826	1.96347	1.61451	0	1.29167	0.585306	1.98165	3.10345	0.27197
Chr14_1642118	0	1.69349	1.20343	1.73465	1.8015	0.416079	1.88078	1.71446	1.0005	1.96901	1.19601	2.11803	1.0005	1.9082	-1.30651	2.88412	1.68826	2.25781	1.52707	1.507	1.28259	0	1.19397	2.74347	0.27194
Chr14_125843035	0.880834	0	1.41521	0	1.38809	1.0005	1.40372	0.318015	-0.386032	1.0005	0.57701	2.51308	0	1.62514	1.0005	1.77413	0.0830458	-1.65603	1.40886	1.85946	1.13808	1.0005	-1.2693	2.66449	0.271137
Chr6_149242799	1.1321	1.08762	1.59762	1.72049	2.22175	0.0523425	1.33024	-0.845394	1.89396	1.94852	1.27715	1.29302	1.86021	1.95942	-1.0005	1.40006	0.217771	2.07017	1.34285	1.49331	1.44562	-0.545896	3.08883	2.86086	0.270958
Chr6_161467805	1.0005	0	1.67807	1.0005	-1.0005	2.37089	0.597697	1.81942	2.00173	1.61924	1.96675	2.73711	-1.0005	2.34968	1.37024	1.46926	1.41563	2.45505	1.35884	1.73376	0.292021	0.108466	1.358	2.76415	0.270803
Chr7_120307704	1.4098	1.0005	0.534599	1.39405	1.38809	-1.33244	1.0005	1.60563	0.0392952	1.57608	1.41145	1.00719	1.0005	2.20153	-0.423426	3.10727	1.35295	1.26136	1.68681	1.76376	1.17637	0	1.71126	2.68246	0.270359
Chr1_51047675	1.65067	1.37706	2.20057	0.406405	1.41099	0.338161	1.86551	1.87314	1.68917	2.33163	2.17155	1.549	1.0005	2.14929	-0.37929	2.54496	1.0005	-0.456915	-1.10499	1.68027	-0.62681	1.40137	1.98222	2.51712	0.270204
Chr17_42508385	0	-1.0005	1.39405	0	0	1.65779	1.0005	3.7821	1.0005	0.731575	0	1.41145	1.0005	0.654794	-0.154951	-0.321368	1.0005	1.0005	1.68029	-0.160581	-0.379838	0	0	3.72799	0.269993
Chr15_54661974	1.0005	1.32689	1.69593	1.73107	0	-0.518133	2.21949	2.0882	1.68019	-1.33398	0.61196	1.73549	0	1.41187	-1.32929	-0.916909	0	1.98953	1.5363	1.0005	3.4055	1.0005	0	3.75647	0.26981
Chr15_108062906	1.0005	-0.175414	1.28351	1.38809	0	1.0005	2.00285	-0.762715	1.51319	0.98039	2.10519	0.210726	1.0005	1.34285	0.965684	1.10587	1.16616	1.35071	1.8488	2.91618	2.32399	1.38809	1.29428	2.89046	0.268991
Chr9_120683628	1.34285	1.86722	1.04879	1.34285	1.85976	1.6938	1.77889	1.90245	2.10102	2.25726	1.71834	1.8307	0	1.95036	1.0372	2.03584	1.98019	2.39428	2.17132	2.38826	1.89516	1.0005	1.83601	2.47616	0.268606
Chr6_93445896	1.03722	1.0005	1.0005	1.0005	2.4614	1.40591	1.0005	1.4098	1.0005	1.40137	1.0005	1.3631	-0.268875	1.72949	1.0005	1.98904	-1.72045	1.38119	1.41402	1.0005	0.652248	-1.0005	1.72972	2.54134	0.268589
Chr17_37557229	0	1.34285	2.21957	1.41145	1.0005	1.73797	0.335196	1.41367	-0.755797	2.03045	1.34285	1.63093	0	2.20161	2.02614	3.24854	1.0005	1.93171	1.95857	-0.734144	2.75758	0	1.40859	2.84203	0.26817
Chr5_70146328	1.0005	1.39753	-0.559702	0	1.41554	-0.773631	1.28852	1.66899	1.40137	1.87555	1.41249	1.0005	-0.318015	1.0005	0.509053	2.62268	1.37931	0.127703	1.64758	1.9202	0.851906	0	1.41249	2.31177	0.268155
Chr2_125378349	0	1.41563	1.0005	0	0	3.56541	1.99811	0	0	1.3776	-0.0455961	-0.61792	1.0005	0	1.50183	-1.26124	0	1.71832	0	0	1.0005	0	0	3.52858	0.268043
Chr13_115994573	2.33793	1.95402	1.94063	1.23596	2.30347	1.0005	1.63474	0.871991	1.68226	2.08378	2.04437	1.49671	1.94677	1.12236	1.73837	2.21834	2.06826	2.10895	1.75689	1.85512	0.533335	0.0568881	2.5338	2.51801	0.267843
Chr6_3708293	0	3.6162	1.2321	-0.961878	0	0	1.41203	1.0005	-1.0005	-0.927495	1.37706	0.442314	1.0005	-0.8513	1.0005	1.9953	0	1.0005	1.7319	1.71979	1.51653	1.73209	1.0005	3.71232	0.267699
Chr12_49637214	1.59061	0.920965	1.78483	1.34285	1.95431	1.53889	2.12272	2.11413	2.03279	2.45705	-0.647132	2.02196	1.39633	1.40521	1.69417	2.16835	1.82873	1.87893	2.32754	2.48575	0.970531	1.71705	1.9364	2.69712	0.26758
Chr9_130707376	1.29554	-1.81876	-0.123143	1.6811	1.33478	0.571373	-0.410293	1.41203	2.16122	1.95911	0.863268	1.0005	1.0005	1.90488	0	1.35719	1.0005	1.97958	2.99293	0.0743296	1.93055	1.70809	1.65249	3.29659	0.267467
Chr6_129225207	1.0005	1.0005	1.97315	0	2.16154	1.0005	1.39405	-0.697968	1.39405	1.98828	0.280441	0.847285	0.627977	1.72483	1.41073	0.613138	0.128038	1.52239	1.15666	0.0940725	1.89659	-1.98019	3.0133	2.82221	0.267223
Chr9_76685248	1.33398	2.53652	1.44522	1.72746	0	2.1428	1.61374	1.0005	1.0005	1.0005	3.54373	1.0005	0	2.14003	1.57817	0.616433	1.6736	1.32344	0.609869	1.0005	2.21572	0.277361	0	3.54871	0.266833
Chr4_15200645	1.0005	-0.502394	1.62921	2.08114	0	2.28204	2.28764	1.78073	1.41429	1.50052	2.44715	-0.32563	-0.0830458	2.50339	0.668421	1.31908	0	1.95391	1.66626	2.0882	2.98554	-0.245122	1.0005	3.25385	0.266733
Chr7_31722012	1.86642	1.33024	1.25195	1.64871	-1.0005	1.0005	1.67054	1.69992	1.40553	1.89396	0	1.63919	1.41318	1.90031	1.32929	1.70285	2.03429	1.54499	2.71429	0	-1.03089	0	-1.0005	2.6729	0.266479
Chr8_84392246	0.945575	2.16504	1.73283	1.39275	2.13406	2.25088	1.76871	-0.263716	0	1.8956	1.30654	1.0005	2.37522	1.87476	0.655932	1.70245	2.8734	2.10524	1.50259	1.80216	2.13947	0.82068	2.42499	2.65268	0.26629
Chr1_1609387	0	0	1.38742	0.421113	0	2.16037	1.44701	1.3631	1.0005	-0.68037	1.0005	0	0	4.17686	0	1.19303	1.0005	1.64446	0.420824	1.40032	1.45518	0	1.0005	4.36917	0.265776
Chr3_51127929	2.48983	2.0975	2.3329	2.30283	2.18983	2.00884	1.1322	2.13515	2.07975	1.77069	1.0005	2.37742	2.12967	2.04097	1.51289	2.10077	2.19731	0.901077	1.84931	1.85691	-1.0981	-0.550188	2.69155	2.75978	0.265768
Chr1_265094262	1.0005	1.39827	2.67189	1.40695	0	1.41345	1.0005	2.1964	1.26016	2.15228	1.41203	1.66899	1.0005	0.665043	1.82875	2.23417	0	2.31013	2.113	-1.41541	1.37544	1.41367	1.72347	2.7103	0.265642
Chr8_79603099	1.0005	-0.253401	1.71514	0.246097	0	-1.49574	1.4083	1.0005	0.236853	1.0005	-1.0005	2.11498	0	1.04403	2.76877	1.9943	1.0005	1.33671	1.55026	1.41079	1.98368	0	1.30265	2.58447	0.26548
Chr15_139148755	1.0005	0	1.73121	1.0005	-1.0005	1.0005	-1.0005	0	2.10222	1.39032	1.0005	2.64326	1.0005	1.0005	0	0.0205389	1.0005	0.238633	1.68544	1.66593	1.25046	0	1.41402	2.89763	0.264616
Chr1_218673389	0	1.0005	0.759476	1.0005	1.0005	-0.0882166	-1.41073	0.574461	0	1.0005	0.483354	2.03105	0	1.0911	0.359931	-0.0706226	0	0	0.309782	2.76136	-1.15136	0	1.0005	2.65993	0.264028
Chr6_123713387	1.64871	1.38555	-0.226638	1.41318	1.60229	2.00087	1.38185	2.24244	-1.41145	2.04211	1.66899	1.79396	0	1.36565	0.339212	2.58675	0	0	1.28778	2.53657	1.87815	1.0005	1.0005	2.80122	0.264008
Chr11_62355086	2.53406	1.3631	1.56257	1.0005	2.27935	1.0005	1.33107	1.98939	1.0005	2.32624	2.14192	1.85905	1.56919	1.88272	1.9767	1.78508	1.70737	1.91301	1.37735	1.91796	1.88512	1.0005	1.38092	2.41928	0.263807
Chr4_36016142	1.34285	0	0.133787	1.40137	1.0005	0	1.91845	-1.0005	0	-1.0005	0	1.41552	1.36565	1.37585	0	-1.0005	1.0005	3.09451	1.71027	0	1.9342	1.40137	1.65874	4.10533	0.26374
Chr11_48864617	1.34285	3.90274	1.41531	1.70663	0	1.0005	-1.35682	-0.277361	0	1.25166	-1.0005	1.27461	0	-0.245777	-1.0005	0	0	1.0005	-0.0300829	1.0005	1.90709	0	1.0005	4.06129	0.263693
Chr8_10170327	0	0	1.99982	-0.462803	0	1.69519	1.0005	0.580391	1.0005	-1.0005	1.0005	0.441059	0	3.9639	1.41563	0.875859	1.0005	1.72957	1.72118	1.0005	1.42731	0	0	4.09689	0.263656
Chr3_41600198	0	0	1.0005	1.0005	2.0885	0	0	0	0	0	0	1.0005	-0.920513	1.0005	0	0	1.358	0	0	0	1.0005	0	3.25019	3.3829	0.263494
Chr5_77807919	0	0.48086	1.43639	1.37931	0	1.06688	0.821956	0	0	3.01967	-0.362975	-0.149984	1.0005	1.1216	-1.0005	1.98952	0	1.87671	1.61247	1.0005	0.703265	0	0	3.43375	0.26292
Chr14_89310089	2.96675	0	0	0	1.94191	1.0005	0	0	0	0	0	0	1.37328	0	0	0	1.41563	1.0005	0	0	0	0	2.23853	2.76788	0.2629
Chr8_107673290	2.28821	0	0	1.0005	2.6292	-1.0005	1.0005	1.0005	0	1.0005	1.0005	0.729945	2.07687	1.41489	1.38476	0	2.50591	1.0005	0	-1.0005	-1.41484	-1.0005	2.2776	2.8397	0.26264
Chr15_57956928	1.60279	1.0005	1.0005	1.40468	1.86589	0	0	0	0	-1.0005	1.0005	0	1.59048	1.0005	0	1.0005	2.07278	0	0.267984	1.0005	1.39782	0	2.73088	2.97677	0.262574
Chr7_4264276	1.0005	1.0005	1.21777	2.13745	1.0005	1.72792	1.0005	0.0562193	1.41479	3.18936	-0.447288	2.00377	1.25084	1.0005	1.73121	1.97912	1.0005	1.41563	1.65089	0	2.25174	0	0	3.07325	0.262366
Chr6_137153193	1.0005	1.39091	0.45456	1.0005	1.0005	1.0005	1.0005	1.41145	1.0005	1.41511	0.743586	1.0005	1.0005	1.0005	1.41073	0.149448	1.41402	1.23485	0.751794	3.21756	1.35255	1.40137	1.39058	3.39071	0.26168
Chr14_70609017	1.0005	3.74408	1.41563	0	0	1.41498	1.9788	-0.416896	1.0005	0	1.40137	1.40062	-1.41318	-1.72318	0	1.21357	0	1.78789	-1.89362	1.0005	1.97767	0	0	3.98983	0.261494
Chr12_55551300	1.0005	1.31173	1.09698	0	1.0005	1.38809	-0.600392	1.0005	1.93313	1.96202	-2.0202	2.77636	0	0.869911	1.72686	2.18531	1.0005	-1.28852	1.73305	1.4098	0.406362	-1.28259	1.0005	2.72861	0.261412
Chr1_265021890	1.0005	0.255039	1.41533	1.60723	0	-2.37222	-1.40074	1.73121	1.38476	3.44698	2.23592	1.72697	1.0005	0.0949906	1.72585	-0.434628	0	1.57782	0.397391	0	0.00804217	0	1.0005	2.86981	0.261381
Chr3_68313856	1.0005	1.70495	0	1.64975	0	-1.25764	3.19193	1.70019	0.386032	1.92766	0.286387	1.6988	1.0005	2.61458	0.245777	2.51727	1.40695	1.72446	1.92278	-0.308298	-1.22013	0	0	3.21039	0.261313
Chr13_44737358	1.0005	1.31226	1.64548	0	0	-0.00569431	1.64489	-0.225194	0.140721	0.687358	2.18047	1.41498	0	-0.767141	0.211862	2.61722	0	-1.12426	1.58606	-0.427262	1.98314	0	1.15787	2.98887	0.260857
Chr12_31626834	1.0005	1.86642	1.58299	1.70809	1.80633	1.85946	1.68597	1.0005	1.40859	1.94606	1.38185	1.81396	1.0005	1.0618	0.188278	1.72628	1.0005	1.99248	1.28945	2.37928	1.9946	1.0005	2.22226	2.38014	0.260802
Chr3_61566617	1.67214	1.6826	1.76985	1.0005	2.36422	1.0005	1.52278	-1.36718	1.66232	2.11175	1.30369	2.04282	0.318038	1.652	1.02017	1.54709	1.48978	2.26853	1.82776	1.37628	2.45082	-0.705436	2.69063	2.75415	0.260583
Chr14_81379229	1.0005	1.41489	0.814685	-0.492426	0	2.16979	3.22019	1.0005	1.0005	1.41402	1.26766	-0.0452771	0	1.72098	0	0.673719	0	1.77361	0.488851	0	1.0005	0	0	3.29829	0.260388
Chr18_47939798	0	1.652	1.83169	1.0005	0	1.54439	0	0	1.71891	1.50351	1.72657	1.8552	0	2.2257	2.70089	2.73113	0	2.56724	1.70566	0.749942	1.23108	1.33279	0	3.09296	0.260369
Chr7_43035295	0	-1.34158	1.41386	1.0005	1.40859	1.0005	1.6736	1.6907	1.26592	1.82592	1.41563	1.36852	0	-0.739773	1.39192	1.51999	-1.0005	1.72898	2.60194	1.0005	2.06747	0	0	2.58042	0.259855
Chr14_77776681	1.43628	0	1.38809	1.83188	2.42977	1.0005	-1.0005	0	1.0005	1.0005	0.327578	1.0005	1.68259	0.189405	0	-1.0005	-1.0005	1.0005	0	1.39431	-0.781867	0	2.29144	3.07542	0.259849
Chr12_15567501	0	1.0005	-0.113903	0	0	0	-0.0614296	0	0	0	-1.0005	0	0	0	-1.39633	0.77118	0	-1.40342	0	2.88487	1.41417	0	0	2.91388	0.259754
Chr9_129439799	1.41318	1.88061	1.0005	1.41249	0	0.853234	0.924177	2.59073	1.40372	-1.41099	2.21405	1.2575	1.26592	1.41563	-0.634202	1.0005	1.0005	1.70667	2.10836	1.17208	-0.687735	0	1.0005	3.75815	0.259594
Chr13_53018436	1.6144	0	0	0	2.36149	0	0	0	0	1.0005	-1.0005	0	0.358048	0	1.0005	1.34849	1.50927	1.0005	1.0005	0	0	-1.0005	2.22567	2.54066	0.259547
Chr6_158385938	0	1.0005	1.36665	0	0	1.0005	3.4978	1.41479	0	0	0.165241	1.3413	0	2.03457	1.0005	1.48944	0	1.20914	1.0005	1.0005	1.72045	0	1.0005	3.9547	0.258443
Chr1_246159108	1.0005	1.58116	-0.66301	-1.39405	0	-0.798843	1.66939	1.89772	1.41479	1.2321	1.0005	0.614076	0	2.7929	1.38809	1.56013	1.0005	2.19087	0.309556	1.40575	3.54941	0	0	3.9538	0.258433
Chr1_166233204	1.6134	1.78596	1.98103	0	1.0005	2.217	1.37931	-0.322483	1.55332	2.29202	2.99534	1.99402	0	2.84942	-1.28419	1.75352	0.447258	-1.4083	-1.56836	1.68503	2.3917	1.73021	0	3.41008	0.258432
Chr5_1386705	1.0005	2.02555	1.41367	-0.622664	0	1.96391	-0.725879	1.72708	2.07493	0.148271	2.27721	2.17201	0	2.25625	1.87232	-0.653301	1.30881	2.2782	1.53681	1.23434	0.25843	0	1.0005	2.80836	0.258028
Chr4_96658413	1.31812	1.0005	1.82912	1.0005	1.21987	0	1.35939	1.39192	1.73401	1.59498	1.41563	-0.232502	1.34285	1.27021	-1.24614	1.61694	0	1.35682	0	2.2588	2.23308	0	1.0005	2.3545	0.257715
Chr12_51231564	1.37328	1.40695	0.849732	1.0005	-1.0005	1.4145	1.64593	2.93785	1.21357	2.31194	-1.36718	1.15054	0.649859	0.106343	-1.41466	-0.92384	0	1.40245	1.0005	1.0005	1.3377	0	1.37168	2.96597	0.25765
Chr15_134293256	1.38809	3.28207	1.39332	-1.87544	1.0005	1.70242	0	1.36106	1.0005	0.17984	1.37706	1.57027	0	2.17129	-0.2629	0.415685	0	1.73245	0	0.974402	1.39852	1.41563	0	3.59446	0.257594
Chr1_65400422	1.0005	1.4098	1.26293	1.56859	0	0.549621	1.3163	0.337577	1.41429	1.04888	-1.41489	0	0	1.99761	1.72986	0.658778	0	1.95275	2.87722	1.0005	2.19924	1.0005	1.33544	2.91227	0.257346
Chr17_58184303	0	1.41561	-1.41145	0.586448	-1.0005	1.99015	1.65798	3.75121	1.40695	1.85435	-0.145523	1.6785	-0.182916	1.3808	1.66296	1.0005	0	1.0005	1.0005	1.41546	2.10135	1.0005	1.0005	3.66976	0.257328
Chr6_121315585	0.447258	1.0005	1.89633	0	2.98421	1.30529	1.37603	1.72923	1.0005	1.41417	1.0005	1.32291	1.37328	1.71982	1.0005	1.40591	1.0005	0.655348	1.39782	1.72832	1.3211	-1.0005	1.77044	2.88324	0.257086
Chr14_32572200	0.1391	1.9763	2.11051	1.73138	2.59524	2.39967	1.67521	-0.701198	1.68613	2.02639	1.02702	1.9176	2.22663	-1.31231	-1.40695	2.24832	2.01954	1.23308	1.77878	0	2.27127	-1.39405	2.57243	3.00746	0.257023
Chr8_76713575	2.13491	1.0005	0.0672674	1.4098	1.16422	0	0	0	0	0	1.0005	1.36018	0.42644	0	1.63271	1.53344	2.21906	0	0.703701	1.29485	1.9014	1.41563	3.65179	4.02568	0.256615
Chr4_83386330	0.518391	1.82816	1.48747	1.0005	2.03827	1.28511	0	1.0005	1.0005	1.67786	1.30584	1.0005	2.35498	1.4778	1.0005	1.66948	-0.806592	1.65178	1.42899	1.41402	1.72317	-1.0005	2.93092	2.48764	0.256594
Chr4_10274084	1.0005	-1.41563	-1.17594	2.62435	1.0005	-1.41498	1.0005	3.53049	1.68073	-0.383931	1.3808	1.20767	1.0005	1.89321	1.24614	1.72986	1.40468	1.0005	1.4052	0	1.87493	-1.0005	0	3.62704	0.256522
Chr9_22989136	1.0005	1.63715	1.0005	1.38185	1.41402	1.55222	1.41367	3.21289	2.28506	1.70173	-0.252434	0.812337	0.232502	2.41216	1.78444	2.03163	0	1.29046	1.28066	1.16616	1.64042	0.94326	1.38036	3.41117	0.256089
Chr14_118052106	0	1.0005	1.3746	1.0005	1.0005	-1.99247	1.90983	0	0.563369	1.94799	-0.70396	1.0005	1.0005	0.629636	-0.581453	0.692734	1.40695	2.79153	-1.0005	1.41541	1.37523	0	1.0005	2.90367	0.256083
Chr9_115655514	1.21357	1.0005	1.18719	0	0.267428	0	1.41145	1.0005	1.0005	-0.0257087	0	1.67873	0.345903	0	-1.0005	0	-0.437221	0.776846	1.0005	1.0005	2.22247	1.0005	3.00726	3.63888	0.255919
Chr11_25906192	1.0005	0	0.0328798	1.0005	1.25492	-1.0005	0	-1.39633	1.55332	1.19608	1.0005	1.62906	0.510361	1.0005	-0.108466	1.93673	1.30097	0.0475147	1.0005	0	0.120776	-1.30097	2.38585	3.30416	0.255791
Chr16_71877357	1.0005	1.0005	1.0005	1.0005	1.0005	1.0005	0	-1.0005	1.0005	1.0005	0	1.41265	0	0	1.3631	1.30124	1.0005	1.0005	0	3.30755	0.850144	0	1.33352	3.22892	0.255651
Chr18_17452675	1.4815	1.0005	1.0005	0	2.25763	0.885331	-1.0005	0	0.593416	0	0.873207	1.37594	-1.01503	0	1.0005	1.86361	0.447258	1.0005	0	1.41458	1.0005	0	2.33525	3.8502	0.255509
Chr3_116891960	1.80184	1.0005	1.41563	1.27912	1.3344	1.64064	1.59346	1.0005	1.0005	1.54113	1.0005	2.88187	0.492426	0.881623	1.35418	1.29924	1.4098	1.29276	-1.0005	0	0.793409	0.0657464	1.78212	2.77588	0.255347
Chr14_120318312	1.0005	1.0005	2.29968	1.0005	1.69382	0.208865	-1.40467	1.59933	1.67248	0.781151	1.3808	1.38448	0	1.41498	0	0.0602747	1.40468	3.23845	1.72717	0	-0.866189	1.0005	1.0005	3.02521	0.255258
Chr2_9214453	1.0005	1.45904	1.41111	-0.0043772	1.59896	0.390732	0.645261	1.48359	1.82476	1.90535	2.11124	2.8123	1.0005	2.23678	0.429175	1.75112	1.68544	1.46433	1.71815	1.21463	-1.13498	1.41563	1.55913	2.45915	0.254502
Chr14_113288276	1.0005	0	1.30881	1.0005	1.0005	-1.0005	1.39633	0	0	1.2321	1.81245	1.00914	1.0005	1.44587	1.05949	0.571325	-1.0005	0.862983	1.41187	2.40653	3.18429	0.447258	1.0005	3.25552	0.254425
Chr16_4198125	0	0	1.0005	0	0	0	0	0	0	0	0	-1.0005	0	0	1.0005	2.36909	0	1.0005	0	3.02201	-1.0005	0	0	2.98894	0.254424
Chr1_217329949	2.63634	0.75522	2.11828	-0.175414	2.3969	1.31971	1.6829	1.41414	1.3631	1.74243	1.42789	1.63864	1.97751	0.436422	1.87663	1.87122	1.03152	0.352219	2.06654	1.23719	1.30881	0.609576	2.1457	2.48335	0.253528
Chr15_52033898	0	-1.0005	1.0005	1.0005	1.0005	0.786972	1.0005	1.59084	0	0.49247	-1.0005	3.77153	0	0.299136	1.45434	0.474183	0	-1.4098	0	0	1.69055	1.0005	1.0005	4.00419	0.253298
Chr13_153996572	0	1.23029	1.89362	-1.25374	0	1.79304	1.58187	-0.901251	-0.525298	2.30792	1.79656	2.0681	0	2.12941	2.11652	2.43056	1.36106	2.11792	1.82487	0.782619	1.35782	1.70019	1.41563	2.701	0.252694
Chr1_56851274	1.0005	1.40372	0.0614296	1.0005	0	0.664475	1.68208	1.96066	1.38809	1.27441	1.4081	-0.473108	0	2.11462	1.71769	0.685118	0	1.44424	0.606279	0.12358	4.03321	1.0005	1.0005	3.54827	0.252447
Chr1_164944535	0	1.0005	1.35238	0	0	-0.272491	3.55325	-1.39192	-1.39275	1.41521	1.0005	1.35939	0	2.97583	0	1.72544	0	0.806215	0	0	0	0	0	3.66078	0.25239
Chr15_118493686	0	2.36225	0	0	0	-0.623844	3.15726	1.0005	1.0005	-0.108466	1.0005	0.679678	0	1.0005	1.41505	1.29025	0	0	0.520578	0	-0.136561	0	0	3.6797	0.251991
Chr4_51298152	2.20266	-1.0005	1.40767	0	0.811541	1.0005	0	0	1.0005	0	-1.38809	0	-0.143003	-0.156176	0	-0.236767	1.14669	1.66899	0	0	1.89708	-0.37213	2.54964	3.33977	0.251893
Chr15_132852485	1.68418	1.0005	2.32589	0	1.0005	0	1.0005	-1.0005	-1.0005	1.41099	1.36718	1.0005	1.73972	1.22651	0	2.21118	-0.22057	1.0005	0	0.127537	1.34274	-0.0356916	1.65687	3.77835	0.251618
Chr5_59474966	-1.0005	-0.737555	3.2799	-0.3068	0	1.39914	1.73285	1.38809	2.11022	1.52934	1.92382	1.69096	-1.0005	2.17285	1.39192	0.340772	0	2.11537	1.66408	1.25084	1.89598	1.41145	0	3.03177	0.251494
Chr16_40405617	-0.582144	1.34285	1.70103	1.0005	2.94403	1.21129	0.663458	1.39501	1.67551	1.8816	1.63791	1.0005	-0.157786	-1.1403	1.19367	1.79854	1.03096	1.98611	1.55652	1.6613	1.40886	-1.0005	1.78189	2.6913	0.251282
Chr15_54768264	1.67985	1.0005	1.28852	0	2.4028	-1.0005	1.0005	0	0	-1.0005	0	0	-1.0005	0	0	0	2.17511	0	1.0005	0	1.41563	0	2.04972	2.53426	0.25106
Chr3_127084086	1.0005	0	1.78657	1.0005	3.14409	0	1.0005	1.61044	1.0005	1.93769	1.72077	1.4548	-0.967008	1.0005	1.3519	1.39134	-0.204258	1.59471	1.68777	1.98359	1.0005	0	-1.59666	2.96464	0.250975
Chr7_31598220	0	0	1.54602	0	0	-1.0005	1.0005	1.41563	1.0005	1.62017	1.0005	1.41269	0	1.0005	0	1.86261	0	0	1.71896	2.28305	1.41352	0	0	2.4323	0.250912
Chr1_263998687	0	0.206876	1.91759	0	0	1.69026	-0.700994	1.70894	-0.525298	2.24306	2.92584	1.65599	1.53198	0.941901	1.0005	1.89096	1.0005	2.59973	-0.221505	-1.41336	1.05943	-0.734562	1.0005	3.41953	0.250665
Chr6_156545912	0	0	0	0	1.0005	0	-1.0005	0	0	1.0005	0	1.0005	0	0	1.41402	1.6602	0	1.0005	0	3.04485	-1.0005	0	0	3.05353	0.250149
Chr2_68000458	0	1.0005	-0.277552	-1.27524	1.0005	0	1.0005	-1.0005	0	2.10584	1.38809	0	0	2.42337	1.0005	-0.838863	0	2.0445	3.0474	1.0005	1.60137	0	0	2.76158	0.250143
Chr9_7331056	0.431371	-1.0005	1.89958	1.10881	1.73448	1.66792	1.08406	1.18395	0.447258	1.69083	-1.41466	2.02863	1.8649	1.65511	1.41563	2.0927	1.98235	2.38239	1.97975	0.0523425	2.19063	-0.75388	2.56232	2.63716	0.250104
Chr13_117009362	1.0005	1.63517	0.74854	1.0005	1.0005	-0.135482	1.4098	1.40665	1.63375	1.36774	1.0005	1.84324	1.0005	1.88313	-0.0195651	2.75321	0	-1.01527	1.29108	-1.51782	1.2091	0	1.0005	2.36277	0.249924
Chr18_20986715	1.0005	1.31812	1.68718	1.84531	0	1.41563	1.37328	1.61353	1.0005	1.63516	-1.23642	2.75466	0	3.31231	1.41145	1.06219	0	0.0653946	0.763994	1.0005	1.6029	-1.0005	-1.0005	3.3457	0.249344
Chr7_104811910	1.95017	1.0005	1.0005	1.0005	1.80539	1.27524	1.0005	1.82169	1.41429	1.41045	-1.0005	1.73235	0.993417	1.0005	1.41479	1.27088	1.88949	1.0005	1.41563	1.0005	1.32819	1.0005	2.37217	2.48248	0.249334
Chr13_22981490	0	-0.683863	-0.848285	1.0005	1.0005	-0.140721	-0.261297	1.0005	0	1.32689	0.574252	2.55116	0	1.41249	1.0005	0.0336622	1.0005	-1.35682	1.58728	1.92424	0.710087	0	1.3954	2.67575	0.249327
Chr5_38017136	0	1.0005	1.0005	0	0	-1.39914	1.0005	1.0005	1.0005	0	1.0005	1.13023	0.343017	0	-1.0005	2.69791	0	-0.386324	0	1.60801	1.5184	0	1.71387	3.50324	0.24927
Chr14_18151075	1.84442	1.71484	1.91663	1.39633	2.70902	1.65851	1.72255	0.741168	1.77769	1.70164	0.582246	1.55707	0.947825	0.416928	1.40695	2.13204	1.74434	2.26125	1.26887	1.70431	1.64768	1.0005	2.15064	2.4602	0.249094
Chr15_81550980	1.0005	1.53155	1.89226	1.48783	1.88519	2.3986	1.92629	1.0005	1.69821	1.80543	1.70548	2.07045	1.69534	0.787655	0.499002	2.14877	1.0005	2.22494	2.1003	2.30915	2.065	1.58109	1.23115	2.47927	0.248975
Chr16_71894564	1.0005	1.41402	1.58034	0	-0.754958	1.41489	0	0.518391	1.0005	1.0005	1.0005	1.0005	-0.342111	0	1.41145	1.0005	-1.69489	0	1.35991	0	1.0005	0	3.29482	3.47345	0.248819
Chr6_11436964	1.72867	0	1.0005	0.175414	2.5015	0	1.35939	-0.29237	1.60563	1.66077	1.29341	1.41287	1.30029	1.41498	1.41498	1.41508	-0.853631	1.40915	1.58498	1.30251	1.24011	-1.41145	0.208773	2.44119	0.248369
Chr11_21465091	0	0	1.16393	0	-1.0005	0	1.0005	0	1.0005	1.41563	0	-1.0005	-1.0005	0.522585	3.10503	1.59336	1.0005	0	0	0.584065	1.73301	1.0005	2.3066	3.98294	0.247595
Chr14_101685295	1.41249	0	0	0	1.97533	0	0	-1.29841	1.51513	1.0005	1.0005	0	-0.447258	-1.0005	1.0005	1.35582	1.37931	1.61641	1.0005	0.024807	1.0005	0	2.22978	2.56054	0.247188
Chr11_66698144	1.58809	1.61422	1.9213	1.39633	1.83543	-0.054244	-0.401297	1.51317	1.95184	0.876331	1.94046	2.25032	1.93313	2.37252	1.93198	2.43372	1.63517	1.70183	1.80204	1.4675	0.916413	-0.318015	1.79974	2.52517	0.247129
Chr9_124899997	1.0005	1.0005	0.0288555	-1.0005	1.23567	-1.40319	1.0005	1.60278	1.023	1.0005	1.30881	1.65779	0	1.40137	0.727093	-0.328676	1.0005	1.52923	1.73502	2.3788	0.200004	1.0005	1.0005	2.21811	0.24712
Chr7_38532419	1.41563	1.30881	1.6644	1.37328	1.3045	0.377036	0.0672674	1.0005	1.38809	2.05874	1.3631	-1.6512	0	1.41318	-0.366488	0.0400136	0	1.55417	1.4304	2.4783	1.57619	0	1.68259	2.27085	0.246525
Chr5_50635201	1.40468	1.984	2.75706	1.72552	1.0005	-1.41498	1.63375	2.16502	2.20091	2.11495	1.40137	1.40054	1.0005	1.41489	0.0455961	1.0005	0	-1.0005	1.70033	1.0005	1.70422	1.21903	0	2.91815	0.246267
Chr2_55110325	1.65089	-0.307755	1.10352	1.36106	1.0005	2.48382	-1.90931	1.723	0	-1.0005	-1.0005	1.43955	-0.781867	2.92925	1.30881	1.7639	2.52655	1.92203	1.32876	-1.73189	2.72947	1.0005	2.13188	4.07776	0.246171
Chr3_66829799	0	1.0005	0	1.0005	0	0.804488	1.65903	1.0005	-1.0005	1.0005	1.0005	-0.544755	0	1.71327	1.41466	3.05133	0	-0.549188	1.0005	0.0718166	-0.36336	0	0	3.12422	0.246142
Chr16_25217383	2.43683	1.0005	1.0005	1.0005	2.80442	1.69159	1.38326	1.4081	1.73138	1.0005	0	1.23567	2.22397	1.41479	1.83879	1.63117	0.3068	1.41563	1.53996	1.41249	2.12861	0	-0.682445	2.88839	0.245649
Chr1_8581828	1.37931	1.40859	1.3954	1.41145	1.41525	1.41563	0.225212	-0.643142	1.0005	1.58788	1.6218	2.21044	1.0005	1.15323	1.93573	2.06121	0	1.70619	1.72189	1.68129	0.65112	1.34285	-1.0005	2.25936	0.2455
Chr12_50499609	1.93313	1.12448	1.0005	0.584563	1.0005	2.95857	-1.06046	1.39192	1.89657	2.36586	1.0005	0.230438	0	-0.0789104	-0.410593	1.33761	0	1.0005	1.0005	0	2.30706	-1.32344	-1.0005	3.34535	0.245443
Chr17_50494646	1.0005	1.73339	1.63447	1.72585	1.0005	-1.29673	1.65431	3.27451	1.71191	1.41521	1.72657	1.8825	0	0.315751	1.58822	2.02168	1.0005	-1.0005	1.41367	-1.0005	2.20116	0	1.0005	3.14169	0.244788
Chr13_119827070	0	1.41563	0.502276	1.92326	1.0005	2.49952	2.43575	2.15387	2.4375	1.97299	3.34071	-0.203892	1.0005	0.00739726	0	1.59272	0	1.0005	1.40553	-0.022445	2.32335	0	0	3.35443	0.244177
Chr1_112650645	1.0005	1.0005	1.0005	-0.59076	1.0005	0.35377	3.77212	1.0005	1.41563	1.72523	1.0005	-1.06895	0	2.23633	1.67312	-0.536791	0	1.41111	1.40628	-1.72647	0.267057	0	1.0005	3.59347	0.243686
Chr11_78456404	0	1.70789	-0.790325	1.0005	-1.0005	1.61596	1.41429	1.41003	1.39633	1.59498	1.41489	2.77601	0	-0.106	0.474083	1.3952	1.0005	1.6991	1.80702	1.22103	-0.959858	1.32533	0	2.47705	0.243521
Chr5_67164963	0	1.22839	-0.235859	1.0005	1.0005	1.0005	0.822273	1.9773	1.28916	1.77955	1.40137	1.0005	0	-1.0005	1.98141	-0.71857	1.0005	2.03451	1.0005	2.4843	1.13866	-1.0005	1.0005	2.67179	0.242887
Chr14_112078894	0	0.772279	3.035	1.0005	0	2.14224	1.41563	1.0005	0	-0.7339	1.711	2.08589	0	0.932365	1.68539	1.5733	1.0005	1.3192	1.32344	1.0005	2.61861	0.656346	0	3.01021	0.24287
Chr12_42306356	1.0005	1.67551	1.0005	1.0005	1.0005	1.0005	0.0940725	1.0005	1.30281	0.91644	1.0005	0.196395	1.39827	1.75323	-0.00589391	0.939789	0	-0.992425	3.00406	0	0.573351	1.0005	1.0005	2.60188	0.241909
Chr12_18379008	0	1.57822	1.57059	1.17454	1.27405	0	0.312863	2.11045	1.72644	1.45001	1.0005	1.76072	1.41563	-0.744141	-0.108466	2.64069	1.0005	1.05869	1.62296	1.67656	0.749632	0	1.4083	2.46523	0.241631
Chr7_28751406	-1.0005	-0.0672674	-1.72559	-1.0005	0	1.64805	1.41287	-0.246097	1.37706	1.69104	1.0005	1.26592	0	1.39283	1.72263	1.84017	0	1.67932	2.16275	1.20362	2.21307	-1.0005	1.41185	2.31607	0.241289
Chr2_58286392	1.0005	1.38326	1.93956	2.37317	1.0005	0.121391	-0.814869	-1.4145	-0.25299	2.15075	-0.412203	-0.627927	1.0005	0.0254839	-1.0005	1.38836	1.0005	-1.04563	1.0005	-0.505944	3.55222	0	0	3.14123	0.241187
Chr5_3367945	1.0005	2.61627	2.10412	1.0005	1.35107	1.86193	0.7278	1.3954	1.39091	0.76059	0.548337	1.36893	-1.0005	2.09436	1.63517	2.25311	1.0005	1.68592	2.29149	1.32979	1.73053	0.0940725	1.0005	2.6796	0.240908
Chr1_138687891	0	0	0.683823	1.41145	1.0005	-0.190907	0	1.51629	3.21455	1.40767	1.39753	1.41514	0	-0.0428353	1.95776	-1.0005	1.0005	1.0005	0.639131	0	1.1784	0	-1.0005	3.20174	0.24086
Chr5_6662945	1.0005	1.74501	0.861831	0.641355	0	2.14917	2.27652	1.0005	0.249593	1.61676	1.98869	0.0133245	1.0005	2.55135	1.61044	-0.173036	0	0.97524	1.4052	2.11281	3.02693	1.0005	0	3.08767	0.240473
Chr2_142976949	0	1.18427	-1.72746	1.0005	1.0005	0.382798	1.55177	-0.251514	1.0005	-0.735175	3.51437	1.86328	1.0005	-0.819625	1.28875	0	0	1.83294	-1.0005	1.0005	2.89257	2.23366	1.6093	3.51464	0.240367
Chr11_14928105	-0.138511	1.32533	-1.22757	1.61906	0	1.21987	1.88377	1.58444	2.11363	1.78336	-0.677355	0	0.692474	3.06315	0.475699	1.73169	1.38326	2.1192	1.39354	1.82599	1.99692	1.0005	2.22831	3.14527	0.240231
Chr18_19184086	1.0005	1.0005	1.86152	1.72552	0	0	1.61278	-1.27912	1.0005	-0.63977	0.240292	1.0005	0	3.82617	1.0005	1.40437	0	2.15281	-0.168499	1.0005	0.882496	0	0	4.03785	0.239066
Chr17_20215106	0	1.64563	0	-0.0672674	0	1.41489	1.45729	0	1.0005	1.71687	1.0005	1.43104	0	1.04871	1.0005	2.0883	0	0.434493	0	2.21503	0.503889	0	-1.0005	3.59576	0.238516
Chr2_11834301	1.0005	1.0005	3.11642	1.66899	1.0005	1.24881	1.72045	1.70343	1.36893	2.07069	-0.16829	1.0005	1.0005	-0.741332	-0.293561	1.72937	1.0005	1.89799	1.2061	1.61287	1.0005	-1.0005	0.15455	3.07408	0.238292
Chr14_74572771	0.482893	0	1.0005	1.0005	3.24453	0	1.0005	0.277361	0	1.27752	0	0	-0.73875	0	1.0005	0	1.06796	1.0005	1.0005	0	0	1.0005	-1.0005	3.12746	0.238063
Chr1_189170188	-1.3211	1.0005	1.0005	0	2.59329	1.0005	0	0	1.0005	1.72007	0	1.0005	0	1.73121	1.0005	1.41009	0.0969891	1.0005	1.60904	1.0005	0	1.0005	1.0005	2.70561	0.238045
Chr16_20686486	1.76788	1.73569	1.90809	1.40695	0.829425	1.0005	2.18059	1.75216	1.37328	2.23158	1.51061	1.73252	-2.11626	1.66842	1.34285	2.20718	2.6273	0.433057	0.891742	1.92055	2.14916	-0.692086	2.83388	2.75845	0.238027
Chr11_11663772	1.0005	1.0005	0.740126	0	1.3631	-1.35038	-1.0005	0.940482	1.64607	1.41521	-1.40468	1.0005	1.0005	1.41479	0	1.32693	1.0005	1.0005	1.35038	2.65492	0.602986	-0.0743296	1.41525	2.84637	0.23799
Chr15_28047670	0	1.0005	-0.0642163	1.0005	0	0	-0.598252	0	1.37931	-0.0328798	1.41073	1.41502	1.0005	2.00191	0	1.66019	1.41249	2.62815	1.87354	1.0005	0.330057	0	1.0005	2.95634	0.237841
Chr9_11338746	0	-1.0005	1.0005	1.0005	1.0005	1.41203	-1.31812	1.37235	1.0005	2.42257	1.0005	0.0855532	0	2.08843	1.0005	-0.108466	0	1.41219	1.91988	1.20849	1.7066	0	0	3.27041	0.237764
Chr1_64878095	2.66447	1.0005	1.0005	1.41563	2.99795	1.61256	1.0005	1.34285	1.27912	1.0005	1.0005	1.3589	-0.483887	1.0005	1.28125	1.41145	1.40468	1.1892	1.61247	1.39701	1.40859	0	-1.02609	3.11771	0.237495
Chr3_3594511	0.980734	1.0005	1.41417	0	2.85961	0.0455961	0	0	1.0005	1.0005	1.0005	1.21357	0.333352	1.0005	-1.0005	0.566286	-0.577447	1.71521	1.0005	1.0005	1.98811	0	-1.06335	2.93803	0.237322
Chr2_2798004	0	1.38809	1.2321	0	0	1.0005	1.0005	0	1.0005	0.757287	-1.0005	0	0	0	1.60347	2.20108	0	0	1.0005	2.17244	1.0005	0	0	2.857	0.237283
Chr17_35837037	1.38809	1.41367	1.41516	-0.363396	1.0005	1.34285	0.2629	1.39275	-0.744651	1.8056	1.73345	2.63461	0	1.46145	1.38326	2.00225	1.0005	1.0005	0.59677	1.62429	0.0150956	0	1.0005	2.39633	0.237263
Chr1_49045997	-0.156176	0	1.0005	1.0005	2.00781	0	0	1.49498	0	0	-1.0005	1.0005	-1.97564	-1.0005	0	0	2.0939	1.0005	0	0	0	0	2.62687	2.81563	0.236908
Chr15_45568766	1.63517	0	1.0005	0	2.55552	0	1.0005	-1.0005	0	-1.0005	-1.0005	0	-0.374661	1.0005	0	1.41203	0	0	1.24881	1.0005	0	0	1.76415	2.9371	0.236904
Chr9_27597923	0	1.34285	2.19513	1.0005	1.0005	1.98636	0	0.232502	1.41318	1.62354	1.0005	1.65242	1.0005	1.6159	1.82364	2.21474	1.41563	1.19633	1.37064	2.14908	1.54212	0	1.41563	2.41786	0.236879
Chr9_13339294	1.0005	1.27912	1.608	1.41563	0	1.46248	-0.772899	1.41145	1.72098	2.96884	1.29752	1.49525	-1.0005	2.36952	0	-1.63326	0	1.46907	1.0005	-1.0005	1.94206	1.0005	0	2.84406	0.236542
Chr6_41100512	1.0005	1.72637	0.793316	0.50162	2.04067	1.0005	0	2.5502	0	1.90425	0	1.37786	0.868937	1.68757	1.41563	0.71576	-1.18088	-1.06728	1.73373	1.0005	1.3808	2.17787	2.19155	2.86312	0.236375
Chr2_70066473	1.0005	1.0005	0	1.82545	1.0005	1.40903	0	1.0005	1.0005	1.24833	0	1.73465	0.175414	2.8069	1.38809	-0.0353443	0.200004	0.859538	1.3682	0.480048	2.30107	0	0	3.02311	0.236224
Chr3_90478258	1.0005	0.519957	0	1.0005	0	-0.186911	2.90872	0	1.32689	1.71361	1.72497	2.00166	1.0005	1.91718	1.38415	1.71802	1.4098	1.0005	-0.731164	0	0.828356	0	0	2.98157	0.235992
Chr14_122244908	-0.686965	-1.40137	2.19819	1.0005	1.87485	1.0005	0	1.73038	1.40859	1.28891	0	-0.200004	0	0.805296	1.40319	1.69384	1.94708	1.40553	0	-0.128038	1.0005	0	1.63233	2.64363	0.235809
Chr2_69626667	1.41563	1.72746	1.62929	0	1.85454	-1.0005	1.4145	1.93218	1.71569	1.0005	1.71982	1.33745	-1.25208	0	1.4098	1.24705	0.357178	1.61446	0	1.24467	0.500255	-0.0743296	3.00997	2.84833	0.235659
Chr5_37860364	0	1.56485	1.40262	1.40137	0	1.83482	1.63516	1.71996	1.20999	1.58114	1.0005	0.0403897	0	0.485719	0	1.67726	0	-1.0005	2.89835	-1.0005	-1.0005	0	0	3.27855	0.23563
Chr2_129742822	0	1.72847	-1.0005	-0.200004	0	3.01847	-1.48623	1.80306	0.886189	-0.124108	1.54047	-1.61434	1.40553	2.33993	2.89327	1.92458	1.0005	1.87858	1.58294	1.64276	1.01177	-1.0005	0	3.24683	0.235476
Chr6_163594927	0	1.41249	0.103204	-0.878649	0	2.31401	1.68703	0	1.0005	0.426767	3.07669	0	0	1.66704	-0.0322061	1.36408	0	1.0005	-1.0005	1.0005	1.90461	-1.3631	0	3.53812	0.23523
Chr1_72853446	-1.40695	-1.0005	0.969525	1.0005	3.21301	-0.128038	0	1.0005	1.40859	1.66229	1.41249	1.27198	-0.738409	1.66074	1.72445	-0.873193	-1.0005	1.28176	1.41421	1.3866	1.0005	-1.0005	-0.22057	3.11955	0.235125
Chr5_27834923	1.0005	1.0005	2.15451	1.0005	0	1.40468	-0.60344	1.0005	0	-1.0005	1.35518	1.0005	0	-0.286688	1.55222	3.29555	0	1.11373	0.471804	1.37634	2.4893	1.41563	-0.0672674	3.74119	0.23497
Chr3_50978502	1.0005	-1.40987	1.69618	2.05747	1.0005	-0.8992	1.93454	1.67842	1.39405	0.0823528	2.2145	1.39558	0	1.49612	1.38415	1.3682	-1.0005	2.54895	1.35582	-0.122922	1.70575	1.0005	1.34285	2.59042	0.234799
Chr16_70758653	0	0	0.871369	1.0005	0	3.13597	-1.98665	1.0005	1.69178	2.14702	1.09945	0.0806809	0	2.31602	1.99602	2.02238	0	2.21139	-1.0005	1.41484	2.07404	1.0005	0	3.76076	0.234598
Chr2_19234008	1.0005	1.41073	1.69983	1.0005	1.35146	-1.04272	1.729	-0.819189	1.56389	2.19302	0.436391	1.40611	1.0005	1.41563	1.76733	1.30176	1.0005	0.854551	1.41111	2.47546	1.53595	-1.58148	1.27685	2.37148	0.234486
Chr1_110232312	2.19382	1.86097	2.28974	1.92306	2.42221	0.505978	1.0005	1.41318	1.65122	1.69979	1.92436	0.617186	1.89024	1.86287	2.22231	0.0555346	2.37655	0.529288	2.29942	1.45951	1.66895	1.73107	2.26299	2.46815	0.234403
Chr1_104721543	0	1.4098	0.272163	1.0005	1.0005	1.0005	1.39827	1.85692	1.69262	-1.29559	1.40695	1.3264	1.0005	1.19699	1.0005	1.47412	1.41563	1.39941	2.44445	1.32876	0	0	1.41402	2.41174	0.233972
Chr6_65336710	1.0005	1.0005	0.880457	1.41367	1.0005	1.0005	1.0005	1.0005	1.28259	3.39427	1.01461	1.0005	0	2.10957	1.46339	1.41548	0	1.19683	1.62746	0	1.66815	0	1.38603	2.96369	0.233907
Chr2_58296205	1.0005	-0.540817	1.0005	1.39405	1.0005	2.04376	1.93701	1.0005	1.41249	0.0746657	0	2.99825	1.0005	2.35884	1.0005	0.0830458	0	1.34285	0.137988	1.0005	1.90375	0	1.0005	2.84955	0.233737
Chr4_51298105	1.0005	0	0	0	2.65656	0	0	1.0005	0	1.0005	0	0	-1.0005	0	0	0	1.0005	0	0	0	1.0005	-1.0005	2.16464	2.64181	0.23354
Chr12_8354285	1.0005	0	1.34887	1.98107	0	1.33398	1.15455	1.0005	2.86179	-1.39405	-1.0005	1.41505	0	1.87819	3.18701	-1.38809	0	0	0	0	1.61577	0	1.0005	3.3076	0.233515
Chr3_117578633	2.04692	0.145523	0.883861	-1.35582	1.80136	1.96681	1.15952	1.0005	1.6973	1.41516	2.41547	2.29834	0.175868	2.57156	1.6507	1.52396	2.13618	-0.646725	1.1054	1.54822	1.19578	0.610976	2.59447	2.84882	0.233427
Chr4_3127724	1.41145	1.0005	1.40468	1.72552	-1.41498	1.4098	1.39275	1.0005	1.0005	0	1.0005	1.0005	-1.33103	1.41203	0	0	2.23184	1.0005	1.22036	0	1.39011	1.41367	2.88818	2.68296	0.233322
Chr5_83794302	1.0005	1.0005	2.07772	0	1.28419	1.39405	1.50286	1.99507	1.83792	-0.786151	1.55556	1.63146	1.40468	1.0005	1.05635	1.88074	0	1.89854	-1.66626	2.57301	0.738527	-1.0005	1.22248	2.41062	0.233169
Chr6_55354912	0	1.0005	1.41318	1.0005	0	3.21436	2.33444	-1.0005	1.40372	2.11505	0	-0.64565	0	2.08027	1.38069	1.41367	0	1.24284	1.0005	-0.0799221	0.0445653	0	1.0005	4.03519	0.232204
Chr15_64256314	1.23719	-1.0005	1.0005	1.0005	1.0005	-0.717219	-1.51267	1.0005	1.0005	-1.0005	1.0005	2.58479	0	1.6159	-1.0005	2.25058	1.0005	0.161231	0	1.18403	-0.210582	1.0005	1.0005	2.43336	0.232072
Chr5_100136947	0	1.0005	0.1517	0	0	0	1.0005	1.72585	3.52729	1.0005	1.0005	0	1.0005	0.850948	0	-1.0005	0	1.4098	1.72163	0	1.0005	-1.72045	0	3.62726	0.231919
Chr13_45752249	2.50217	1.39827	1.314	1.38185	2.18945	1.68915	1.41203	1.7843	1.89927	1.68835	1.41563	1.63401	1.95034	0.10614	1.3493	2.08446	0.717623	-1.67237	1.4083	1.58001	2.26799	0.794317	2.45511	2.38587	0.231735
Chr15_113776778	0	0.396619	-0.213226	-1.39827	1.29895	-1.41563	1.69314	1.41287	1.0005	-1.07247	1.73169	-1.23564	0	1.22164	1.0005	1.28511	0	-0.739918	2.58986	1.91442	1.98902	-1.0005	1.0005	2.63556	0.231675
Chr3_54026703	0	1.0005	1.40591	0.140721	1.41402	-1.41249	-1.0005	1.39091	1.27912	0.950804	1.41563	1.9069	1.0005	-1.64347	0.757488	2.04996	1.0005	1.86646	1.35038	2.52452	0.5571	-1.0005	1.50961	2.36425	0.231587
Chr9_130937983	1.21945	1.28419	1.41538	1.41563	-0.0672674	1.41563	1.0005	1.0005	1.40695	1.90208	-1.0005	1.71834	1.78254	1.652	1.0005	1.0005	1.6521	1.70855	1.69321	0.0799221	1.01459	1.38809	2.80309	2.94166	0.231528
Chr12_19494633	0	0	1.69471	1.41318	1.5182	1.32444	0.944845	1.0005	1.0005	-1.51733	-0.264144	3.02886	0	1.41318	1.0005	1.88753	1.0005	1.32819	1.41521	0.788032	1.0005	0	1.73107	2.66056	0.231433
Chr6_100237795	1.0005	1.41429	1.94511	1.41249	1.0005	-1.70173	1.0005	1.30097	1.0005	1.84106	1.0005	1.48509	1.0005	1.73305	1.72949	2.15022	0	1.91981	1.19761	0.64108	1.50379	1.73465	1.41511	2.16213	0.231133
Chr14_93704080	0	1.3808	-1.60938	0	0	-0.991927	-1.41563	-0.468573	3.2886	2.20688	2.57182	1.0005	1.41563	1.33244	1.0005	1.63332	0	1.0005	0	0	0.893445	-1.0005	1.0005	3.62051	0.230696
Chr2_24872247	1.0005	0.959302	1.65251	1.66384	0	1.0005	1.41402	1.35939	1.78563	1.64473	-0.882182	1.64375	0	1.89727	-0.485955	-0.261953	-0.277361	2.18891	2.54585	1.86891	2.09811	1.0005	0	2.54612	0.230591
Chr5_4453941	0	0	1.0005	-1.0005	1.33107	1.37094	1.29388	1.40372	-0.896618	0.531402	-1.40137	2.13501	1.40137	1.08328	1.0005	2.58585	0	1.89369	1.0005	1.59416	-1.91124	1.38809	1.5738	2.44663	0.230489
Chr13_109219730	1.13926	2.45824	1.39633	-0.471457	0	1.72697	1.69017	-0.90189	1.41402	2.67711	1.0005	1.72569	0	0.829317	1.0005	1.72252	1.0005	0.852702	1.87876	0.349337	1.67007	-1.0005	0	3.10073	0.230374
Chr17_39625069	0.447258	1.80602	0.0799221	1.36106	1.0005	1.32533	-1.26127	3.01836	1.20325	1.90586	0.569651	0.557144	1.34285	2.1493	-1.34285	1.13021	1.0005	1.70296	1.29554	1.41227	2.27057	0	1.33844	3.46177	0.229779
Chr5_98831953	1.29554	1.40695	1.0005	0	3.05159	0	1.0005	1.0005	1.28259	1.0005	1.41563	-1.0005	0.245777	1.0005	0	1.4117	-1.03105	0	1.0005	-1.0005	1.4103	1.41318	-0.0623373	3.12631	0.229238
Chr13_124318097	1.0005	2.41085	1.0005	-0.900615	0	1.66899	3.21159	1.6562	0	2.07783	1.99932	1.82338	1.0005	1.63326	-0.168499	-0.03625	0	1.39782	2.05083	1.0005	2.55688	1.72552	1.0005	3.66835	0.229124
Chr13_110552947	1.0005	1.55299	-0.65659	1.0005	1.64137	1.41318	2.16159	1.68514	1.86559	2.13118	-0.0192693	2.13121	1.0005	2.11021	1.64369	1.27976	0	2.31357	2.22031	1.0005	1.80483	0	1.54345	2.51962	0.228913
Chr7_98778355	1.40137	-1.34285	1.0005	1.0005	2.1817	1.28852	0	1.0005	1.28852	0	0.128038	1.0005	1.12196	1.0005	1.38809	1.0005	1.79968	-1.0005	1.24881	0	1.41525	1.0005	2.75506	3.24426	0.228836
Chr5_75751704	0	0	-1.4145	0	2.79199	1.0005	1.0005	-1.0005	1.0005	1.33301	-1.0005	1.12279	0	1.39633	-1.38809	-0.846299	1.36106	1.0005	1.33574	0	-1.0005	1.0005	1.21977	2.71531	0.228739
Chr16_43299105	1.63375	1.0005	1.41533	1.39405	1.0005	1.41505	1.70781	0.727528	2.60376	1.19308	2.25449	1.41269	-1.0005	1.98298	1.0005	1.41395	0.175414	1.35536	1.4083	0	2.17565	2.19555	-1.0005	3.42079	0.228556
Chr1_272631048	0	1.0005	1.37931	0	1.0005	0	1.90537	-0.257522	1.0005	1.16287	0	1.92275	1.0005	1.57945	1.0005	2.65436	0	1.0005	1.0005	2.44033	0.521612	0	1.0005	2.61089	0.228066
Chr4_95467974	1.0005	1.37024	-0.520968	1.0005	1.0005	-1.40285	1.70139	1.0005	1.77948	1.36018	1.3954	1.70518	1.0005	-1.0005	-0.175538	1.79804	0	1.92388	1.3142	2.05539	1.62454	-1.0005	1.23857	1.94645	0.227969
Chr1_96912111	1.0005	1.90559	2.77897	2.15515	0	-1.72651	1.0005	1.27912	1.0005	0.624992	1.73151	1.0005	0	1.63517	0.145523	-1.0005	0	1.7723	0.0300829	0	1.3563	0	0	3.15538	0.227889
Chr6_94222373	2.00615	1.37024	1.0005	1.4098	2.7605	1.93114	1.0005	-0.585306	1.0005	1.41219	-1.0005	0	0	0.83476	2.12885	1.98734	1.8975	1.30395	1.0005	1.0005	0.715182	0	1.59792	3.24364	0.227515
Chr13_25762977	0	0.467652	-1.41528	1.22881	1.0005	0.14369	0	1.97978	2.71923	1.1012	0.435558	0.163345	1.0005	2.06939	2.57434	0.523901	0	1.71811	1.6411	1.74735	2.09988	-1.0005	0	3.53471	0.2274
Chr4_62919634	0	1.0005	-1.39914	1.8	0	2.32677	0	2.5158	1.50362	-1.0005	-1.33301	1.63016	0	1.0005	1.74713	1.87435	0	0	1.98925	1.0005	-0.469748	0	0	3.10327	0.227399
Chr17_49746871	0	1.4098	0.0672674	-1.0005	1.0005	1.0005	1.0005	0	0	1.0005	1.67545	2.97049	0	1.0005	-0.37213	1.05129	1.0005	1.91459	1.0005	0	-0.264087	0	0	3.12475	0.226592
Chr14_29658942	1.0005	1.0005	1.40924	1.70809	1.99192	0	1.0005	1.73169	1.41563	1.23315	1.0005	1.0005	0.0608297	1.36565	1.41563	1.66088	-0.646762	1.32689	1.0005	1.33062	1.61989	1.0005	2.70508	2.50676	0.226584
Chr1_222766163	0	-1.55054	1.8258	0	1.0005	1.50648	1.0005	0.959627	3.25374	1.3954	1.4098	1.3746	1.0005	2.4691	0.366986	1.598	0	0.726328	-0.0642163	1.0005	2.13877	1.0005	1.38809	3.45745	0.226565
Chr13_189695815	-0.200004	1.0005	1.0005	0	2.67707	1.0005	1.39827	1.0005	1.0005	2.00341	1.85521	1.92695	0.338722	1.0005	1.0005	1.58381	-1.0005	1.78827	1.78499	1.0005	1.60938	1.0005	1.0005	2.48099	0.226541
Chr12_6048215	0	-1.0005	0	-1.0005	0	1.4098	0	-1.3142	1.6811	-1.0005	0	-1.0005	0	1.34285	3.21856	0.978412	0	0	1.41417	1.85411	1.4144	0	1.0005	3.21266	0.226389
Chr3_86349528	0	1.40137	1.4052	1.0005	0	-0.49496	3.69698	1.41318	1.23719	1.60516	1.69989	0.95623	0	1.36565	0	1.96352	1.0005	1.0005	-0.132828	1.0005	-1.41318	1.68826	0	3.36363	0.226127
Chr11_41721516	1.30881	0	-1.4098	1.0005	1.6261	2.1633	1.0005	-1.0005	0.277361	0	0	-1.0005	0	1.0005	1.71208	0	-1.0005	0	2.17807	-0.458909	1.14414	1.0005	2.12969	3.56472	0.225909
Chr1_145766245	1.0005	1.71857	1.1439	1.0005	1.0005	0.507739	1.37931	0.818099	1.40553	1.39405	1.39192	2.65379	0	0.798602	1.0005	1.38054	0	1.67167	-1.0005	1.66994	2.30258	1.0005	1.0005	2.07872	0.225815
Chr6_101839065	0	1.70708	1.8491	1.0005	0	1.44472	-0.0428353	1.83665	1.97175	0.435588	1.28994	0.76892	0	1.4098	0.860928	3.19718	1.0005	-0.911474	1.0005	-0.976085	1.79305	0	1.0005	2.71382	0.225807
Chr6_5029925	0	1.7875	1.97041	1.0005	1.0005	0.22974	2.24948	0.0672674	0	0	0.677355	1.45869	0.743517	2.05421	-1.0005	-0.549513	1.36565	2.01032	1.0581	1.34285	2.93428	-1.0005	1.7198	3.59049	0.225712
Chr15_15520579	-1.0005	1.58262	0.0984273	1.3631	0	0	1.4098	1.26592	1.22482	2.0827	0.21738	0.336915	0.632582	2.69756	-0.300434	0.0150858	0	3.00003	0.670559	1.0005	0.0842817	0	0	3.24898	0.225685
Chr4_39522221	1.59553	1.73333	0.500029	0	1.33352	-0.566935	0	1.2039	1.0005	1.8667	-0.483354	1.0005	1.41249	2.18488	0.0487371	1.0005	1.41489	2.55921	1.4139	0.53854	-1.66573	0.585306	1.37472	2.76048	0.225447
Chr13_142471060	-1.0005	1.94395	2.37309	-0.937675	0	0.865609	-0.629754	0	2.52447	1.47839	2.06013	0.483354	1.0005	0.466894	0.876755	1.37168	1.0005	1.53091	1.80413	1.41541	1.81356	1.0005	-0.615902	2.49101	0.225226
Chr13_76553270	1.68826	1.33955	2.27391	2.19304	1.35238	2.37818	1.28511	1.8293	1.68053	0.448386	1.00426	1.89807	1.36565	2.22243	1.79873	2.08657	1.24614	1.34565	1.83886	1.64266	2.12121	-0.0743296	1.41275	2.85526	0.225016
Chr14_13740165	1.0005	1.0005	1.0005	1.0005	0	0.573356	1.34285	2.69271	1.29828	1.9201	1.91457	1.72609	1.0005	1.95913	1.86774	1.25084	1.0005	1.0005	1.0005	1.0005	2.28688	1.0005	0	2.99777	0.224971
Chr16_46017935	1.40695	1.40695	1.59489	-1.0005	1.0005	-1.38809	1.41429	0	-1.37931	-0.891231	1.82318	-0.869566	1.0005	1.54932	0.60687	-1.0005	1.41563	1.84092	3.21772	0.810074	-1.13282	0.17623	-1.0005	2.88334	0.2249
Chr14_89284410	0	0	-0.379235	1.0005	0	1.42658	1.0005	-0.257522	2.78451	-1.41185	0.699161	1.96433	0	0.959226	-1.0005	1.39134	0	0	0.66209	1.0005	1.64119	1.40137	0	3.40604	0.224712
Chr8_101836805	1.0005	0	1.01488	1.0005	1.38809	2.25281	1.35697	1.39633	1.40137	2.37945	2.33248	2.43744	0	1.92197	1.22763	1.28687	1.34285	0.286125	1.86724	0.40479	0.711686	1.0005	1.0005	2.76685	0.224611
Chr14_29172686	1.0005	1.0005	-1.0005	-1.0005	1.82621	-1.0005	1.0005	1.0005	-0.300434	-1.40262	0	1.40223	0	1.39192	1.51577	1.93403	1.0005	1.41219	-0.515407	1.0005	2.15341	1.0005	1.34285	2.9944	0.224338
Chr6_19578187	2.24644	-0.447258	2.71023	1.41073	0	0.0940725	1.0005	1.0005	1.0005	0	0.4118	-0.128038	1.0005	1.0005	0	1.0005	1.0005	1.0005	0	0	1.30097	1.40695	0	3.19262	0.224285
Chr13_136041531	1.39405	-0.248508	-0.120776	1.25084	1.36106	-0.133711	1.41367	1.63047	1.5514	1.47012	1.0005	2.19877	1.0005	0	1.35755	1.0005	0	1.11656	1.34738	-0.180982	-1.32344	1.0005	1.58054	1.98867	0.223813
Chr6_18677474	1.0005	3.15956	0.683424	1.98298	0	2.62051	1.0005	1.9874	0	2.23684	1.71995	1.98105	0	1.57337	1.0005	1.66887	1.0005	1.72445	1.32019	1.72591	2.1743	-1.0005	1.0005	3.32049	0.223764
Chr15_59779456	1.0005	0	0	0	1.0005	0.101046	0	1.95614	1.34285	1.72727	1.0005	1.0005	0	1.0005	3.47514	1.74379	1.0005	1.40924	-1.4144	2.13005	1.58222	1.0005	0	3.45624	0.223081
Chr10_45374552	1.0005	1.67485	3.04522	1.0005	0	1.39405	0.748273	0.168499	1.66495	1.89426	1.30162	1.47155	0	1.72931	1.79372	1.99756	0	2.1559	0.558668	1.36718	2.21642	1.0005	0	2.77284	0.223059
Chr16_18236024	1.73465	3.55828	2.012	1.71357	0	1.42334	-0.293468	2.32101	0	1.6573	1.97977	0	-0.447258	0.0263014	1.41318	1.71325	0	1.49052	1.0005	0	1.98957	0	0	3.39962	0.222254
Chr2_3655737	0	0	1.54488	1.0005	1.37931	1.3808	-1.32344	1.0005	1.24954	-1.20488	1.38147	2.22327	1.0005	1.40903	1.50249	1.75687	1.0005	1.66539	0	2.06153	-1.41466	1.0005	1.0005	1.99309	0.221929
Chr9_78239653	0	1.33942	0.238014	0	0	1.60613	0.497864	1.2821	1.92948	-0.909513	1.0005	2.94957	0	1.39467	1.57251	1.06682	1.0005	1.58228	-0.162105	1.0005	1.0005	1.0005	0	2.95457	0.221772
Chr13_59058993	0	-1.0005	0	1.34285	1.93975	0	-1.0005	1.39827	0	-1.0005	1.0005	1.79085	0	1.0005	0	1.74436	0	1.48016	0	1.8091	2.11186	1.0005	0.910998	3.59298	0.221712
Chr2_53047429	2.18865	1.86862	1.66329	1.4098	1.71496	1.94871	2.09466	1.35582	1.63413	1.45879	1.20486	1.60983	1.92936	1.36218	0.622197	2.18649	1.77241	1.97312	1.95596	1.60836	1.20588	0	2.0547	2.14965	0.221513
Chr5_37213891	1.0005	-1.0005	1.0005	-1.0005	1.0005	1.38809	1.39633	1.0005	0	-1.19059	0.0523425	1.40214	1.37931	2.22254	-0.937325	-1.0005	0	1.0005	2.77617	-1.0005	-1.60787	0	1.0005	2.67699	0.221471
Chr5_11440321	0	1.0005	1.90517	2.42252	1.0005	1.6842	-0.296814	-0.54847	2.15154	1.66263	0	1.78088	0	0.200004	0.441954	1.86673	0	0.484609	1.73478	1.0005	-0.828348	0	1.0891	3.65233	0.221405
Chr7_117752213	0	1.0005	0.841297	-1.0005	1.0005	-0.0487371	-1.71833	-1.0005	1.0005	1.36686	-0.483354	2.28989	-1.0005	0.978837	1.0005	-0.856587	1.0005	1.0005	1.8604	1.86841	1.51394	1.0005	1.38012	2.4366	0.22137
Chr12_54770557	0	-0.911567	-0.772809	0	1.0005	1.41203	1.63623	0.361375	1.32344	2.89287	0	1.0005	0	0.364383	1.0005	1.41203	0	1.0005	-0.565189	0	1.963	0	0	2.62485	0.220837
Chr17_25945276	0	1.57041	1.56105	0.434073	1.0005	1.36774	1.2241	1.0005	-0.759476	2.8785	1.12741	1.39345	0	-0.0400391	1.0005	-1.0005	0	1.41336	1.89666	1.40553	-1.66417	1.0005	1.33398	3.20757	0.220834
Chr7_2538298	1.69031	0	1.06189	1.0005	-0.819373	0	1.67485	-0.0523425	1.71237	1.88603	-1.0005	1.0005	-2.05415	1.0005	1.0005	1.64854	1.67014	1.63473	-0.140721	1.0005	1.72077	0	3.08122	2.66721	0.220729
Chr12_15382535	0	0	1.71418	0	0	1.31812	1.0005	-1.0005	3.3419	0	0	0	0	1.41489	0	-1.0005	0	1.0005	0	0	1.3643	0	0	3.09233	0.220542
Chr17_36814282	1.0005	1.78045	1.37664	1.0005	-0.0882166	1.0005	-1.0005	2.59124	1.0005	1.0005	0	1.70332	1.63517	1.18583	-1.0005	1.71895	1.71705	1.39914	0.873781	0	1.0005	0	1.47366	3.19004	0.220134
Chr2_2263169	1.0005	0	0.0984273	0	2.73909	0	-1.0005	0	0	1.0005	0	0	1.0005	0	0	0	1.62942	1.22624	0	0	0	0	1.81591	2.93211	0.219971
Chr2_1716658	1.0005	1.35418	1.46047	1.0005	1.70101	0.0910694	1.41479	1.56801	0.300434	1.4545	1.30395	1.52056	1.3211	1.67535	0	1.04153	1.0005	1.0005	1.38326	2.83512	1.97504	-0.336418	1.39633	2.45026	0.219773
Chr13_168496767	1.0005	1.37931	1.14976	1.24614	1.18376	1.0005	1.26592	1.83417	1.41429	1.26487	-1.0005	1.90709	1.0005	2.15835	0	2.6426	1.0005	0.258983	1.0005	-0.70159	-0.0217684	1.0005	1.0005	2.13571	0.219646
Chr18_42203410	1.36565	1.66588	1.51678	1.0005	1.0005	1.73082	1.32819	0.518836	1.4145	2.41909	1.0005	1.29276	0	1.70721	1.71327	1.95163	0	1.34285	2.01729	1.74468	-0.274995	0	1.0005	2.1918	0.219543
Chr3_56738118	1.4455	-0.0151942	1.0005	3.54803	0	1.30395	1.0005	0	0	1.41563	1.40591	-0.114292	-1.34285	2.54643	1.34285	1.34725	0	1.94901	1.0005	0	1.0005	-1.0005	0	3.83945	0.219418
Chr6_114529616	-0.594614	0	1.70951	0	2.51295	1.4098	-1.0005	1.0005	0	1.36565	1.41466	-0.469884	0	1.0005	1.0005	1.46794	0	1.0005	1.0005	0	1.0005	0	1.37544	2.49638	0.2193
Chr15_35874796	1.38809	0	-1.0005	-0.614067	0	-0.040057	-0.175414	0	1.0005	1.39312	1.63517	-0.476215	0	0.445334	1.0005	1.33831	1.70139	1.75643	1.51833	1.5448	2.77044	1.41249	0	3.35164	0.21911
Chr15_78336456	1.41563	1.0005	1.3045	0	2.65047	0	1.0005	0	0	0	-0.366488	1.41367	-1.0005	1.0005	0	1.41544	1.0005	1.0005	-1.0005	0	1.0005	0	1.73027	2.57372	0.218689
Chr9_31893773	1.0005	1.36106	1.58148	1.0005	0	0	0.466791	1.3163	-1.0005	1.23719	0	-1.36368	-1.0005	1.53004	1.71713	3.2166	0	1.0005	1.5838	0.737703	0.303296	-1.0005	0	3.16862	0.218601
Chr10_40621545	0	-0.0614296	2.66374	1.0005	-1.40262	1.0005	1.82657	0	1.0005	1.65445	-0.569651	-1.0005	0	1.30881	1.41466	2.07207	0	-0.564603	1.66758	1.0005	0.439721	0	-1.0005	3.20663	0.21834
Chr15_8342227	1.41145	1.56132	-0.112777	-1.0005	0	1.83761	1.99208	-1.02401	0.352219	1.40372	1.24057	-0.0694677	1.0005	1.3889	-0.0830458	0.0763328	-1.0005	3.10242	1.0005	-1.0005	2.2342	0	-0.407615	3.09332	0.218242
Chr3_13123434	2.67237	1.0005	1.32019	0	2.36655	1.0005	1.0005	1.0005	1.41563	1.38264	0	1.6618	-1.36893	1.0005	1.0005	-0.0784467	1.34285	1.34285	1.3142	1.41203	-1.41073	-1.0005	1.76252	2.40856	0.217976
Chr4_127049841	0	0	1.60507	1.18103	0	1.41466	1.70789	1.35582	1.0005	2.84854	1.0005	1.0005	0	0.771058	0	-1.3387	0	1.46008	1.60394	1.29276	-0.599914	1.0005	0	2.70668	0.21773
Chr1_218399077	0	1.41145	0.774148	0.156176	1.51402	0.646452	1.37506	1.0005	1.26029	0.810582	0	2.22808	0	0.0882166	-0.117445	0.768461	0	0.0360575	1.41185	1.41303	1.13175	0	0	2.64193	0.217693
Chr2_77997390	1.23719	1.4145	2.03632	1.0005	0	2.23018	1.28511	0.0455961	1.0005	1.71687	1.0005	0	-1.0005	2.81817	1.0005	1.99749	1.0005	2.02797	0.134082	1.72959	2.46765	0	-1.0005	3.71281	0.217635
Chr6_103306962	0	3.34353	-1.32131	1.02849	0	1.40903	1.38809	1.41479	1.0005	2.04519	-0.100759	0	1.0005	1.72413	1.71327	0	1.0005	1.0005	-1.0005	0	2.66531	0	1.39633	3.76684	0.217586
Chr13_134939744	1.63509	1.30529	1.44827	1.41367	1.23719	1.54407	1.24614	1.804	-1.6452	1.52858	2.16421	-0.400474	1.63517	2.18104	-0.0565234	2.31453	1.0005	1.08766	2.22243	0.259915	1.57158	0	1.6573	2.58683	0.217373
Chr15_128184464	1.0005	2.12339	2.11786	0.34872	1.35107	1.39134	1.85022	1.9173	1.72984	-0.720792	1.41563	1.35543	0	-0.550622	1.41563	0	1.0005	0.694249	2.54691	1.0005	0.251167	0	1.0005	2.32753	0.217341
Chr16_29411941	0	0	0	1.40468	1.41145	1.0005	-0.312034	1.71584	1.0005	1.61279	2.27368	0.0392686	-1.19433	0	1.0005	1.0005	1.90714	-0.525913	1.35071	0	1.39877	0.108466	2.78	2.88767	0.217306
Chr13_180111145	0	0	-1.0005	1.0005	1.96739	1.64288	1.0005	1.73138	1.37931	1.10539	1.0005	0.76158	-0.947319	1.6932	-1.41479	2.42188	1.0005	1.25928	-0.148048	0	1.86413	-1.0005	1.17751	3.68136	0.21697
Chr10_54012667	0.496625	0.772899	-0.53857	1.56635	-1.0005	0.402615	1.90547	1.0005	1.41203	1.53473	1.61159	0.48896	0	2.20059	0.242298	2.81698	-1.0005	0.506897	0	1.68065	0.645761	0	-1.0005	3.80306	0.216906
Chr1_76669027	1.3211	1.67724	1.31952	1.0005	1.0005	1.41563	1.72159	2.54081	1.0005	1.69314	1.39134	1.3519	1.0005	1.70548	0	1.57016	-1.39827	0	1.0005	1.0005	2.11205	0	1.0005	3.03584	0.21671
Chr15_58533992	0	1.73061	-1.0005	1.10321	0	-0.185146	0	1.0005	-0.530106	-0.0344828	1.0005	-1.41249	0	1.93542	3.50718	2.98217	0	1.0005	1.99997	2.23189	-1.95966	-1.0005	0	4.88395	0.216656
Chr18_3562422	0	1.65463	1.41521	1.36106	0	1.0005	1.36893	0	1.0005	0.111858	1.0005	1.0005	1.0005	1.93201	0	1.25724	0	2.74485	-1.0005	1.0005	0.722097	0	1.35939	3.23122	0.216648
Chr7_33329359	1.36893	1.0005	1.0005	1.0005	1.37931	1.0005	0	0	1.70548	1.0005	0	1.0005	1.0005	-1.3643	-1.0005	1.96351	-1.37328	1.40924	1.35682	1.94426	-0.857945	-0.401033	2.01551	2.146	0.216411
Chr2_135611510	1.0005	1.4098	1.0005	0	0	1.99274	1.32533	2.93328	1.0005	1.4154	1.33398	1.0005	-1.0005	0	1.22248	0	0	1.358	0	0	1.34285	0	1.0005	2.93466	0.216081
Chr5_36027579	1.0005	-0.0487371	1.40903	1.34285	0	0.394046	0	0.748273	3.27489	1.29841	1.38326	0	0	1.14182	0	1.41852	1.0005	0.690131	1.0005	1.41484	1.28325	0	1.0005	3.36434	0.215945
Chr2_121158188	0	0	1.69098	0	0	0	1.0005	3.13855	1.0005	1.0005	-1.0005	1.23567	0	2.08218	-0.296332	1.0005	1.0005	2.13368	0	0	-1.03544	0	0	3.08027	0.215838
Chr9_116487269	0	1.41466	1.65087	1.0005	1.0005	-0.156176	0	1.57663	2.7997	1.55981	-1.39275	1.41508	0	1.064	1.41249	0.692071	0	1.66543	1.7251	2.23242	1.25383	1.0005	0	2.74879	0.215577
Chr9_135960592	1.41249	1.37328	1.67082	1.29341	1.0005	2.23036	-0.0672674	1.38809	0.240292	0	1.35682	2.24963	0	1.41489	-1.41466	1.87914	0	1.68198	1.58462	1.39806	1.61676	1.0005	1.30951	2.50434	0.215303
Chr9_121458462	-1.60214	0	0	-1.0005	2.8859	0	0	1.37506	0	0	-0.0487371	0	-0.816769	0	0	0	1.71357	0	0	0	0	1.41563	0.624604	2.78427	0.215295
Chr14_100417171	0	0.23513	2.94412	-0.244356	1.0005	1.0005	0.409293	0.712331	1.358	2.00207	1.34285	-0.666564	0	1.73138	1.40903	1.41505	1.30097	1.27313	1.89228	1.30207	1.62764	0.786577	1.41367	2.77721	0.215141
Chr1_117368126	1.71908	1.0005	1.0005	0	2.67449	0.641375	1.0005	1.0005	1.41099	0	1.0005	0	1.98068	1.0005	1.6105	-1.0005	-0.0725147	1.45953	1.0005	1.40137	1.34285	0.0940725	0.734264	2.87262	0.215064
Chr4_42800280	0	0	0	1.0005	1.92616	1.6349	0	0.257522	1.0005	1.83661	0	-1.0005	0.751568	1.54625	0	-1.0005	1.3916	0.639908	1.0005	0	1.0005	1.0005	1.88186	2.3948	0.215059
Chr6_14494397	0	0.182916	1.68294	1.0005	1.25622	0.712819	0	1.65984	1.56883	1.65554	1.37931	-1.0005	1.34285	1.41551	-1.61906	1.68669	1.0005	1.56962	-1.0005	2.28522	-0.440923	-1.0005	1.72022	2.14529	0.214916
Chr6_115478077	0.593416	1.41563	1.3757	-0.815099	0	0.0986399	0.126888	1.0005	0	2.75591	1.0005	0.639709	0	0.394045	1.40903	1.83073	0	1.23803	-0.518358	1.0005	1.72613	1.0005	0	2.89232	0.214681
Chr15_132340811	0	3.10378	1.0005	0	0	1.71159	1.97913	0.22057	1.8423	1.20281	-1.81526	1.36025	0	2.63373	2.13023	1.37793	0	1.79266	0.122514	1.89255	1.4098	0	1.0005	3.04214	0.213878
Chr15_122143159	-0.876429	1.0005	2.61586	1.36106	0	1.61276	1.4145	0.963378	1.35582	1.99729	0	1.0005	1.0005	1.39962	1.0005	1.69999	-1.0005	2.08967	1.91159	-1.0005	1.59799	0	1.63514	2.71161	0.213787
Chr2_59067544	1.0005	1.70495	1.3573	0.22057	2.47891	-1.0005	1.14363	1.0005	1.0005	1.0005	-1.0005	1.36255	-1.28852	-0.114292	1.0005	1.37603	-0.753824	1.0005	1.41111	-1.0005	-0.591976	1.0005	2.47437	2.78936	0.213656
Chr9_70778458	1.41402	1.59466	1.41398	0	1.0005	-1.41511	3.16848	1.0005	1.84668	1.62485	0.73088	-1.99746	1.0005	1.45	1.35628	2.1935	1.0005	1.85902	1.73657	1.82756	0.298183	1.0005	1.39134	3.16063	0.213334
Chr9_77287738	1.0005	1.35582	1.67516	1.0005	0	1.37603	1.27524	1.41073	0	0	3.25674	1.72377	0.629754	1.93297	1.37931	1.41519	1.32689	1.0005	0	1.40245	1.41531	1.59469	1.0005	3.23277	0.213167
Chr9_93915588	0	2.12204	1.0005	1.0005	0	1.0005	0	2.97263	1.0005	0	1.41287	0	0	-0.168499	-1.35582	1.0005	1.36106	1.26592	1.0005	1.0005	0.383931	0	1.41531	3.42556	0.212998
Chr9_104043537	0	1.71858	3.09076	0	0	-1.35351	0.295136	0	0.94189	1.12639	1.51457	1.66261	0	-1.0005	0	0.569822	0	1.99841	1.73335	1.0005	-0.424057	1.0005	1.0005	3.04409	0.212976
Chr1_3750334	0	2.1297	1.60026	-0.540817	1.0005	1.34285	1.65316	1.34285	-1.2665	1.97834	0.407054	1.61126	1.0005	2.48822	2.38943	1.0005	1.0005	0	2.07519	1.24249	2.07494	1.0005	1.0005	2.53855	0.212833
Chr6_40191742	0	1.0005	1.14676	0.797365	0	1.8838	-1.26201	0	1.0005	3.51897	0.256657	1.36106	0	0.242381	-1.0005	1.9981	0	1.41533	1.02137	1.3643	2.18364	-1.0005	1.0005	2.75554	0.212649
Chr13_60458658	1.0005	0	0	1.0005	2.11782	0	0	0	0	0	1.0005	0	0.314363	0	0	1.0005	-0.37213	1.0005	0	0	0.809056	0	2.90756	2.94827	0.212549
Chr1_110760760	1.71832	1.55773	0.282362	1.40695	1.788	2.30982	1.37603	-0.200033	-0.496625	1.38521	1.62694	0.976309	1.40695	1.91663	0.795197	0.285896	1.40553	-1.48032	1.41563	2.15498	0.0924795	1.0005	1.73623	2.4521	0.212464
Chr16_53562522	0	0.272491	-1.0005	-1.22566	0	0.61601	0	1.68978	1.72159	0.616779	2.21479	1.41336	1.0005	0	1.0005	0	0	1.6944	3.0636	1.0005	1.52319	0	0	3.03954	0.21204
Chr14_11627366	1.0005	0	2.52611	0	1.66345	1.0005	0	-1.0005	-1.0005	1.0005	-1.41563	2.39366	0	-1.0005	0	1.51845	0	0.223438	1.0005	1.0005	1.6547	0	0.447258	3.21772	0.211703
Chr13_45617593	1.0005	1.41402	1.35682	0	0	0.552616	1.72746	-1.0005	0.371673	1.41521	2.09803	1.43452	1.0005	1.72445	2.0768	1.59532	1.0005	1.89896	1.36474	2.4226	1.93362	0	1.0005	2.7243	0.211305
Chr6_45103929	0	2.13451	1.3563	0.515407	0	1.41249	1.39633	1.97799	1.41402	0.133175	1.0005	1.0005	0	-0.359012	1.59507	0	0	1.34954	2.68706	1.0005	1.61893	0	0	2.70467	0.21115
Chr6_146695534	-1.0005	-0.483354	1.0005	0	0	-0.233871	-0.459674	0.364203	2.96616	1.69884	1.56955	-1.65173	0	1.95619	1.0005	0.260023	1.0005	1.0005	1.0005	-1.0005	1.29108	0	1.0005	2.72557	0.211033
Chr18_16864025	0	1.0005	1.40859	0	0	1.31204	1.0005	1.0005	1.0005	1.23434	-0.37213	1.0005	1.0005	1.0005	3.85467	0.126571	1.0005	-1.0005	0	-0.0417442	-1.36106	1.39405	0	3.58839	0.210893
Chr1_240093656	0	0	0.786317	0	0	0	1.0005	0	0	1.43877	-1.0005	2.16806	0	1.72078	0.677838	1.32894	0	0	0.66209	-1.0005	1.63855	0	0	2.76074	0.210847
Chr17_10886224	0	0	1.88001	-1.0005	0	1.34285	3.15591	1.0005	0	1.72745	-1.0005	-0.0743296	0	0.0428353	1.0005	-0.507739	0	1.0005	0	1.0005	1.62454	0	0	3.98351	0.210694
Chr1_64698849	0	0.166432	0.0616183	0.790325	1.6736	0.120776	0.3068	2.09138	1.92557	2.14912	-0.410293	2.47134	1.0005	1.49522	1.40695	1.72123	1.37706	2.07064	2.50004	1.0005	1.47101	1.28852	1.35961	2.41789	0.210623
Chr14_75138887	2.40322	0	1.38809	1.4081	1.41563	-0.182916	1.39501	1.38476	2.74336	1.41531	0.277361	1.71834	1.0005	1.39827	-1.29227	1.32395	0.507739	1.0005	1.0005	1.41367	2.25187	0	1.0005	3.2288	0.210604
Chr15_50644640	1.56919	0	1.0005	1.0005	2.23188	0	0	0	0	1.0005	0	0	1.36893	1.0005	0	0	1.34285	0	0	0	0	0	1.84126	2.43115	0.210524
Chr9_138645714	0	0	1.50659	1.36565	1.50375	0.440945	-1.15527	-1.69999	1.6659	1.0005	1.0005	2.12518	0	0	1.0005	-0.355151	0	1.41458	1.40468	1.93339	1.0005	0	1.65135	1.96215	0.210468
Chr8_74723470	1.30516	0	1.67813	0	0	0.391597	0.240292	1.0005	1.0005	-0.0743296	2.59149	1.89935	0	1.20523	1.61862	2.32516	1.0005	1.0005	1.62808	1.75168	2.1445	-1.41249	1.35071	3.16171	0.210328
Chr2_5471206	0	0	-1.72192	1.38809	1.0005	1.0005	0	0	-0.0523425	1.0005	1.27313	-0.0189446	1.39275	0.477166	1.0005	-0.0206768	0	0	-1.0005	2.84406	1.40553	0	0	2.88724	0.210266
Chr14_1058010	1.37328	1.0005	1.0005	1.0005	1.0005	-0.550173	1.0005	0	0	1.30654	1.36718	1.41437	0	1.39753	0	0.871595	1.40137	1.3682	1.41531	2.65221	-2.14365	-1.0005	1.31971	2.27877	0.210264
Chr1_227446693	0.591345	-1.32344	1.69262	0.277361	1.48877	1.50994	1.41429	1.0005	1.0005	1.67603	1.41249	1.33626	0.539984	0.368136	1.0005	1.72932	-0.0320322	1.62798	0.322294	1.0005	1.49572	1.32648	3.0304	2.64473	0.21026
Chr2_117102840	1.81461	1.73169	1.36357	1.0005	0	-0.117917	0.216642	1.32689	0.961235	1.14901	1.40411	0.647841	1.22881	2.35246	-1.40319	1.0821	1.3142	2.50913	1.15156	1.0005	-1.03027	1.0005	0	3.02957	0.210201
Chr12_51083067	0	1.70247	0.618129	1.0005	1.0005	0	1.33024	1.0005	0	1.44051	-1.69952	1.63131	0	1.34285	1.41429	-0.0652021	0	1.50602	2.60245	0	1.67436	1.41367	-1.0005	2.43098	0.210121
Chr15_34253769	1.0005	1.0005	0	0	1.41505	-0.0882166	0	2.13688	1.0005	0	1.0005	0	1.0005	1.0005	1.35909	-0.156176	1.36565	1.41298	1.0005	1.0005	1.40695	2.00043	1.89342	2.97068	0.209941
Chr8_92907999	0.496001	0	0	1.0005	0	1.0005	-1.0005	0	0	0	1.0005	1.0005	1.41402	1.0005	0	1.0005	3.74539	0.532227	0	0	1.0005	0	0.374037	3.98415	0.209868
Chr13_119118725	1.0005	1.38809	0.0785524	0	1.0005	0.725951	0.895183	0.587272	1.0005	0.0374116	1.40137	1.37415	0	1.67708	1.56797	3.02368	1.0005	1.27912	-0.37213	1.21425	0.758229	1.0005	1.0005	2.67107	0.209646
Chr6_157936955	-1.0005	0	0	-0.0842155	0	0	0.816769	1.0005	0	-0.381342	0.458089	0.447258	0	1.72046	1.0005	1.91099	1.41249	0.890941	1.0005	1.34285	1.73936	1.0005	1.0005	3.38283	0.209389
Chr7_33942419	0	0	1.38326	0	1.0005	0	0	1.0005	1.39753	1.0005	1.71705	1.0005	-1.0005	-1.0005	1.0005	2.23922	-1.0005	1.40372	1.0005	2.36177	0	0	0	2.33736	0.209201
Chr10_58066536	0	1.0005	1.77648	2.26869	1.0005	0.990326	1.34285	-1.71406	1.64001	-0.131933	1.0005	2.30333	1.0005	1.41249	0.647194	1.53713	1.37328	1.23315	-1.37094	1.0005	-0.288118	0	1.0005	2.42774	0.209117
Chr13_170058336	1.0005	1.78919	1.55861	1.67225	1.29156	1.67396	0.796321	1.62714	1.41318	1.70552	1.37931	0.216245	1.0005	1.03951	1.60798	2.98369	1.0005	-0.284192	1.77119	0.936577	0.0957289	1.0005	0	2.80038	0.20909
Chr15_61175267	1.0005	1.69647	0.467308	1.60581	1.21357	1.72212	1.0005	-1.0005	1.58681	0.718956	-1.783	1.25758	1.0005	1.85411	1.0005	1.21357	-1.01762	1.61962	2.59271	1.0005	2.12322	0.749479	0	2.22081	0.208699
Chr2_58436243	2.21034	0	1.0005	1.0005	-1.0005	1.0005	1.0005	0	0	0	1.0005	1.0005	2.24807	1.0005	0	0	2.92093	-1.41318	1.0005	0	1.41073	0	2.39256	3.7068	0.208647
Chr15_49066301	1.52782	0	0	1.0005	1.29156	0.719071	0.876429	-1.0005	1.66679	-1.40591	0	0	0.883775	1.73561	0.956019	1.54258	1.57337	0	-1.0005	1.0005	0.518413	0	2.13413	2.71171	0.208635
Chr7_52113706	1.0005	1.37706	-1.0005	1.0005	1.89422	1.0005	0	0	0	1.0005	0	0	1.70261	0	0	0	-0.277361	0	1.0005	0	0	0	1.05176	2.57437	0.208518
Chr12_15330953	1.71705	1.87589	2.23933	-0.0693846	1.37328	0.0395534	1.93797	1.41489	1.41563	2.76644	-0.273806	1.93594	1.0005	0.259288	1.67972	1.90519	1.29554	1.49732	1.72056	1.41563	2.10582	0	1.0005	2.62308	0.208288
Chr15_35162810	1.41563	1.0005	1.80827	1.40137	0	2.11443	-0.795205	-0.0940725	-1.0005	1.1173	1.96935	-0.151426	1.34285	0.721705	0.742039	-0.85611	1.0005	1.87956	1.35875	-0.564603	3.11822	0	1.0005	3.758	0.208262
Chr4_97281779	0	1.36106	1.4103	1.0005	1.67535	1.41318	1.0005	1.0005	0	1.29895	1.32533	1.0005	1.0005	1.0005	1.0005	2.58752	0	1.73127	1.0005	0.833925	1.98748	0	0.499002	3.82884	0.208212
Chr13_23844444	1.0005	1.40372	1.33478	1.0005	1.0005	1.67446	0.837697	1.41563	-1.0005	1.38892	1.0005	1.65101	-1.0005	2.16772	1.0005	2.30522	0	1.41318	1.86833	-0.981703	1.53208	1.0005	-0.148048	2.50189	0.208096
Chr1_162463958	0	1.3211	0	0	0	0.876194	0.0556642	1.4027	2.35174	-0.0588746	0.128038	2.56668	0	1.0005	0	2.45581	0	1.0005	1.40614	-1.39633	0	0	0	3.40968	0.207917
Chr9_122502078	0.200004	0	1.0005	0	2.29704	0	1.0005	0	0	0	1.41073	0	1.71218	1.0005	1.39753	0	0	1.0005	0	0	0.746642	1.0005	-1.34844	2.45475	0.207882
Chr2_77416184	0	0.642466	1.0005	1.0005	1.0005	2.92615	1.36893	1.15636	0	-1.0005	1.36774	1.60442	0	1.72878	1.25989	1.0005	0	1.43283	1.0005	0	0.0609554	0	0	2.92809	0.207619
Chr15_116896662	0	0	1.0005	0	1.0005	1.0005	0	2.5327	0	1.71809	0	-1.41145	1.0005	0	-1.0005	1.34285	1.0005	0.649735	1.0005	1.63382	1.04657	0	0	3.07193	0.207519
Chr4_1583820	1.21844	1.0005	1.67003	1.99183	1.0005	0.678439	0.426477	1.0005	-0.654022	2.47954	1.57945	1.41249	0	0.385151	1.99505	2.05968	0.928877	1.91213	1.0005	-1.28052	1.37351	1.711	1.0005	2.48406	0.20697
Chr3_130465567	1.0005	-1.0005	1.33352	0	1.49294	1.0005	0	1.33244	1.0005	1.79051	1.7309	1.0005	-1.0005	1.0005	1.0005	2.18555	1.0005	1.40016	1.0005	1.0005	0.0673406	0.388544	1.65998	2.2195	0.206919
Chr15_86584191	0	1.66546	1.63461	1.0005	1.0005	-0.312399	1.60613	1.67064	1.40137	-0.0723656	1.0005	1.0005	0	0.577508	2.5397	1.6847	1.55963	1.28125	1.379	2.0792	1.35536	1.0005	1.0005	2.51018	0.20685
Chr17_32050532	1.0005	1.72049	1.40859	-1.40468	1.07956	0	0	1.0005	0	2.06683	1.64361	-1.0005	1.0005	1.70313	1.0005	0	-1.07538	1.0005	0	1.0005	0	1.31812	2.47609	3.22271	0.206844
Chr9_135165000	0	-1.40695	0	-1.30097	1.0005	0	1.39753	0	1.6573	0.742324	-1.0005	1.48121	0	0.800389	-1.3643	1.66797	0	-0.0831559	0	0.383978	1.82542	0	0	2.78635	0.206795
Chr1_249126484	1.0005	1.89477	0	2.19354	0	1.70529	1.73339	1.61446	1.40468	-1.31449	2.2379	0.0386674	1.0005	2.88723	1.94357	-0.996974	0	-0.422443	1.41145	0.561276	2.87104	0	1.0005	3.47661	0.206659
Chr10_50052878	1.58241	1.0005	2.3357	1.71751	1.0005	1.38256	1.23719	1.71735	0.359931	0.618079	1.36389	1.55563	1.0005	1.1702	1.41345	1.07924	1.0005	1.34285	1.39753	1.97615	0.0328798	-1.0005	1.0005	2.27049	0.206597
Chr14_101483477	1.0005	-1.0005	2.73867	1.0005	0	1.71629	-0.586767	1.70781	1.40553	-1.0005	1.0005	1.31576	0	-0.969482	1.40591	0	1.0005	1.4098	1.37094	0	1.41318	-1.0005	1.36565	2.64339	0.206474
Chr10_11702121	0	1.0005	2.2275	-0.635243	0	0.189748	1.62286	-1.0005	1.20041	1.84307	0	1.4416	1.0005	3.56951	0	0.108466	0	1.40428	1.36565	-1.0005	1.02231	-1.0005	0	3.81618	0.206182
Chr15_48036456	1.0005	0	0	1.37603	0.0455961	1.0005	1.0005	1.41563	-1.4145	0	0	1.39376	1.30097	-1.0005	0	1.45635	1.09418	-1.0005	-1.0005	0	1.30614	-0.76493	2.56123	3.4742	0.205784
Chr17_35611427	1.0005	1.57586	-1.41219	0	0	-0.417663	-1.0005	1.90672	0	1.75298	1.69949	1.0005	0	1.48529	1.41563	2.39663	0	1.74322	1.0005	-0.430017	-0.525298	1.0005	0	3.80468	0.205573
Chr5_4979463	0	0	0	0	0	-1.0005	0	-1.0005	-1.0005	0	0	0	0	1.0005	0.755145	2.09807	1.0005	1.0005	1.0005	1.36388	1.72835	0	0	2.32505	0.205452
Chr2_63153781	0	0	1.69845	1.0005	0	0	1.0005	0.656346	-1.0005	1.0005	1.0005	2.28354	0	-1.51013	1.0005	1.0005	0	1.31812	1.51411	-0.128038	-0.0314192	0	0	2.57426	0.205443
Chr13_36526391	1.23719	1.0005	1.35107	1.41367	1.0005	0.637206	1.0005	0.140721	-1.30854	1.25084	-1.4098	1.0005	0	1.72643	2.12319	2.39162	0	1.29227	1.27239	1.98477	1.61191	0	1.40262	2.50671	0.205137
Chr13_23844010	1.97418	0.936692	1.41531	0	1.58502	0.602277	0	1.39192	0.853234	1.47608	2.04867	2.07587	0	0.6793	1.41466	1.41498	1.39633	1.5626	2.55221	0.119421	1.64568	0	1.41089	2.65143	0.205087
Chr2_78720744	1.0005	0	1.82045	1.41145	0	1.9316	0.324102	1.67368	1.0005	1.98101	1.39962	1.29465	1.71357	2.80745	1.3519	1.41549	1.0005	0.953008	1.0005	1.41392	0.793339	1.0005	-1.0005	3.38511	0.204958
Chr13_202591481	1.40137	1.0005	1.0005	1.34285	1.36203	0.172036	1.28852	1.0005	1.0005	-0.475705	0.158836	0.859039	0	0	1.67313	-0.210099	1.0005	1.0005	-0.561847	2.718	0.722087	1.0005	0	2.89614	0.204848
Chr5_22532375	1.41563	1.0005	1.65328	1.0005	1.0005	2.85341	0	1.0005	-1.0005	1.3498	1.0005	1.73427	1.0005	1.36389	1.7508	-1.04031	0	1.0005	0	1.0005	0.147646	1.0005	1.0005	2.97921	0.20475
Chr13_81676612	2.07357	1.37328	1.92193	-0.172712	1.36095	1.41563	1.36106	1.32689	1.25903	1.66934	1.0005	1.41563	0.400615	1.41145	0	1.67529	2.63247	1.78811	1.39902	0	1.25722	0	2.6228	2.57061	0.204305
Chr6_163220081	1.40137	1.62514	-0.0672674	1.67842	1.0005	0.853631	1.6808	1.0005	0.25299	1.79673	0.866586	1.19803	1.41145	1.6459	0.226589	2.43782	1.0005	1.75998	1.33544	1.93976	-1.55224	1.0005	1.0005	2.06743	0.204186
Chr8_82301599	0	-0.366488	1.0005	-1.0005	0.479077	1.0005	0	1.4098	1.0005	-1.37664	1.0005	1.0005	1.4426	1.0005	0	0	0.549916	1.0005	0	0	0.0300829	0.823284	2.96896	2.83691	0.204154
Chr3_499487	1.0005	1.95013	-0.718833	-1.0005	1.34285	1.91971	1.5413	1.0005	1.70118	0.977877	1.62609	1.66233	0	1.73244	0.767581	0.349337	1.40695	1.80702	2.44632	0	1.41521	0	0	2.37969	0.204088
Chr9_126690325	0	2.94091	0.451089	1.0005	0	-1.0005	1.0005	0	1.37094	-1.73424	0	0	0	2.32196	0.289168	1.27912	0	0	1.0005	1.0005	-1.73025	1.0005	0	3.30337	0.203791
Chr1_269847123	1.0005	1.0005	0	0	2.23139	1.41056	0	1.0005	0	0	0	0	1.866	1.0005	-1.0005	1.41014	1.69031	1.0005	0	0	1.0005	0.0940725	2.37134	2.75962	0.203503
Chr3_86098125	1.0005	1.18629	-1.35107	1.0005	0	1.65334	1.0005	1.0005	1.73315	1.4145	1.0005	0	0	1.86987	0	2.02532	0	1.0005	-0.586448	1.96653	1.98632	-1.0005	0	2.73453	0.203359
Chr5_1256148	0	-1.73121	1.0005	1.96382	0	2.40402	0	-1.38326	1.0005	1.0005	0.145523	1.41563	0	0.941727	2.17536	2.35057	1.0005	1.94105	-1.0005	2.00529	1.429	1.0005	-1.0005	3.82072	0.20312
Chr14_141046919	1.38809	1.98919	-0.561504	1.31812	1.56457	-0.69947	1.2557	1.41563	-1.2392	2.05825	1.0005	2.31365	0	1.61078	0	-0.645102	1.36106	1.68729	1.66372	-1.0005	-1.3142	0	1.56111	2.11353	0.202746
Chr14_60446637	0	0	1.74049	1.0005	0	0.465616	1.0005	0.83229	1.0005	1.0005	0	1.20078	0	1.35682	3.0225	0.66079	0	1.0005	1.0005	1.01628	0.602555	0	1.41386	2.70333	0.202414
Chr8_83801792	1.0005	-0.520018	0.751568	-1.0005	1.0005	-0.0112157	-0.7278	0.523725	0	0.264626	1.0005	1.0005	-0.359931	2.10744	1.04763	1.59125	1.32689	0.798329	1.0005	1.47659	1.51433	0.447258	1.0005	2.61412	0.202407
Chr1_142837499	2.06896	-0.232502	1.41751	1.95515	1.63456	0.734562	-0.0672674	1.62443	1.39275	1.3631	1.0005	1.23719	2.07017	1.71832	1.40372	1.0005	-1.4098	2.31255	1.39378	1.0005	1.4307	1.34208	2.14625	2.17807	0.20224
Chr7_113036801	0	0	0	0	0	-0.245777	0	1.0005	1.54058	1.0005	1.59933	1.45279	0	1.0005	0.834966	1.71373	1.0005	1.60214	0	2.32251	0.090086	1.0005	0.415936	2.33416	0.202192
Chr3_113925798	1.0005	1.65253	1.49663	1.41367	1.23981	0.385661	1.86183	-0.577447	1.72984	1.87677	1.96597	0.326934	1.0005	2.07932	1.36718	2.39634	1.63216	1.52102	1.39354	1.84166	-1.68661	0	1.5476	2.25718	0.201827
Chr8_137354234	0	-0.3068	2.19059	1.0005	1.0005	0.623371	1.60918	1.67847	-0.447258	-0.194373	-0.0892953	-1.0005	0	1.3631	-1.0005	1.88678	0	1.5812	1.89064	1.61377	-1.0005	1.0005	1.0005	2.64551	0.201232
Chr7_101879515	0	1.4098	1.77398	0	0	-1.0005	0	1.30715	1.0005	0.812041	1.41073	0	0	1.0005	1.0005	-0.616433	0	0	2.5035	-1.0005	1.0005	0	1.0005	3.08925	0.201122
Chr14_92630530	2.12338	0	0	1.0005	2.70754	0	1.0005	0	1.69956	0	0	0	1.36106	0.550173	-1.0005	1.0005	0.636493	-1.0005	1.19761	1.0005	1.0005	1.0005	-0.807767	3.1681	0.201105
Chr5_42108299	2.25057	1.73609	1.78059	0.980001	2.293	1.99983	1.89177	1.2256	1.0005	1.87274	1.40372	1.41126	0.102413	2.12894	1.0005	1.82691	2.20119	-1.33398	1.34807	1.0005	1.51435	0.903197	2.29843	2.44003	0.201074
Chr15_42617985	2.14561	1.0005	-1.3972	-0.0526317	1.0005	1.0005	-1.63215	1.41287	0	1.0005	1.0005	1.36106	1.90609	1.37173	1.34285	1.73398	1.89165	1.0005	-1.0005	1.18907	1.84946	1.3142	2.6203	3.06136	0.201039
Chr15_138881481	0	-1.4145	0.0314192	3.1277	1.28613	1.38809	1.98441	0	0.980896	-0.994006	0.656775	0.499026	0	2.00581	2.74525	1.0005	0	0	1.39633	-1.0005	2.00373	0	1.0005	3.16748	0.200987
Chr1_265591549	1.0005	1.72165	1.0005	1.56739	0	1.99104	0.232502	1.0005	0	-0.567108	1.577	1.58237	0	2.84209	-1.39914	1.73208	1.30881	2.1053	1.28066	0	-0.619774	1.0005	1.39192	2.55699	0.200872
Chr14_51126969	1.26592	1.41367	1.63666	-1.0005	1.41045	0.675267	1.72445	1.69956	1.35682	1.83436	-0.120776	-1.0005	0	1.0005	1.39501	1.68376	0	1.41473	2.09065	1.0005	1.0005	1.0005	1.0005	3.16953	0.200702
Chr12_45410131	1.34285	1.85651	2.80449	0.128038	0	0.480317	0.431371	2.32124	1.9838	2.24306	1.48118	-1.0005	0	0.0629088	1.0005	1.1211	0	0.51267	-1.0005	1.41466	2.27036	-1.0005	1.0005	2.67699	0.200611
Chr15_59899880	1.63187	1.93376	1.71859	0.61792	2.55911	1.0005	-0.382097	1.41073	1.45569	1.38555	1.11152	1.64839	-0.699505	1.68946	1.68382	1.57984	2.74065	1.0005	1.6408	1.25878	1.92183	0	1.97973	2.68027	0.200434
Chr2_5996572	0	1.0005	0	1.0005	0	2.03174	1.0005	0	1.41249	-0.0940725	1.40411	1.35682	0	2.06988	2.94969	1.19619	0	1.0005	1.65971	-1.88292	1.98079	0	0	2.95846	0.200293
Chr14_117526648	1.0005	1.0005	-1.0005	0	1.0005	1.0005	-1.0005	1.0005	-1.0005	0.585306	1.0005	2.22823	1.0005	0	0	-1.41489	1.41563	2.87278	1.0005	0	0	1.0005	-1.0005	3.3232	0.200168
Chr15_30486939	0	1.6279	1.25331	1.0005	1.0005	1.95437	-0.131346	0.255039	1.59068	2.27476	1.71735	1.98539	0	-0.211862	2.10721	1.55464	0	-1.2194	1.80145	1.0005	1.6779	0	0	2.86282	0.200071
Chr16_22066729	1.14732	1.7508	-1.4098	1.0005	1.47993	1.70548	-0.352219	1.61175	1.26592	1.0005	-0.25299	0.674887	2.10125	1.80891	1.6553	1.92147	0.622	1.23353	1.29673	1.29943	1.23353	1.71751	2.37494	2.32428	0.199853
Chr14_69874469	1.66679	0	0	0	1.69842	0	0	1.41563	0	1.35939	0	0	-0.598157	1.0005	1.0005	0	1.0005	-1.0005	0.175414	1.0005	0.369411	1.41145	1.99155	2.94864	0.199616
Chr14_76659411	0	1.3142	0.713042	0	2.17301	0	0	0	0	0	0	1.0005	0	1.0005	0	0	1.0005	1.0005	1.0005	1.0005	0	0	1.53	2.75356	0.199487
Chr2_36110222	1.7279	1.38809	2.22886	0	0	1.0005	-1.0005	1.57531	1.0005	1.72559	2.84758	1.7314	0	1.77976	1.67547	1.58604	0	1.56411	1.64397	1.0005	1.0005	1.0005	0	2.73512	0.199134
Chr6_84209031	0.893848	1.0005	1.58148	0	2.39464	1.66847	1.77485	1.4098	-0.108466	1.30097	1.0005	1.0005	1.73754	1.35582	1.0005	1.31987	1.40137	1.69717	1.12216	1.3163	1.72703	0	1.67232	2.60691	0.198476
Chr15_49633038	2.14172	1.0005	1.0005	0	-1.32453	1.37328	1.26592	1.0005	0	1.1803	1.0005	1.0005	2.02766	1.0005	1.0005	1.0005	1.93437	-1.0005	0	0	0.0940725	1.0005	1.79755	1.78879	0.19833
Chr9_67067352	1.66899	1.27912	1.70713	1.0005	2.0207	0	1.57838	0.707468	1.58502	1.248	-0.156176	1.0005	1.4677	1.50076	-0.211832	1.99339	1.3631	1.66945	1.4875	1.74328	0.240598	1.0005	1.32388	1.82715	0.198106
Chr3_126945235	1.38809	1.711	2.08603	1.0005	1.81625	-1.0005	1.40553	1.69176	1.87913	2.10285	1.90155	1.03328	1.0005	1.0005	0.120776	2.0885	1.98524	1.55889	1.68069	1.63839	-1.68141	0	1.6934	2.1924	0.198092
Chr6_139428781	2.13671	1.0005	0	0	-1.0005	0	1.0005	-1.0005	1.0005	1.0005	0	1.41549	2.76728	-1.0005	0	1.24447	3.04203	1.0005	-1.0005	0	1.0005	0	-0.292187	3.28136	0.19807
Chr14_74147940	0.447258	1.0005	0	0	0	1.0005	1.0005	0	1.41563	1.72082	0	1.0005	0.94341	1.32929	1.0005	1.0005	0.0382964	0.985192	1.0005	0	-0.293624	-1.41318	2.67746	2.49636	0.198058
Chr5_7595824	-1.56919	1.0005	1.31034	1.39405	1.36686	1.0005	0	1.63117	1.34285	1.93731	1.64514	1.24906	-0.982316	1.0005	1.0005	1.49545	1.38326	1.4098	1.0005	1.0005	0.277361	-0.518391	2.74703	2.52901	0.197985
Chr13_130766647	0	1.30881	2.29659	0	2.19058	0	1.0005	-1.0005	0	0.175414	1.30881	0	0.447258	0	1.0005	1.0005	1.0005	0	1.39633	1.0005	0.0543527	0	1.41367	2.81358	0.197706
Chr6_156920761	0	0	1.6408	0	0	0.277361	3.02105	1.0005	1.39633	-1.0005	1.4098	1.5267	0	1.88625	0	1.57818	0	0.836212	0	1.40319	1.41538	0	0	3.33163	0.19768
Chr10_22757986	0.478968	1.40695	2.06262	1.93964	1.08879	1.50638	1.40553	1.49861	1.0005	1.69592	1.68281	1.41662	-0.503712	1.69647	1.67567	1.0005	1.04863	1.74241	1.66972	1.0005	-1.09172	-0.457377	2.6274	2.46812	0.197626
Chr1_48374774	0	1.0005	-0.577447	1.0005	0	-1.38603	0.00114674	0.2629	1.0005	0.58705	2.55829	1.73313	0	0.279501	0.794203	1.92816	1.0005	0	-1.27788	1.90415	1.80424	1.0005	0	2.8534	0.197564
Chr12_12906681	0	0	0	0	0	0	1.0005	0	-0.245777	0	0	0	0	0	-1.41249	1.91091	0	0	1.0005	2.59833	0.385151	0	0	2.81046	0.197459
Chr9_33145055	1.28613	-1.0005	2.38222	0.447258	1.0005	1.73949	1.94572	0	1.0005	1.56231	2.25867	0.592505	1.40695	1.87759	1.7116	0.858399	0	1.64837	1.0005	0	-1.30698	1.41429	2.11488	3.70195	0.197449
Chr12_9751713	0	1.95235	0	1.41563	0	-1.0005	-0.36827	1.90204	1.0005	1.0005	1.0005	-1.0005	0	1.68703	1.39914	2.48394	1.0005	1.48127	0.090086	1.05165	-0.374569	0	1.0005	2.26269	0.197446
Chr2_8617510	0	0	-1.41345	0	0	-0.451128	1.0005	1.0005	2.74571	-1.0005	1.41466	1.0005	0	1.26026	0.515407	0.0372033	0	0	1.56452	1.72146	2.40655	0	1.0005	2.83078	0.197361
Chr7_24605393	1.80443	1.0005	-1.0005	1.0005	-1.72931	0	0	0	0	0	0	0	1.48819	1.0005	0	0	0.281931	0	0	-1.0005	0.28557	-1.0005	3.45751	3.8335	0.197224
Chr10_30262452	0	1.53486	1.3824	1.35582	1.30097	1.0005	-0.829687	0.496849	2.18708	1.78727	1.0005	1.6911	1.0005	1.4098	1.72671	-0.52643	0	-1.41528	0.670629	2.27603	1.85255	1.0005	1.2321	2.34916	0.197205
Chr11_69758167	0	3.01034	1.41429	1.0005	0	1.0005	1.0005	1.3643	1.0005	1.41298	1.0005	0	0	1.36774	1.0005	1.41502	1.0005	1.0005	-1.06289	0	1.82688	1.0005	1.0005	3.22337	0.197156
Chr13_70114223	1.0005	0	0.323628	1.0005	0	-1.36232	0.143229	1.0005	1.0005	1.0005	2.68666	1.0005	1.0005	1.55149	1.72077	1.33776	1.0005	1.29073	1.40137	1.28259	0	1.0005	0	3.01917	0.197015
Chr6_20230260	0	1.9122	1.53837	0	0	1.18093	1.40553	1.34285	1.65253	0.812501	-0.794203	1.0005	1.0005	1.0005	1.0005	1.55555	0	2.07358	-0.918741	2.56069	1.21357	1.0005	1.26224	3.14813	0.196946
Chr14_130469210	0	0	-0.0984273	3.58863	0	-0.467226	0	-1.04797	-1.0005	1.40137	0	-1.0005	0	2.10718	1.3163	0	0	1.37413	1.0005	1.0005	1.68995	0	0	3.8751	0.196875
Chr14_105275363	0	1.97392	2.00857	1.99907	1.60398	-0.742018	1.62435	1.39275	1.0005	1.65448	1.72847	1.41402	1.0005	0.222857	-1.0005	1.51005	1.0005	1.44438	1.85891	1.0005	1.0005	-1.0005	1.0005	2.22738	0.196873
Chr3_25366999	1.0005	1.41402	1.31694	0	1.0005	0.759476	1.64783	1.40695	-1.0005	1.85352	0	0.781338	0	1.40903	-1.0005	1.3473	1.0005	1.66528	1.32819	2.68331	-1.00139	1.0005	0	2.2046	0.196762
Chr11_28506445	0	1.39275	1.0005	0	1.0005	1.42758	1.68273	1.41563	-1.0005	-0.890288	1.21357	1.0005	1.0005	1.82995	2.64765	2.2163	0	1.26592	1.0005	-1.0005	2.05661	0.168499	0	2.71932	0.196683
Chr3_23026126	1.0005	1.0005	1.22691	0	1.34285	-1.29554	0.532227	1.39501	-1.0005	1.37207	1.0005	1.0005	0	1.41287	1.0005	-0.286667	0	1.0005	1.33512	2.56038	0.491226	0	1.19491	2.56325	0.196625
Chr7_24208103	1.0005	1.41563	1.37931	1.0005	1.32444	1.41099	1.40137	1.41402	1.40137	1.35146	1.0005	1.28047	1.0005	0.257522	1.0005	1.87566	0	1.49957	1.35038	2.32195	1.73245	1.0005	1.41489	2.17677	0.196222
Chr13_194953770	1.38809	1.0005	1.60132	1.37931	0	-1.41249	-0.494302	-0.390796	1.64676	-1.03629	1.0005	1.0324	0	-1.0005	0.589565	-0.10275	1.0005	1.95926	2.48456	0	-1.01071	1.0005	0	2.30544	0.196009
Chr14_41387099	0	0	1.0005	1.0005	0	1.39134	3.0743	0	0	1.0005	-1.96405	-1.21481	0	1.71517	1.0005	-1.0005	0	1.0005	0	1.22381	0	1.0005	0	2.96906	0.196006
Chr18_35291755	0	0.277361	-1.14692	0.687198	0	1.0005	1.0005	-1.0005	1.36893	0.500542	1.38326	2.02886	1.0005	0	1.36893	2.30263	0.904557	1.58098	1.74501	1.0005	1.66828	0	1.0005	1.96043	0.19577
Chr17_1507883	0	0	0	0	1.62299	0	0	0	0	0	0	1.0005	-1.4098	0	0	0	-1.1852	0	0	0	0	-1.0005	3.10286	2.94018	0.195591
Chr2_79280828	0.741389	1.0005	1.66648	1.0005	0	1.3831	1.12444	1.0005	1.41563	1.0005	1.0005	1.66495	1.41521	2.78741	1.0005	1.37794	1.63398	0.691886	1.0005	1.0005	-0.145541	-1.3211	-0.594727	3.02085	0.195527
Chr13_60176646	1.0005	2.26111	1.32614	1.0005	0	-1.39501	1.41367	1.41073	1.0005	1.41298	0.970002	1.65308	0	1.41287	1.35582	-0.0211053	0	2.11013	1.95489	0	1.65533	1.0005	1.0005	2.189	0.195362
Chr13_54701630	1.0005	0	0	0	1.69637	1.0005	0	0	0	0	1.0005	1.0005	-0.873054	1.0005	0	-0.0689043	-0.277361	0	0	0	1.0005	0	2.97425	3.1597	0.195165
Chr6_65202640	1.0005	1.0005	0	-1.0005	2.29972	0	0	0	0	-1.0005	0	0	0.318015	1.0005	0	1.0005	1.37706	1.0005	0	0	-1.0005	0	1.69595	2.20708	0.195137
Chr7_98017000	0	-0.61196	2.77809	1.0005	0	2.09279	0	0.942675	2.04779	1.63623	1.99935	0.339597	0	1.7285	1.41563	1.80274	1.34285	1.66515	0	1.0005	1.41219	0	1.31302	2.6455	0.194938
Chr15_132584638	0	0	1.0005	0	1.0005	0	0	0	1.26592	0	1.0005	-1.0005	-1.02027	1.0005	0	2.11785	0.395151	-1.0005	1.0005	1.77233	-1.37328	0	2.87511	3.33293	0.194869
Chr8_6216863	1.0005	1.63047	2.6811	1.36565	0	1.41479	-1.0005	1.41563	-0.0135968	1.66543	1.39914	1.34786	0	1.70501	1.0005	1.99518	0	1.0005	-1.0005	0	1.33728	0	1.0005	2.72887	0.194864
Chr18_6148713	1.3142	1.1492	1.4145	2.2065	1.42714	1.41563	0	0.407389	1.6898	1.71687	1.90492	1.0005	-0.699368	1.5449	1.4145	2.14797	1.0005	2.69426	-1.0005	-0.104471	1.65099	-1.40137	1.08923	3.42027	0.194854
Chr16_68033595	0	-1.67963	-1.30881	-0.560745	0	-0.0169709	-0.223506	1.0005	1.0005	0.185308	0	1.70464	1.0005	1.5767	-1.73296	1.67877	-1.0005	2.47385	1.0005	-2.1155	1.66894	0	0	2.3011	0.194666
Chr14_121659183	0	0	0.328198	0.784706	0	1.0005	1.59296	1.0005	-1.0005	1.23981	2.89223	-0.150662	0	1.27088	1.0005	0.239349	0	1.35582	-0.162105	0	1.68028	1.0005	1.0005	2.80239	0.194486
Chr17_26294779	1.36565	1.0005	2.16659	1.0005	0.33427	1.62859	1.7249	1.30584	1.0005	1.27912	1.90938	2.57871	1.0005	1.25038	1.30654	-0.983968	0	1.45114	1.42917	1.82237	1.41889	0	1.628	2.16033	0.194435
Chr1_215010246	0	0	1.0005	0	0	1.0005	-1.93821	0.0940725	1.35418	0.0300829	3.11292	1.0005	0	1.40695	1.0005	0	0	0	0.954973	0	1.68147	-1.0005	0	2.68918	0.194417
Chr6_132905209	0.728082	1.34285	2.51601	1.55332	0	1.0005	-0.327578	1.0005	1.34285	1.39914	1.41563	1.66387	1.0005	1.64826	1.0005	0	1.60798	1.59993	1.0005	1.0005	-0.0238039	-1.0005	-1.0005	2.40086	0.194269
Chr16_37602734	0	2.55567	2.21901	1.40137	0	1.96673	1.0005	1.23957	1.83939	2.52224	-0.497864	-0.114292	0	1.86421	1.40695	1.90632	1.0005	1.93132	0.883797	0.0211053	1.9006	0	1.0005	2.81976	0.194246
Chr13_24039777	1.0005	1.37024	-1.0005	0	-1.41345	1.0005	0	-0.0565234	0	1.5964	1.0005	1.28176	-0.926999	1.0005	-1.0005	1.0005	-0.327932	0	0	1.0005	1.0005	0	2.54692	3.15709	0.194165
Chr9_91663880	0	1.0005	1.99926	0.966202	1.48118	1.57931	1.6973	2.10897	1.34285	0	2.50575	2.01679	1.6653	2.15097	1.33352	1.72601	-1.0005	1.3163	1.71597	1.14964	1.0005	2.30416	0.470731	2.99677	0.194085
Chr12_37965060	1.0005	1.0005	-1.0005	0	1.68549	0	0	0	0	0	0	0	-1.38571	0	0	1.0005	1.3146	0	1.0005	0	0	0	2.59852	2.56939	0.193866
Chr6_96556665	-1.0005	0	1.0005	0	2.64847	0	0	-1.0005	1.29355	0	1.0005	1.0005	0.806714	1.57544	1.81369	0	0.972462	1.40372	0	0	1.0005	-0.318015	2.27104	3.16081	0.193858
Chr14_33166231	-1.0005	-1.0005	0.654022	1.0005	1.77476	1.0005	1.9078	2.09029	1.84245	1.69746	-1.62671	1.90545	0.664592	-0.966252	1.70841	1.32603	2.07662	2.35435	1.7804	1.63568	2.60795	0	2.20187	2.34197	0.193626
Chr12_36760538	1.0005	1.22757	1.22314	0	1.0005	1.36774	1.30881	0	1.87011	0.550091	1.711	1.41473	1.0005	1.30369	1.38809	1.58679	1.0005	1.5396	2.2	1.22482	2.00314	0	1.31859	2.10965	0.193281
Chr17_14089415	0	-1.0005	1.34285	0	1.0005	1.7279	2.96515	0	0	1.0005	1.41073	1.0005	1.0005	1.71446	1.39962	1.38979	0	0	0.396813	1.29156	1.72432	0	1.0005	3.25585	0.193258
Chr13_40992629	1.38809	0	0	0	0	1.02552	0	0	-1.0005	0	0.175414	0	0	1.0005	1.0005	2.04511	0	1.0005	0	1.42363	1.60798	-1.0005	0	2.26042	0.192973
Chr1_131167207	1.0005	0	1.40924	1.6745	0	1.7085	2.87187	1.35418	0	1.38809	-1.0005	1.41545	0	1.90821	-1.0005	1.83298	0	1.0005	1.69447	0.596493	-0.628027	0	0	3.48377	0.192884
Chr8_101711235	0	1.0005	1.0005	-1.0005	1.0005	1.0005	0	1.0005	1.39633	1.0005	1.0005	0	-1.20708	0.625477	1.0005	1.68198	2.45241	1.79637	1.0005	0	0	-0.786577	1.45867	2.83646	0.192711
Chr16_62164820	1.40137	1.0005	-0.122514	0	1.13665	1.41479	0	0	0	0	0	0.961018	-1.63735	1.0005	-1.0005	0	-0.68329	1.94345	0	1.20408	1.4154	-1.41563	2.94243	3.86377	0.192313
Chr13_147656418	0	2.04277	2.4337	-0.805373	1.0005	1.39753	0	0	1.0005	0.74855	-1.0005	-1.25535	0	1.39645	-1.0005	1.39134	0	1.41275	-1.0005	1.0005	1.41073	1.40137	1.0005	2.70936	0.192249
Chr11_74206359	0	0	2.11742	1.0005	0	-0.301781	1.0005	1.88359	1.84501	-1.0005	0.522318	1.41249	1.36893	1.0005	2.28114	-0.148048	-1.0005	1.59252	0	1.0005	1.9528	1.0005	0	3.30746	0.192243
Chr9_130169007	0	0	0	0	0	1.0005	0.388544	1.38809	1.05452	1.0005	0	0	0	-1.0005	-1.36565	1.04865	0	1.0005	0	2.32517	0.286387	0	0	2.4772	0.192222
Chr5_77158629	1.7601	1.41089	1.67016	0.515407	1.27626	1.95831	1.40372	1.33024	1.39405	1.23719	1.56137	1.34867	1.73568	2.36776	1.3643	-0.346276	-1.40137	2.12712	1.0005	1.29341	0.401143	0.571175	-1.38866	2.11775	0.192108
Chr3_46034241	1.40695	1.0005	1.65372	0	2.01026	0	0	0	1.0005	1.0005	0	0	1.0005	-1.41498	1.0005	0	-1.09336	1.0005	0	0	1.0005	0	0.190896	2.13886	0.192055
Chr2_67171659	1.0005	1.0005	0	1.0005	0	-1.0005	1.0005	0	-1.3142	1.41563	-1.0005	1.2039	1.38809	2.21649	1.0005	1.52366	0	0.562155	-0.344766	-0.410589	3.54876	0	0	3.59927	0.191951
Chr2_141630137	1.0005	1.61422	1.37138	1.21357	1.8603	1.68418	1.4145	1.0005	0.128038	0.464109	-1.27775	0.193743	0	1.11836	1.41145	1.58595	1.0005	1.96461	2.05031	1.28613	1.39633	1.92743	1.0005	2.27853	0.191821
Chr1_158132031	0	2.37	-1.67381	0	0	1.92433	1.0005	1.89583	1.85078	1.36026	0.168499	1.59434	0	1.59513	1.0005	0.535887	0	1.99053	1.26262	0.573255	0.459312	1.0005	1.0005	3.23979	0.191784
Chr14_124357629	1.80575	1.0005	1.19957	1.66132	0.971058	1.95274	1.0005	-1.41563	1.72984	1.54791	0	1.57376	2.03701	1.88378	1.6031	2.13227	1.80394	-0.665628	1.70118	1.0005	1.39009	1.28852	2.47497	2.66649	0.191646
Chr4_41078285	1.0005	-1.36565	-0.837226	1.70294	0	-0.277361	-1.0005	-1.0005	0	-1.35038	-1.0005	1.61629	0	1.0005	1.71237	1.0005	0	1.3045	2.52552	0	-0.289732	1.0005	1.0005	2.54156	0.19155
Chr2_16551166	0	1.38326	1.38185	0	0	1.41489	1.0005	0.359931	2.77014	1.38326	1.0005	0	0	-1.0005	1.0005	-0.207346	1.0005	0	1.64669	1.41563	0.695073	0	0	2.82644	0.191366
Chr10_591517	0	1.0005	1.0005	1.33601	1.0005	1.73176	1.40137	1.41479	1.0005	0	1.0005	1.0005	0	1.41318	1.0005	2.69206	0	1.0005	1.30097	0.773407	1.74956	0	0	2.90411	0.191315
Chr1_10190567	0	1.30881	1.0005	1.0005	0	0	0	1.0005	0	-1.0005	1.41073	0	1.0005	1.0005	1.0005	-0.684407	0	1.0005	1.0005	2.47284	0	1.0005	1.59956	2.887	0.191235
Chr15_123623336	-1.40468	1.0005	1.0005	0	2.57507	1.0005	1.0005	1.0005	0.388544	1.73013	1.0005	0	1.40859	1.41563	-1.0005	-1.41545	-1.3631	1.67545	1.40915	0.654025	0.248613	-0.0359489	-1.06399	2.42864	0.191185
Chr11_9520660	0	1.1441	2.04182	1.22482	0	1.55973	-0.593416	1.62493	2.71045	1.84178	2.68727	-0.805796	0	2.28145	1.14081	1.73179	0	1.41111	-1.41533	1.0005	1.61654	-1.37706	1.36565	2.77946	0.191
Chr17_13143578	0	1.41563	1.4103	0.493371	0	1.59473	2.68814	-0.22057	1.0005	-0.628664	0.596434	1.0005	0	1.55132	0.0565234	-0.0135623	0	1.0005	0	1.0005	2.32414	0	0	3.58179	0.190931
Chr6_2525283	1.0005	3.55329	0	1.0005	0	-0.189392	0	0	1.0005	-1.0005	1.0005	1.34285	1.0005	1.38809	1.0005	-1.0005	0	1.64023	0	0	-0.0642163	-1.40695	0	3.57272	0.190805
Chr16_57108205	1.0005	1.37094	1.47958	1.0005	0	1.81876	1.0005	1.41203	1.25232	1.61305	0	-1.41551	0	1.65094	2.37981	1.05459	0	1.73225	1.25787	0.503071	1.15917	-0.478146	1.0005	2.3577	0.190741
Chr4_125420216	0	1.65463	1.0005	0	0	1.94216	0.740411	1.0005	-1.0005	2.73378	1.0005	1.13423	1.0005	0.905972	0	0.101472	0	1.0005	0.615772	0	2.70997	-1.0005	1.0005	3.31034	0.190599
Chr15_39040750	0	0	-1.39032	0	0	1.70168	0	-1.0005	0	1.66722	1.0005	1.0005	0	-1.35351	1.14151	1.60825	0	0	2.1944	0	0	0	0	2.95364	0.190595
Chr1_144243591	1.0005	1.0005	1.08205	1.72049	1.0005	-0.27247	1.56823	1.46215	1.0005	1.04179	0	1.94468	0	1.68597	-0.348621	1.99915	1.41318	-1.57837	1.80982	-1.59824	0.11136	0	1.34736	2.04222	0.190229
Chr15_125432697	1.6031	1.0005	1.4052	1.0005	2.43332	-1.40903	1.41498	1.37793	0	0.895035	1.0005	0	0.520376	1.44632	1.0005	1.61916	-0.816769	2.05066	1.7338	0	1.38185	-1.0005	1.90619	2.8838	0.189816
Chr16_68050063	1.34285	-1.0005	1.31023	1.0005	1.41287	1.19317	1.90025	1.67776	-1.57945	0.626791	1.64805	1.56194	1.62609	1.28419	1.84922	2.58306	1.0005	1.8228	1.92561	-1.41563	-1.93543	0	1.67351	2.53459	0.189533
Chr17_35262377	0	1.3163	1.0005	0	0	1.0005	1.30097	1.36565	1.0005	1.66729	1.41249	2.14079	0	1.26592	0	0.00395714	1.1321	1.56432	1.79338	-0.0428353	-0.414551	1.0005	0	2.2621	0.189499
Chr11_48817615	0	3.14545	0.222648	-1.0005	-1.0005	1.0005	1.0005	1.0005	1.0005	1.37544	1.0005	1.19024	-1.0005	1.0005	0	0	-1.0005	1.0005	1.37805	1.4081	-1.17565	0	1.0005	2.82294	0.189479
Chr10_28657793	0	1.36893	1.59406	1.0005	0	2.04851	1.98042	1.40553	0	1.84403	2.13505	1.40553	0	1.73362	-0.510675	-1.46689	1.0005	1.50114	1.35682	1.98208	1.3344	0	1.41045	2.06716	0.189474
Chr10_68995393	0	0.447258	0	0	-1.0005	1.0005	0.37213	-0.03625	1.61044	-1.41531	-1.0005	1.68531	0	0.03625	0	0.0464178	0	0	2.6097	1.0005	1.62428	0	1.54319	2.86566	0.189143
Chr3_95315727	0	1.91895	2.76141	1.0005	1.0005	1.0005	0.220701	1.37931	1.0005	1.68804	0	1.95076	0	-0.353589	-0.304018	1.61357	0	1.40137	1.0005	1.0005	1.0005	1.0005	1.41367	2.85994	0.188959
Chr15_46058543	1.0005	0	1.33352	-1.41145	0	-1.40695	-0.577447	1.0005	1.72883	1.31694	-1.0005	1.91807	0	1.69989	0	1.7784	0	0.836487	1.4103	-0.318015	1.89845	1.0005	0	2.99663	0.188912
Chr2_128417894	1.0005	1.62942	1.54193	0	2.39819	1.0005	1.40137	-0.656346	1.24095	1.40695	1.70548	-1.35418	1.28988	1.37603	-1.0005	1.11237	0.790099	2.09492	0.153698	1.28726	-1.93814	0	1.72552	2.28888	0.188838
Chr15_59746879	1.0005	1.0005	0.0528602	-1.72745	1.0005	-0.148048	1.28852	1.41466	1.40137	1.0005	0	1.0005	0	3.25987	1.38555	2.41595	0	-0.700314	1.41541	1.0005	1.56321	0	0	3.37256	0.188694
Chr5_50662381	1.0005	1.0005	1.0005	1.36893	1.39192	-0.120776	1.0005	1.0005	-0.257522	-1.60671	1.66842	1.20256	1.0005	-1.65589	-1.0005	1.91517	1.54231	1.67822	1.0005	2.21957	1.77554	1.0005	1.0005	2.20633	0.18864
Chr13_158416433	1.0005	-2.12299	-1.52314	-1.0005	1.0005	-1.44008	2.19406	1.34285	2.75204	1.19125	0.797978	1.81103	-1.0005	2.01245	1.67512	1.68554	1.39405	1.0005	-1.0005	1.21357	1.37544	0.632582	1.11762	1.98332	0.188576
Chr9_26177163	1.41318	1.0005	1.70457	0	1.61065	-1.12058	1.62342	1.40859	1.67985	1.64489	-1.65511	0.334873	1.0005	1.69628	2.14538	0.629615	1.41563	1.68111	1.5176	2.12204	0.743748	1.40695	1.52893	2.07507	0.188559
Chr2_122617474	1.0005	1.87336	1.0005	0	1.0005	1.97519	1.0005	2.69752	1.38809	1.69073	1.0005	1.86374	0.0940725	1.05112	1.35291	1.47409	1.46215	1.73307	2.08163	1.0005	-1.09345	0.300434	0	2.86928	0.188539
Chr5_96751335	1.0005	1.39275	1.4098	1.0005	2.59511	0	1.0005	0	-0.182916	1.0005	1.56221	1.0005	0.450881	1.69491	1.0005	0.453781	-1.0005	1.63051	1.38809	0.775259	1.37657	0	1.73068	2.20211	0.18838
Chr1_204985874	0	1.37024	0	0.156176	1.0005	1.39633	0	1.0005	3.03479	0	0	1.0005	0	0	1.71484	1.70815	0	0	0	0	1.40285	0	0	3.14033	0.188324
Chr17_45222542	0	0	-1.07346	1.0005	1.0005	0.128038	1.0005	3.04037	0	1.75499	0	1.71802	0	0	1.37931	1.41549	0	0.352219	1.0005	1.0005	-0.292892	-1.0005	0	2.88971	0.188206
Chr6_53476044	0	1.0005	0.478265	1.41367	0	1.0005	1.59061	1.26592	1.0005	0.666301	1.41505	1.0005	0	0.789149	0.483354	0.465951	0	1.0005	1.54528	2.04353	1.64086	1.0005	-1.41185	2.30709	0.187953
Chr7_100890962	0	1.0005	1.41402	1.0005	1.0005	0	0	0	0	2.25132	0	-1.0005	0	-1.37931	1.0005	1.46415	0	1.0005	2.64429	1.0005	1.41563	-1.0005	0	2.97663	0.187901
Chr7_49910367	0	1.0005	2.42426	1.0005	1.0005	0.321274	1.41479	1.4304	0.0743296	-1.87808	-0.0975905	-0.0436072	1.0005	1.84307	1.0005	-0.963729	0	0.782201	1.55529	1.41536	0.289444	0	1.0005	2.36532	0.187822
