# Supplementary material for: Screening Discriminating SNPs for Chinese Indigenous Pig Breeds Identification Using a Random Forests Algorithm
Source: Genes (Basel). 2022 Nov 25;13(12):2207. doi: 10.3390/genes13122207 (PMC9778029; doi:10.3390/genes13122207)
Supplement: Supplementary file 1 [file genes-13-02207-s001.zip › Supplementary files/Supplementary Table S3. Classification effect of top 100SNPs panel selected by MDA measure.xls]

## Sheet: MDA_100SNP_confusion
	B	BH	CA	CL	D	EH	FJ	HB	HD	JHL	JQ	JX	L	LX	MI	MMS	P	PD	SH	SMS	SW	SZ	Y	class.error
B	16	0	0	0	0	0	0	0	0	0	0	0	0	0	0	0	0	0	0	0	0	0	0	0
BH	0	30	0	0	0	0	0	0	0	0	0	0	0	0	0	0	0	0	0	0	0	0	0	0
CA	0	0	59	0	0	0	0	0	0	0	0	0	0	0	0	0	0	0	0	0	0	0	0	0
CL	0	0	0	22	0	0	0	0	0	0	0	0	0	0	0	0	0	0	0	0	0	0	0	0
D	0	0	0	0	49	0	0	0	0	0	0	0	0	0	0	0	0	0	0	0	0	0	0	0
EH	0	0	0	0	0	40	0	0	0	0	0	0	0	2	0	0	0	0	0	0	0	0	0	0.05
FJ	0	0	0	0	0	0	32	0	0	0	0	0	0	0	0	0	0	0	0	0	0	0	0	0
HB	0	0	0	0	0	0	0	34	0	0	0	0	0	0	0	0	0	0	0	0	0	0	0	0
HD	0	0	0	0	0	0	0	0	29	0	0	1	0	0	0	0	0	0	0	0	0	0	0	0.03
JHL	0	0	0	0	0	0	0	0	0	57	0	0	0	0	0	0	0	0	0	0	0	0	0	0
JQ	0	0	0	0	0	0	0	0	0	0	38	0	0	0	0	0	0	0	0	0	0	0	0	0
JX	0	0	0	0	0	0	0	0	0	0	0	91	0	0	0	0	0	0	0	0	0	0	0	0
L	0	0	0	1	4	0	0	0	0	0	0	0	11	2	0	0	1	0	0	0	0	0	2	0.48
LX	0	0	0	0	0	1	0	0	0	0	0	0	0	39	0	0	0	0	0	0	0	0	0	0.03
MI	0	0	0	0	0	0	0	0	0	0	0	0	0	0	36	0	0	0	0	0	0	0	0	0
MMS	0	0	0	0	0	0	0	0	0	0	0	0	0	1	0	96	0	0	0	0	0	0	0	0.01
P	0	0	0	0	0	1	0	0	0	0	0	0	0	0	0	0	15	0	0	0	0	0	4	0.25
PD	0	0	0	0	0	0	0	0	0	0	0	0	0	2	0	0	0	66	0	0	0	0	0	0.03
SH	0	0	0	0	0	0	0	0	0	0	0	0	0	1	0	0	0	0	63	0	0	0	0	0.02
SMS	0	0	0	0	0	0	0	0	0	0	0	0	0	0	0	0	0	0	0	75	0	0	0	0
SW	0	0	0	1	0	0	0	0	0	0	0	0	0	1	0	2	0	1	0	0	60	0	0	0.08
SZ	0	0	2	0	0	0	0	0	0	1	1	0	3	1	1	0	0	0	0	0	1	7	3	0.65
Y	0	0	0	0	0	0	0	0	0	0	0	0	1	0	0	0	0	1	0	0	0	0	51	0.04
